# Supplementary material for: Circ-CREBBP inhibits sperm apoptosis via the PI3K-Akt signaling pathway by sponging miR-10384 and miR-143-3p
Source: Commun Biol. 2022 Dec 7;5:1339. doi: 10.1038/s42003-022-04263-2 (PMC9729231; doi:10.1038/s42003-022-04263-2)
Supplement: Supplementary file 4 — Supplementary Data 1 [file 42003_2022_4263_MOESM4_ESM.xlsx]

## Sheet: Supplementary Data 1
Highly conserved circRNAs between pigs and humans.
human liftOver	pig circRNA ID	human circRNA ID	databasae	Type	Phast Score
chr1:100106911-100108004	4:118030876|118031938	-	-	exon	0.535505
chr1:100274823-100275723	4:117865794|117866811	chr1:100274824|100275723	circAtlas	exon	0.350754
chr1:10232249-10232434	6:70511058|70511227	chr1:10232250|10232434	circAtlas	exon	0.733843
chr1:10267379-10268263	6:70545569|70546425	chr1:10267380|10268263	circAtlas	exon	0.349709
chr1:107148068-107148839	4:112605661|112606412	chr1:107148069|107148839	circAtlas	exon	0.648787
chr1:107324281-107324922	4:112443186|112443826	chr1:107324282|107324922	circAtlas	exon	0.958409
chr1:108628166-108628804	4:111403553|111404469	-	-	exon	0.58166
chr1:108695701-108699922	4:111340260|111344243	-	-	exon	0.516382
chr1:108717776-108719049	4:111321010|111322769	-	-	exon	0.367319
chr1:108885274-108885578	4:111151356|111151658	chr1:108885275|108885578	circAtlas	exon	0.897148
chr1:108943474-108944057	4:111089739|111090334	chr1:108943475|108944057	circAtlas	exon	0.478353
chr1:108982608-108983451	4:111066666|111067544	chr1:108982609|108983451	circAtlas	exon	0.465454
chr1:11134108-11134466	6:71312592|71312925	-	-	intron	0.332095
chr1:111360806-111360939	4:108997589|108997979	-	-	exon	0.662872
chr1:111759399-111761284	4:108631343|108632954	-	-	exon	0.378792
chr1:112581991-112582472	4:107848068|107848522	chr1:112581992|112582472	circAtlas	exon	0.533547
chr1:112581991-112584126	4:107846330|107848522	chr1:112581992|112584126	circAtlas	exon	0.397297
chr1:113705889-113706722	4:106856345|106857363	chr1:113705890|113706722	circAtlas	exon	0.414076
chr1:113713278-113713438	4:106849149|106849308	-	-	exon	0.702719
chr1:113777209-113777808	4:106791549|106792126	chr1:113777210|113777808	circAtlas	exon	0.518125
chr1:113796185-113798036	4:106772023|106773954	chr1:113796186|113798036	circAtlas	intron	0.686851
chr1:113963386-113970197	4:106579541|106586544	-	-	exon	0.400302
chr1:113966129-113968648	4:106581791|106583538	chr1:113966130|113968648	circAtlas	exon	0.327733
chr1:113967765-113968648	4:106581791|106582656	-	-	exon	0.433561
chr1:114463103-114464388	4:106122922|106123902	chr1:114463104|114464388	circAtlas	exon	0.42073
chr1:114730257-114730648	4:105831070|105831460	chr1:114730258|114730648	circAtlas	exon	0.850187
chr1:114730257-114738072	4:105822618|105831460	chr1:114730258|114738072	circAtlas	exon	0.30186
chr1:114732603-114738072	4:105822618|105829126	chr1:114732604|114738072	circAtlas	exon	0.346691
chr1:114736757-114738072	4:105822618|105823970	chr1:114736758|114738072	circAtlas	exon	0.864127
chr1:11500989-11502897	6:71604984|71607222	chr1:11500990|11502897	circAtlas	exon	0.481
chr1:11658266-11658871	6:71751064|71751663	chr1:11658267|11658871	circAtlas	exon	0.508709
chr1:11794777-11795291	6:71871826|71872376	-	-	exon	0.515187
chr1:120005354-120005588	4:101054417|101054650	-	-	exon	0.672889
chr1:12314114-12314327	6:72328044|72328256	-	-	exon	0.853192
chr1:13773077-13782831	6:73196842|73206401	chr1:13773078|13782831	circAtlas	intron	0.331401
chr1:147611577-147614616	4:99983644|99986560	-	-	exon	0.384461
chr1:150324894-150325087	4:98768212|98768401	-	-	exon	0.724528
chr1:150325750-150328466	4:98764286|98766490	chr1:150325751|150328466	circAtlas	exon	0.434172
chr1:150338159-150338326	4:98757900|98758066	-	-	exon	0.938401
chr1:150440922-150443283	4:98673818|98676168	chr1:150440923|150443283	circAtlas	exon	0.549711
chr1:150440922-150446401	4:98669435|98676168	chr1:150440923|150446401	circAtlas	exon	0.329716
chr1:150446225-150446401	4:98669435|98669610	chr1:150446226|150446401	circAtlas	exon	0.944182
chr1:150498501-150498664	4:98627783|98627945	-	-	exon	0.747564
chr1:151048339-151048703	4:98182413|98182776	-	-	exon	0.38972
chr1:151234196-151234496	4:98027350|98027649	chr1:151234197|151234496	circAtlas	exon	0.813707
chr1:151440927-151442205	4:97796454|97797983	chr1:151440928|151442205	circAtlas	exon	0.440738
chr1:151574269-151575005	4:97656026|97656763	chr1:151574270|151575005	circAtlas	exon	0.329162
chr1:151774709-151779242	4:97431663|97436651	-	-	exon	0.324708
chr1:151775391-151779242	4:97431663|97435235	-	-	exon	0.344748
chr1:15341735-15341888	6:74592994|74593146	-	-	exon	0.576484
chr1:154257062-154257258	4:95483935|95484130	-	-	exon	0.919332
chr1:154268756-154268954	4:95473426|95473623	-	-	exon	0.958616
chr1:154589368-154590409	4:95188533|95189535	-	-	exon	0.480259
chr1:155217704-155218150	4:94601795|94602258	-	-	exon	0.562392
chr1:155343313-155343742	4:94476170|94476592	chr1:155343314|155343742	circAtlas	exon	0.706862
chr1:155357584-155357749	4:94459267|94459431	-	-	exon	0.897461
chr1:155438326-155439068	4:94391005|94391746	chr1:155438327|155439068	circAtlas	exon	0.811652
chr1:155521099-155521618	4:94324418|94324938	chr1:155521100|155521618	circAtlas	exon	0.891981
chr1:155822285-155822476	4:94184733|94184926	-	-	exon	0.736094
chr1:155826836-155827028	4:94175913|94176101	-	-	exon	0.523906
chr1:156743651-156743878	4:93350007|93350242	chr1:156743652|156743878	circAtlas	exon	0.657176
chr1:156929279-156929429	4:93167616|93167765	-	-	exon	0.4236
chr1:15872815-15876678	6:75038901|75043103	chr1:15872816|15876678	circAtlas	exon	0.687327
chr1:15876201-15876678	6:75042627|75043103	chr1:15876202|15876678	circAtlas	exon	0.978306
chr1:159934189-159934822	4:90556386|90557015	-	-	exon	0.525659
chr1:160237134-160240370	4:90235723|90238988	chr1:160237135|160240370	circAtlas	exon	0.309722
chr1:160290491-160292620	4:90188160|90190282	-	-	exon	0.376567
chr1:161099345-161099505	4:89342758|89342917	-	-	exon	0.69085
chr1:161122135-161122439	4:89322199|89322503	-	-	exon	0.978852
chr1:161791407-161792327	4:88784438|88785768	chr1:161791408|161792327	circAtlas	exon	0.317923
chr1:161792123-161792327	4:88784438|88784641	-	-	exon	0.851338
chr1:164799698-164799889	4:85915400|85915590	chr1:164799699|164799889	circAtlas	exon	0.927188
chr1:168044584-168045203	4:82951054|82951645	-	-	exon	0.331809
chr1:168044584-168045227	4:82951030|82951645	chr1:168044585|168045227	circAtlas	exon	0.356233
chr1:168305007-168305196	4:82670889|82671080	-	-	exon	0.775656
chr1:171532748-171532910	9:114013517|114013681	-	-	exon	0.613019
chr1:173766145-173766289	9:116065344|116065487	-	-	exon	0.917361
chr1:173946475-173947582	9:116218093|116219108	chr1:173946476|173947582	circAtlas	exon	0.404077
chr1:173961076-173962095	9:116228971|116230002	-	-	exon	0.525037
chr1:173980808-173981009	9:116248304|116248504	chr1:173980809|173981009	circAtlas	exon	0.952791
chr1:176739625-176740196	9:118529076|118529628	chr1:176739626|176740196	circAtlas	exon	0.415065
chr1:178026071-178026255	9:119878103|119878284	-	-	exon	0.724957
chr1:179099544-179099686	9:120889113|120889260	-	-	intergenic_region	0.489944
chr1:179996552-179997175	9:121616521|121617143	chr1:179996553|179997175	circAtlas	exon	0.757579
chr1:180011928-180012075	9:121631133|121631279	-	-	exon	0.926218
chr1:180019948-180024582	9:121637358|121643233	chr1:180019949|180024582	circAtlas	exon	0.303225
chr1:182585326-182586970	9:123906154|123907813	-	-	exon	0.339178
chr1:183261001-183261303	9:124504251|124504559	chr1:183261002|183261303	circAtlas	exon	0.597798
chr1:183526595-183528027	9:124746022|124747461	-	-	exon	0.498196
chr1:183526595-183529533	9:124746022|124749248	-	-	exon	0.375664
chr1:183528891-183529533	9:124748595|124749248	-	-	exon	0.489621
chr1:183533163-183533832	9:124755328|124755991	-	-	exon	0.522439
chr1:183545023-183545178	9:124766294|124766448	-	-	exon	0.97229
chr1:185137441-185137796	9:126322324|126322690	chr1:185137442|185137796	circAtlas	intron	0.832372
chr1:186679057-186679438	9:127856917|127857296	-	-	exon	0.571336
chr1:19183810-19184175	6:77681952|77682317	chr1:19183811|19184175	circAtlas	exon	0.69123
chr1:19185098-19185286	6:77683512|77683699	-	-	exon	0.913085
chr1:193075819-193076040	10:712944|713164	-	-	exon	0.943846
chr1:200760838-200761098	10:23289744|23290003	chr1:200760839|200761098	circAtlas	exon	0.886204
chr1:201858446-201858994	10:24129789|24130387	chr1:201858447|201858994	circAtlas	exon	0.453473
chr1:201988903-201989531	10:24222012|24222872	-	-	exon	0.409126
chr1:202740673-202740812	10:24757287|24757425	-	-	exon	0.761532
chr1:202745857-202746323	10:24760509|24761243	chr1:202745858|202746323	circAtlas	exon	0.623281
chr1:203816925-203817124	9:64529138|64529342	chr1:203816926|203817124	circAtlas	exon	0.727286
chr1:204431669-204432401	9:65085167|65085907	-	-	exon	0.430321
chr1:204459877-204460661	9:65117687|65118504	-	-	exon	0.340152
chr1:205618956-205620838	9:66305205|66306930	chr1:205618957|205620838	circAtlas	exon	0.400148
chr1:205794869-205795478	9:66480045|66480599	chr1:205794870|205795478	circAtlas	exon	0.443314
chr1:205810069-205811087	9:66496515|66497541	chr1:205810070|205811087	circAtlas	exon	0.544904
chr1:206484996-206485306	9:67134841|67135176	-	-	exon	0.372268
chr1:207027493-207027679	9:67655707|67655892	chr1:207027494|207027679	circAtlas	exon	0.844323
chr1:207067498-207068309	9:67695900|67696671	-	-	exon	0.384816
chr1:211289177-211289396	9:131861182|131861400	chr1:211289178|211289396	circAtlas	exon	0.945548
chr1:212972579-212974070	9:130486143|130488250	-	-	exon	0.326204
chr1:213013092-213013418	9:130456739|130457064	chr1:213013093|213013418	circAtlas	exon	0.88958
chr1:213230496-213232255	9:130297504|130298910	chr1:213230497|213232255	circAtlas	exon	0.376895
chr1:21560625-21561212	6:79632724|79633200	chr1:21560626|21561212	circAtlas	exon	0.32254
chr1:215618935-215619291	10:5812117|5812467	-	-	exon	0.662789
chr1:216046430-216048647	10:6282308|6284532	-	-	exon	0.456957
chr1:216677075-216677491	10:6899420|6899835	chr1:216677076|216677491	circAtlas	exon	0.949812
chr1:218434081-218434448	10:8382470|8382832	chr1:218434082|218434448	circAtlas	exon	0.705719
chr1:218434081-218436147	10:8382470|8384507	-	-	exon	0.363456
chr1:220805051-220805274	10:10207372|10207599	chr1:220805052|220805274	circAtlas	exon	0.480413
chr1:222654242-222654793	10:11416930|11417430	-	-	exon	0.463276
chr1:222942806-222943332	10:11654269|11654794	chr1:222942807|222943332	circAtlas	exon	0.738656
chr1:223795814-223798677	10:19837649|19840526	-	-	exon	0.302176
chr1:225517545-225517718	10:13469909|13470081	-	-	exon	0.916098
chr1:225862217-225862578	10:13791024|13791372	-	-	exon	0.568058
chr1:226161530-226161689	10:14045965|14046123	-	-	exon	0.807126
chr1:226377107-226377303	10:14217434|14217628	-	-	exon	0.899143
chr1:226964999-226965737	10:14622896|14623605	-	-	exon	0.39394
chr1:227016079-227017050	10:14666448|14667955	chr1:227016080|227017050	circAtlas	exon	0.341039
chr1:227112311-227112913	10:14754402|14755010	chr1:227112312|227112913	circAtlas	exon	0.640635
chr1:230356893-230357321	14:59899344|59899771	chr1:230356894|230357321	circAtlas	exon	0.911596
chr1:231818328-231818517	14:58800592|58800780	chr1:231818329|231818517	circAtlas	exon	0.576
chr1:23333517-23341017	6:81230087|81236081	chr1:23333518|23341017	circAtlas	exon	0.308066
chr1:23333517-23341020	6:81230087|81236084	chr1:23333518|23341020	circAtlas	intron	0.308343
chr1:23340851-23341017	6:81235916|81236081	chr1:23340852|23341017	circAtlas	exon	0.999831
chr1:235677090-235677619	14:55622992|55623498	-	-	exon	0.451355
chr1:236226268-236226739	14:55105293|55105756	chr1:236226269|236226739	circAtlas	exon	0.671304
chr1:236838413-236838599	14:54611059|54611244	chr1:236838414|236838599	circAtlas	exon	0.902516
chr1:23971572-23972012	6:81733941|81734653	chr1:23971573|23972012	circAtlas	exon	0.683289
chr1:243415701-243418076	10:16345992|16348572	chr1:243415702|243418076	circAtlas	exon	0.608246
chr1:244858728-244859374	10:17491117|17491728	chr1:244858729|244859374	circAtlas	exon	0.344754
chr1:24652431-24654982	6:82319332|82322110	-	-	intron	0.332343
chr1:246591511-246591941	10:19074731|19075159	chr1:246591512|246591941	circAtlas	exon	0.61294
chr1:24660718-24661396	6:82327280|82327914	chr1:24660719|24661396	circAtlas	exon	0.314475
chr1:24669122-24670315	6:82338701|82340051	chr1:24669123|24670315	circAtlas	exon	0.511319
chr1:24669122-24671595	6:82338701|82342381	-	-	exon	0.315386
chr1:26114291-26114593	6:83545878|83546179	-	-	exon	0.986603
chr1:26729650-26732792	6:84075836|84080165	chr1:26729651|26732792	circAtlas	exon	0.352876
chr1:26731151-26732792	6:84077910|84080165	chr1:27057642|27059283	circBank	exon	0.44544
chr1:26731293-26731473	6:84078052|84078231	-	-	exon	0.875083
chr1:26760855-26761473	6:84105757|84106350	chr1:26760856|26761473	circAtlas	exon	0.568799
chr1:26760855-26763285	6:84105757|84108248	chr1:26760856|26763285	circAtlas	exon	0.364414
chr1:26766220-26775707	6:84109807|84119055	chr1:27092711|27102198	circBank	exon	0.354877
chr1:26951341-26952412	6:84257234|84258304	-	-	exon	0.786459
chr1:27105884-27106393	6:84380376|84380855	-	-	intron	0.375381
chr1:27744653-27744811	6:84891338|84891492	-	-	exon	0.905487
chr1:28742402-28743986	6:85722168|85723754	chr1:28742403|28743986	circAtlas	exon	0.96504
chr1:29053106-29053312	6:85975978|85976168	-	-	exon	0.577369
chr1:29148079-29150192	6:86065117|86066585	chr1:29148080|29150192	circAtlas	exon	0.51463
chr1:31005852-31007102	6:87628833|87630082	chr1:31005853|31007102	circAtlas	exon	0.553431
chr1:31423692-31423854	6:88003870|88004031	-	-	exon	0.741716
chr1:32226170-32226530	6:88699037|88699401	chr1:32226171|32226530	circAtlas	exon	0.734983
chr1:32592930-32593754	6:88952418|88953241	chr1:32592931|32593754	circAtlas	exon	0.762373
chr1:32672641-32672901	6:89002426|89002683	-	-	exon	0.662069
chr1:32826312-32826716	6:89128474|89128889	-	-	exon	0.560656
chr1:34987149-34987536	6:91239613|91239999	-	-	exon	0.400623
chr1:34992233-34992387	6:91243652|91243796	chr1:34992234|34992387	circAtlas	exon	0.854909
chr1:35019352-35020467	6:91280278|91281782	chr1:35019353|35020467	circAtlas	exon	0.301821
chr1:35189002-35191529	6:91404545|91406583	chr1:35189003|35191529	circAtlas	exon	0.352092
chr1:35358924-35361789	6:91537803|91540596	chr1:35358925|35361789	circAtlas	exon	0.578695
chr1:35381258-35381758	6:91554750|91555248	chr1:35381259|35381758	circAtlas	exon	0.742766
chr1:35398412-35399043	6:91574210|91575552	chr1:35398413|35399043	circAtlas	exon	0.422845
chr1:35901473-35902337	6:92053744|92054631	chr1:35901474|35902337	circAtlas	exon	0.528161
chr1:35901947-35902337	6:92054240|92054631	chr1:35901948|35902337	circAtlas	exon	0.807115
chr1:36004340-36009594	6:92155928|92161706	chr1:36004341|36009594	circAtlas	exon	0.331955
chr1:36137119-36137316	6:92283683|92283879	-	-	exon	0.656234
chr1:36170970-36171581	6:92312391|92313003	chr1:36170971|36171581	circAtlas	exon	0.333475
chr1:36287047-36287258	6:92396674|92396884	-	-	exon	0.833488
chr1:36291373-36291546	6:92400503|92400675	-	-	exon	0.95622
chr1:36303811-36304280	6:92410754|92411236	-	-	exon	0.614049
chr1:37822120-37823806	6:93847286|93848669	-	-	exon	0.419391
chr1:37969570-37969735	6:93958981|93959145	-	-	exon	0.939394
chr1:39360792-39361677	6:95207033|95207921	chr1:39360793|39361677	circAtlas	exon	0.499119
chr1:39385433-39388658	6:95228084|95230777	chr1:39385434|39388658	circAtlas	exon	0.555018
chr1:39567750-39571349	6:95389991|95393864	chr1:39567751|39571349	circAtlas	exon	0.352926
chr1:39568801-39571349	6:95391097|95393864	-	-	exon	0.455036
chr1:40069689-40070979	6:95837358|95838540	-	-	exon	0.471917
chr1:40092044-40092507	6:95853280|95853697	-	-	exon	0.468231
chr1:42188736-42191719	6:169114519|169119136	chr1:42188737|42191719	circAtlas	exon	0.327843
chr1:42700780-42702434	6:168716698|168717962	-	-	intergenic_region	0.417264
chr1:43553491-43553941	6:167720421|167720858	chr1:43553492|43553941	circAtlas	exon	0.577353
chr1:44689542-44689903	6:166627637|166628029	-	-	intron	0.496368
chr1:45457563-45457871	6:165903478|165903792	chr1:45457564|45457871	circAtlas	exon	0.839481
chr1:45659027-45661223	6:165729761|165731887	-	-	exon	0.410327
chr1:45660183-45661223	6:165729761|165730738	-	-	exon	0.6761
chr1:45714245-45714466	6:165692376|165692596	-	-	exon	0.96491
chr1:46032177-46032404	6:165409824|165410050	-	-	exon	0.844137
chr1:46285361-46286499	6:165148548|165149687	chr1:46285362|46286499	circAtlas	exon	0.828309
chr1:46405371-46406368	6:165068485|165069488	-	-	exon	0.40762
chr1:46683299-46689691	6:164806301|164813540	chr1:46683300|46689691	circAtlas	exon	0.326399
chr1:47260288-47260539	6:164254772|164255022	chr1:47260289|47260539	circAtlas	exon	0.72353
chr1:47372954-47375293	6:164165294|164167667	chr1:47372955|47375293	circAtlas	exon	0.405176
chr1:50144956-50145197	6:161838155|161838395	chr1:50144957|50145197	circAtlas	exon	0.9939
chr1:51269955-51270125	6:160879610|160879779	chr1:51269956|51270125	circAtlas	exon	0.941629
chr1:51840225-51840514	6:160331849|160332176	chr1:51840226|51840514	circAtlas	exon	0.856512
chr1:52233170-52239595	6:159984990|159991645	chr1:52233171|52239595	circAtlas	exon	0.372391
chr1:52445786-52446667	6:159775726|159776870	chr1:52445787|52446667	circAtlas	exon	0.494655
chr1:52801818-52802139	6:159429012|159429325	chr1:52801819|52802139	circAtlas	exon	0.683875
chr1:53210014-53211319	6:159040557|159041861	chr1:53210015|53211319	circAtlas	exon	0.813008
chr1:53250689-53250862	6:158978267|158978439	-	-	exon	0.886538
chr1:53509119-53510027	6:158758995|158759941	-	-	exon	0.30896
chr1:53967664-53968256	6:158316027|158316719	-	-	intergenic_region	0.628211
chr1:54721162-54722799	6:157642376|157643996	chr1:54721163|54722799	circAtlas	exon	0.311298
chr1:55096497-55098084	6:157351760|157353628	-	-	exon	0.394587
chr1:55156947-55157370	6:157281816|157282222	-	-	exon	0.558584
chr1:57290963-57291166	6:155084439|155084641	chr1:57290964|57291166	circAtlas	exon	0.916059
chr1:58659986-58661511	6:153790068|153791657	-	-	exon	0.412079
chr1:61404103-61406727	6:150888520|150891132	chr1:61404104|61406727	circAtlas	exon	0.482627
chr1:61787753-61787972	6:150566001|150566219	-	-	exon	0.645393
chr1:61990203-61990364	6:150405001|150405161	-	-	exon	0.880814
chr1:62447340-62448666	6:149976177|149977196	chr1:62447341|62448666	circAtlas	exon	0.335442
chr1:6628498-6628691	6:67458158|67458350	-	-	exon	0.830337
chr1:6820180-6825210	6:67634953|67640257	chr1:6820181|6825210	circAtlas	exon	0.357908
chr1:74723117-74723270	6:138442847|138442999	-	-	exon	0.699052
chr1:75789951-75791571	6:137528903|137530661	chr1:76255636|76257256	circBank	exon	0.372001
chr1:75790151-75790517	6:137530041|137530394	chr1:75790152|75790517	circAtlas	exon	0.742399
chr1:77717866-77718641	6:135569387|135570057	chr1:77717867|77718641	circAtlas	intergenic_region	0.332266
chr1:84865380-84866138	6:128884547|128885303	chr1:84865381|84866138	circAtlas	exon	0.910726
chr1:85190056-85190752	4:130714061|130714746	chr1:85190057|85190752	circAtlas	exon	0.452875
chr1:86354529-86354692	4:129752536|129752698	-	-	exon	0.906669
chr1:8655972-8656441	6:69210845|69211313	chr1:8655973|8656441	circAtlas	intergenic_region	0.943951
chr1:87103431-87104873	4:129108071|129109531	-	-	exon	0.329024
chr1:88740987-88741288	4:127660153|127660453	chr1:88740988|88741288	circAtlas	exon	0.983013
chr1:88770351-88771879	4:127630106|127631029	chr1:88770352|88771879	circAtlas	exon	0.367448
chr1:90937484-90941309	4:125831440|125835266	chr1:90937485|90941309	circAtlas	exon	0.913146
chr1:90938981-90939198	4:125833551|125833767	-	-	exon	0.964194
chr1:91716235-91716708	4:125277560|125278010	chr1:91716236|91716708	circAtlas	exon	0.460985
chr1:92345845-92348985	4:124719196|124722114	-	-	intron	0.329909
chr1:92736397-92736627	4:124448942|124449171	chr1:92736398|92736627	circAtlas	exon	0.962139
chr1:93270346-93270814	4:123915767|123916234	chr1:93270347|93270814	circAtlas	exon	0.675353
chr1:95027004-95027260	4:122384622|122384926	-	-	intron	0.407676
chr1:9553625-9553805	6:69949133|69949312	-	-	exon	0.891794
chr1:96777584-96777946	4:120997774|120998145	chr1:96777585|96777946	circAtlas	exon	0.784773
chr1:98684884-98685067	4:119229412|119229594	chr1:98684885|98685067	circAtlas	exon	0.914344
chr10:100204315-100204657	14:111320500|111320913	-	-	intron	0.486442
chr10:100219007-100219359	14:111335538|111335886	-	-	exon	0.670685
chr10:100806429-100809236	14:111891438|111893935	chr10:100806430|100809236	circAtlas	exon	0.430586
chr10:100806429-100813641	14:111891438|111898151	-	-	intron	0.344698
chr10:100916569-100918441	14:112000621|112002574	chr10:100916570|100918441	circAtlas	exon	0.316046
chr10:100923974-100926019	14:112008240|112010254	chr10:100923975|100926019	circAtlas	intron	0.734642
chr10:101521638-101526199	14:112554077|112558609	chr10:101521639|101526199	circAtlas	exon	0.355905
chr10:101532294-101533070	14:112564061|112564784	chr10:101532295|101533070	circAtlas	exon	0.485054
chr10:101609366-101609568	14:112637096|112637318	-	-	exon	0.467807
chr10:101667885-101673673	14:112705127|112712035	chr10:101667886|101673673	circAtlas	exon	0.312605
chr10:101672914-101673673	14:112711277|112712035	chr10:101672915|101673673	circAtlas	exon	0.572273
chr10:101672914-101676436	14:112711277|112714985	chr10:101672915|101676436	circAtlas	exon	0.312908
chr10:101790895-101793998	14:112829456|112832035	chr10:101790896|101793998	circAtlas	exon	0.4269
chr10:101792838-101804019	14:112830904|112838173	chr10:101792839|101804019	circAtlas	exon	0.363348
chr10:101817823-101818023	14:112850578|112850777	-	-	exon	0.69607
chr10:102397980-102398297	14:113409857|113410175	-	-	exon	0.567606
chr10:102812969-102813150	14:113797218|113797404	-	-	exon	0.81489
chr10:103392190-103392466	14:114323609|114323885	chr10:103392191|103392466	circAtlas	exon	0.699054
chr10:1080010-1080476	10:68509412|68509844	chr10:1080011|1080476	circAtlas	exon	0.387972
chr10:110582561-110584396	14:120987021|120989214	chr10:110582562|110584396	circAtlas	exon	0.371691
chr10:110583840-110584396	14:120987877|120989214	-	-	exon	0.62509
chr10:110600438-110601130	14:121002711|121003414	-	-	exon	0.331058
chr10:110964124-110965061	14:121395348|121396290	chr10:110964125|110965061	circAtlas	exon	0.938756
chr10:111009247-111009830	14:121439212|121439774	-	-	exon	0.522885
chr10:112527086-112538330	14:122924723|122936073	chr10:112527087|112538330	circAtlas	exon	0.410109
chr10:114144496-114145761	14:124490594|124491817	chr10:114144497|114145761	circAtlas	exon	0.305511
chr10:114162636-114163329	14:124510110|124510805	chr10:114162637|114163329	circAtlas	intergenic_region	0.598326
chr10:118038971-118040565	14:128103247|128104855	chr10:118038972|118040565	circAtlas	exon	0.618661
chr10:119038237-119038439	14:128971328|128971553	chr10:119038238|119038439	circAtlas	exon	0.837668
chr10:119042007-119042164	14:128973909|128974065	-	-	exon	0.713815
chr10:119059601-119061328	14:128986998|128989261	chr10:119059602|119061328	circAtlas	exon	0.326889
chr10:11942664-11943168	10:59970138|59970636	-	-	exon	0.432935
chr10:119576610-119578834	14:129447569|129449114	chr10:119576611|119578834	circAtlas	exon	0.389452
chr10:119579934-119588248	14:129450569|129459573	chr10:121339446|121347760	circBank	exon	0.302129
chr10:119672254-119672656	14:129529048|129529452	chr10:119672255|119672656	circAtlas	exon	0.712465
chr10:121902390-121902620	14:131560094|131560323	chr10:121902391|121902620	circAtlas	exon	0.695404
chr10:121959323-121959595	14:131594118|131594386	-	-	exon	0.437625
chr10:122210396-122211708	14:131808327|131809635	-	-	exon	0.678751
chr10:124408541-124408965	14:133818106|133818538	chr10:124408542|124408965	circAtlas	exon	0.647
chr10:124940373-124943307	14:134280157|134282673	chr10:124940374|124943307	circAtlas	exon	0.381406
chr10:124942456-124943307	14:134281823|134282673	chr10:124942457|124943307	circAtlas	exon	0.944793
chr10:125725317-125725838	14:135049283|135049825	chr10:125725318|125725838	circAtlas	exon	0.462553
chr10:125747535-125748012	14:135071174|135071663	chr10:125747536|125748012	circAtlas	exon	0.549205
chr10:13613740-13614086	10:48088636|48088978	-	-	exon	0.63715
chr10:16484329-16486617	10:45398745|45401522	-	-	exon	0.334698
chr10:17233566-17234884	10:43521491|43522587	-	-	intron	0.306138
chr10:17603559-17604047	10:43918173|43918659	chr10:17603560|17604047	circAtlas	exon	0.59923
chr10:21726243-21735235	10:53080963|53091158	chr10:21726244|21735235	circAtlas	exon	0.312959
chr10:24473227-24474060	10:50778513|50779341	chr10:24473228|24474060	circAtlas	exon	0.717179
chr10:24594949-24595190	10:50665596|50665836	-	-	exon	0.74761
chr10:24607498-24607903	10:50648677|50649078	chr10:24607499|24607903	circAtlas	exon	0.584025
chr10:26723805-26724127	10:49096488|49096812	chr10:26723806|26724127	circAtlas	intron	0.757401
chr10:28089670-28089841	10:39569789|39569959	-	-	exon	0.904409
chr10:28535561-28535757	10:39935261|39935456	chr10:28535562|28535757	circAtlas	exon	0.99949
chr10:29494913-29495181	10:41422347|41422612	-	-	exon	0.578205
chr10:29554782-29555108	10:41355865|41356191	chr10:29554783|29555108	circAtlas	exon	0.580187
chr10:31908171-31908926	10:42552538|42553292	chr10:31908172|31908926	circAtlas	exon	0.826171
chr10:31908171-31910563	10:42552538|42555555	chr10:31908172|31910563	circAtlas	exon	0.300129
chr10:32018051-32018562	10:42646861|42647382	chr10:32018052|32018562	circAtlas	exon	0.491908
chr10:32037253-32038218	10:42669134|42669632	-	-	exon	0.420634
chr10:32273162-32274038	10:42840283|42841147	chr10:32273163|32274038	circAtlas	intron	0.495689
chr10:5453249-5453560	10:65431654|65432182	-	-	exon	0.575662
chr10:5712393-5712918	10:65246553|65247076	chr10:5712394|5712918	circAtlas	exon	0.581672
chr10:5921257-5921569	10:65075510|65075820	chr10:5921258|5921569	circAtlas	exon	0.602949
chr10:60063110-60085253	14:63449090|63472007	chr10:60063111|60085253	circAtlas	exon	0.476962
chr10:60084601-60085253	14:63470960|63472007	chr10:60084602|60085253	circAtlas	exon	0.498081
chr10:60572464-60573132	14:64023189|64023855	-	-	intergenic_region	0.858278
chr10:62196282-62205022	14:65691590|65700068	-	-	exon	0.304925
chr10:62262624-62262821	14:65768197|65768393	-	-	exon	0.760848
chr10:63192937-63194375	14:66664982|66666186	chr10:63192938|63194375	circAtlas	exon	0.317284
chr10:63213472-63217331	14:66681615|66685419	chr10:63213473|63217331	circAtlas	exon	0.536804
chr10:63619654-63619800	14:67066875|67067020	-	-	exon	0.91474
chr10:67992198-67992682	14:71203630|71204093	chr10:67992199|67992682	circAtlas	exon	0.473198
chr10:68337198-68339226	14:71491530|71493586	chr10:68337199|68339226	circAtlas	exon	0.706616
chr10:68337198-68339555	14:71491530|71494146	chr10:68337199|68339555	circAtlas	exon	0.661214
chr10:68337198-68341309	14:71491530|71495730	chr10:68337199|68341309	circAtlas	exon	0.424546
chr10:68363589-68364113	14:71512064|71513016	chr10:68363590|68364113	circAtlas	exon	0.4755
chr10:68376852-68379521	14:71521813|71524495	chr10:68376853|68379521	circAtlas	exon	0.516745
chr10:68644697-68647005	14:71765050|71767362	chr10:68644698|68647005	circAtlas	exon	0.456518
chr10:68747160-68747566	14:71852747|71853159	chr10:68747161|68747566	circAtlas	exon	0.725574
chr10:69368535-69369624	14:72426644|72427752	chr10:69368536|69369624	circAtlas	exon	0.330067
chr10:70114156-70115120	14:73057795|73058449	-	-	exon	0.306119
chr10:71279820-71280045	14:74186171|74186395	-	-	exon	0.834996
chr10:73311833-73312643	14:76140586|76141020	-	-	exon	0.372421
chr10:73379878-73380201	14:76211749|76212074	-	-	exon	0.806437
chr10:74070669-74071083	14:76763060|76763499	chr10:74070670|74071083	circAtlas	exon	0.674292
chr10:74838682-74843478	14:77415234|77419754	chr10:74838683|74843478	circAtlas	exon	0.312291
chr10:75150513-75151106	14:77706066|77706658	chr10:75150514|75151106	circAtlas	exon	0.895997
chr10:75176065-75177394	14:77732300|77733586	chr10:75176066|75177394	circAtlas	exon	0.557257
chr10:75219062-75219356	14:77774737|77775033	chr10:75219063|75219356	circAtlas	exon	0.730235
chr10:77843446-77843706	14:80294676|80294935	-	-	exon	0.932273
chr10:77985169-77986159	14:80424301|80425984	-	-	exon	0.338906
chr10:78007701-78007866	14:80445609|80445773	-	-	exon	0.911697
chr10:79394275-79394440	14:81710585|81710749	-	-	exon	0.953097
chr10:84371013-84373815	14:85576061|85579362	chr10:84371014|84373815	circAtlas	exon	0.517676
chr10:86446241-86446449	14:87499167|87499374	chr10:86446242|86446449	circAtlas	exon	0.955514
chr10:86497200-86500743	14:87557330|87560723	chr10:86497201|86500743	circAtlas	exon	0.348345
chr10:86499717-86500743	14:87559680|87560723	chr10:86499718|86500743	circAtlas	exon	0.945366
chr10:86899793-86900126	14:87869566|87869921	chr10:88659550|88659883	circBank	exon	0.63509
chr10:87714744-87715098	14:99777610|99777965	-	-	exon	0.517653
chr10:89709166-89710065	14:101526216|101527127	chr10:89709167|89710065	circAtlas	exon	0.358951
chr10:89737386-89739096	14:101552654|101554370	chr10:89737387|89739096	circAtlas	exon	0.460673
chr10:89768289-89768888	14:101588412|101589354	chr10:89768290|89768888	circAtlas	exon	0.341776
chr10:91840560-91841448	14:103437186|103438960	chr10:91840561|91841448	circAtlas	exon	0.361118
chr10:91840560-91842391	14:103437186|103439948	chr10:91840561|91842391	circAtlas	exon	0.313891
chr10:91982082-91984404	14:103594106|103596207	-	-	exon	0.594138
chr10:92311134-92311337	14:103895170|103895372	chr10:92311135|92311337	circAtlas	exon	0.985793
chr10:92893348-92895020	14:104384054|104385707	chr10:92893349|92895020	circAtlas	exon	0.720109
chr10:94030682-94032252	14:105458770|105460324	chr10:94030683|94032252	circAtlas	exon	0.516788
chr10:94344403-94344933	14:105787875|105788384	-	-	intron	0.39163
chr10:94344414-94344933	14:105787886|105788384	-	-	exon	0.379208
chr10:94521954-94522453	14:105914902|105915404	chr10:94521955|94522453	circAtlas	exon	0.527375
chr10:95341284-95341678	14:106921414|106921795	chr10:95341285|95341678	circAtlas	exon	0.569688
chr10:96576633-96576829	14:108023353|108023548	chr10:96576634|96576829	circAtlas	exon	0.994327
chr10:97381385-97381826	14:108793175|108793612	-	-	exon	0.403701
chr10:97465804-97466585	14:108860043|108860758	-	-	exon	0.378341
chr10:97567913-97568141	14:108941553|108941780	chr10:97567914|97568141	circAtlas	exon	0.892439
chr10:97578239-97578605	14:108951534|108951917	-	-	exon	0.579189
chr10:98208100-98209899	14:109537602|109539416	chr10:98208101|98209899	circAtlas	exon	0.460159
chr10:995928-996242	10:68562244|68562567	-	-	exon	0.731959
chr10:99679260-99679875	14:110846107|110846707	chr10:99679261|99679875	circAtlas	exon	0.491706
chr10:99679724-99679875	14:110846557|110846707	chr10:99679725|99679875	circAtlas	exon	0.710728
chr10:99702511-99702673	14:110869451|110869612	-	-	exon	0.8965
chr11:102348597-102350943	9:33043520|33045820	-	-	exon	0.339015
chr11:102377495-102378042	9:33061178|33062620	chr11:102377496|102378042	circAtlas	exon	0.653044
chr11:104949527-104949712	13:24054133|24055520	-	-	exon	0.547341
chr11:10767805-10768161	2:48711851|48712764	-	-	exon	0.769907
chr11:10800431-10801774	2:48674025|48675415	chr11:10800432|10801774	circAtlas	exon	0.552658
chr11:10802048-10805015	2:48670248|48673375	chr11:10802049|10805015	circAtlas	exon	0.397483
chr11:108054646-108054955	9:36456127|36456435	chr11:108054647|108054955	circAtlas	exon	0.884346
chr11:108072331-108073497	9:36477400|36477883	chr11:108072332|108073497	circAtlas	exon	0.330279
chr11:108094390-108095691	9:36495729|36497094	chr11:108094391|108095691	circAtlas	exon	0.393829
chr11:108134220-108135242	9:36533552|36533977	-	-	exon	0.320544
chr11:108172198-108173851	9:36565659|36567329	chr11:108172199|108173851	circAtlas	exon	0.617197
chr11:108227594-108227888	9:36625370|36625667	chr11:108227595|108227888	circAtlas	exon	0.678534
chr11:108722996-108723462	9:37055342|37055819	chr11:108722997|108723462	circAtlas	exon	0.521487
chr11:108723216-108723462	9:37055562|37055819	-	-	exon	0.440183
chr11:112202022-112202190	9:39902285|39902452	chr11:112202023|112202190	circAtlas	exon	0.877863
chr11:113737571-113738394	9:41365582|41366657	-	-	exon	0.330425
chr11:116757145-116758407	9:44144921|44145848	chr11:116757146|116758407	circAtlas	exon	0.356303
chr11:116873480-116874056	9:44252883|44253448	chr11:116744196|116744772	circBank	exon	0.52538
chr11:118471661-118474315	9:45774521|45777174	chr11:118471662|118474315	circAtlas	exon	0.907654
chr11:118494287-118494767	9:45796974|45797447	chr11:118494288|118494767	circAtlas	exon	0.471969
chr11:118581245-118584644	9:45877120|45880176	chr11:118581246|118584644	circAtlas	exon	0.305088
chr11:11920341-11920494	2:47494048|47494200	chr11:11920342|11920494	circAtlas	exon	0.967281
chr11:119277756-119278713	9:46478906|46479875	chr11:119277757|119278713	circAtlas	exon	0.443858
chr11:119284968-119285566	9:46486910|46487508	chr11:119284969|119285566	circAtlas	exon	0.72692
chr11:1194486-1194670	2:784412|784595	-	-	exon	0.397533
chr11:121605112-121605571	9:48622952|48624019	-	-	exon	0.546157
chr11:12226170-12227131	2:47170673|47171374	chr11:12226171|12227131	circAtlas	exon	0.303708
chr11:124959114-124960003	9:52151098|52151983	chr11:124959115|124960003	circAtlas	exon	0.340287
chr11:125612988-125614426	9:52743673|52745743	-	-	exon	0.322334
chr11:125618372-125618561	9:52750349|52750537	chr11:125618373|125618561	circAtlas	exon	0.927635
chr11:126886398-126887692	9:53952944|53954608	-	-	intergenic_region	0.315652
chr11:12764178-12764434	2:46576744|46576999	chr11:12764179|12764434	circAtlas	exon	0.969301
chr11:12862249-12864900	2:46469819|46472486	chr11:12862250|12864900	circAtlas	exon	0.537212
chr11:128974123-128975002	9:55912276|55913148	-	-	exon	0.757481
chr11:129914703-129915860	9:56670268|56672123	chr11:129914704|129915860	circAtlas	exon	0.401137
chr11:130260855-130261929	9:56972613|56973685	chr11:130260856|130261929	circAtlas	exon	0.96373
chr11:13710692-13710870	2:45556350|45556527	chr11:13710693|13710870	circAtlas	exon	0.930399
chr11:16183885-16186955	2:42861755|42864865	chr11:16183886|16186955	circAtlas	exon	0.40551
chr11:16826119-16826590	2:42257144|42257614	chr11:16826120|16826590	circAtlas	exon	0.727745
chr11:17168676-17169806	2:41933364|41934499	chr11:17168677|17169806	circAtlas	intergenic_region	0.849404
chr11:18295998-18297717	2:40921354|40923038	-	-	intergenic_region	0.442476
chr11:18357951-18358640	2:40864513|40865407	chr11:18357952|18358640	circAtlas	exon	0.349235
chr11:19350372-19351027	2:40077851|40078496	chr11:19350373|19351027	circAtlas	intergenic_region	0.604489
chr11:32230119-32230361	2:28590108|28590353	-	-	exon	0.376917
chr11:32927156-32928123	2:28003476|28004151	chr11:32927157|32928123	circAtlas	exon	0.33927
chr11:32927156-32935435	2:27989714|28004151	chr11:32927157|32935435	circAtlas	exon	0.482133
chr11:33031377-33032967	2:27910180|27911796	-	-	exon	0.400419
chr11:33031377-33033402	2:27909480|27911796	-	-	exon	0.38251
chr11:33102176-33103184	2:27833307|27834334	chr11:33102177|33103184	circAtlas	exon	0.311076
chr11:33286412-33287511	2:27649122|27650223	chr11:33286413|33287511	circAtlas	exon	0.939263
chr11:34071725-34071987	2:26857360|26857601	chr11:34071726|34071987	circAtlas	exon	0.628538
chr11:34076235-34076642	2:26851839|26852252	chr11:34076236|34076642	circAtlas	exon	0.749912
chr11:34086063-34086413	2:26845793|26846177	chr11:34086064|34086413	circAtlas	exon	0.749106
chr11:36610080-36610359	2:24531088|24531368	-	-	intron	0.501452
chr11:3817366-3817535	9:6302963|6303131	-	-	intron	0.912574
chr11:406842-406993	2:224559|224709	-	-	exon	0.812815
chr11:43443324-43444209	2:18855295|18856176	-	-	exon	0.468121
chr11:45181760-45183123	2:17225982|17227421	chr11:45181761|45183123	circAtlas	exon	0.371711
chr11:46541944-46548709	2:15963614|15974446	-	-	exon	0.373108
chr11:46545603-46548500	2:15967840|15970677	chr11:46545604|46548500	circAtlas	exon	0.31188
chr11:46695659-46696156	2:15838942|15839476	chr11:46695660|46696156	circAtlas	exon	0.462815
chr11:46777438-46778599	2:15752898|15753897	chr11:46777439|46778599	circAtlas	exon	0.379875
chr11:47261240-47262018	2:15322375|15323114	chr11:47261241|47262018	circAtlas	exon	0.621802
chr11:47746055-47746394	2:14905402|14905737	-	-	exon	0.746044
chr11:57737607-57738026	2:13234198|13234603	chr11:57505079|57505498	circBank	exon	0.444346
chr11:58549785-58550146	2:12565204|12565570	-	-	exon	0.528091
chr11:58617848-58618062	2:12499767|12499991	-	-	exon	0.493893
chr11:59600495-59601838	2:11891121|11892382	chr11:59600496|59601838	circAtlas	exon	0.345612
chr11:61316284-61316567	2:10186250|10186530	chr11:61316285|61316567	circAtlas	exon	0.632537
chr11:61339253-61339435	2:10164859|10165040	chr11:61339254|61339435	circAtlas	exon	0.825533
chr11:61437624-61438113	2:10081948|10082649	chr11:61437625|61438113	circAtlas	exon	0.522354
chr11:61445940-61446231	2:10075620|10075910	-	-	exon	0.390419
chr11:61967341-61967521	2:9535255|9535424	-	-	exon	0.567472
chr11:6222441-6224707	9:3450893|3453128	chr11:6222442|6224707	circAtlas	exon	0.504998
chr11:62566816-62566968	2:9169706|9169857	-	-	exon	0.869092
chr11:62638982-62639731	2:9104083|9104824	chr11:62638983|62639731	circAtlas	exon	0.369248
chr11:62677926-62678118	2:9073997|9074188	-	-	exon	0.916625
chr11:62715499-62715937	2:9045624|9046068	-	-	exon	0.643386
chr11:62824165-62824565	2:8949147|8949544	-	-	exon	0.55817
chr11:62824165-62825539	2:8947587|8949544	chr11:62824166|62825539	circAtlas	exon	0.396295
chr11:63508552-63508991	2:8472307|8472709	-	-	exon	0.532237
chr11:63718222-63721032	2:8325816|8328630	-	-	intron	0.347775
chr11:64197270-64197974	2:7917525|7918215	chr11:64197271|64197974	circAtlas	exon	0.47877
chr11:64693032-64693236	2:7472832|7473036	-	-	intergenic_region	0.613725
chr11:65340384-65341562	2:6880349|6881507	chr11:65340385|65341562	circAtlas	exon	0.328017
chr11:65503543-65505631	2:6750741|6752850	-	-	intergenic_region	0.702996
chr11:65599393-65599768	2:6655350|6655754	-	-	exon	0.454435
chr11:65867860-65868056	2:6461602|6461797	chr11:65635331|65635527	circBank	exon	0.891541
chr11:66543703-66543981	2:5876316|5876593	chr11:66543704|66543981	circAtlas	exon	0.876561
chr11:66643449-66644140	2:5778801|5779494	chr11:66643450|66644140	circAtlas	exon	0.969706
chr11:66646146-66646390	2:5776627|5776825	-	-	exon	0.642906
chr11:67215339-67215949	2:5279497|5280063	chr11:67215340|67215949	circAtlas	exon	0.356007
chr11:67501935-67502325	2:5031897|5032259	-	-	exon	0.346092
chr11:68908144-68908631	2:4188945|4189407	chr11:68908145|68908631	circAtlas	exon	0.384515
chr11:70362094-70362488	2:3092101|3092483	chr11:70362095|70362488	circAtlas	exon	0.62167
chr11:7042387-7043984	9:2542520|2544109	-	-	intergenic_region	0.322057
chr11:70659827-70661678	2:2864925|2866680	chr11:70659828|70661678	circAtlas	exon	0.303353
chr11:72301802-72302348	9:6847770|6848301	chr11:72301803|72302348	circAtlas	exon	0.412643
chr11:72840876-72841583	9:7370772|7371117	chr11:72551921|72552628	circBank	exon	0.404362
chr11:73716250-73718718	9:8155799|8157830	chr11:73716251|73718718	circAtlas	exon	0.394902
chr11:73909398-73909593	9:8311788|8311982	chr11:73909399|73909593	circAtlas	exon	0.890467
chr11:74138719-74139828	9:8495639|8496682	chr11:74138720|74139828	circAtlas	exon	0.336186
chr11:74285808-74286391	9:8646177|8646907	chr11:74285809|74286391	circAtlas	exon	0.484177
chr11:76451857-76453388	9:10636306|10638181	chr11:76451858|76453388	circAtlas	exon	0.37076
chr11:76451857-76458358	9:10636306|10643589	-	-	exon	0.438148
chr11:76451857-76464080	9:10636306|10647784	chr11:76451858|76464080	circAtlas	exon	0.340615
chr11:76496214-76496469	9:10667864|10668118	chr11:76496215|76496469	circAtlas	exon	0.925188
chr11:76526461-76528466	9:10688009|10690581	chr11:76526462|76528466	circAtlas	exon	0.3081
chr11:76542215-76542367	9:10705378|10705529	-	-	exon	0.960763
chr11:77698486-77702495	9:12162493|12166226	chr11:77698487|77702495	circAtlas	exon	0.388987
chr11:78280600-78280901	9:12723325|12723625	chr11:78280601|78280901	circAtlas	exon	0.95987
chr11:84534569-84534731	9:18582590|18582751	chr11:84534570|84534731	circAtlas	intergenic_region	0.910667
chr11:86306244-86306482	9:20184956|20185193	chr11:86306245|86306482	circAtlas	exon	0.977739
chr11:86414788-86415313	9:20260938|20261456	chr11:86414789|86415313	circAtlas	exon	0.399326
chr11:9203659-9207632	9:295808|300977	chr11:9203660|9207632	circAtlas	exon	0.356737
chr11:9420410-9420698	9:135953|136239	chr11:9420411|9420698	circAtlas	exon	0.648573
chr11:94619759-94620144	9:26749716|26750091	-	-	exon	0.53467
chr11:94799389-94800311	9:26904866|26905802	chr11:94799390|94800311	circAtlas	exon	0.831573
chr11:95812931-95813589	9:27836847|27837513	chr11:95812932|95813589	circAtlas	exon	0.493187
chr11:96091891-96093517	9:28120503|28122017	chr11:96091892|96093517	circAtlas	exon	0.746327
chr12:101352054-101353129	5:82843890|82844372	chr12:101352055|101353129	circAtlas	exon	0.344192
chr12:104927972-104928694	5:79620408|79621132	chr12:104927973|104928694	circAtlas	exon	0.667373
chr12:104928426-104928654	5:79620448|79620678	-	-	exon	0.523829
chr12:106842588-106843947	5:13522123|13523181	chr12:106842589|106843947	circAtlas	exon	0.304073
chr12:106870822-106879947	5:13478274|13486520	chr12:106870823|106879947	circAtlas	intron	0.336494
chr12:106992786-106993036	5:13362926|13363183	chr12:106992787|106993036	circAtlas	exon	0.621624
chr12:107688447-107688802	5:12726279|12726651	chr12:107688448|107688802	circAtlas	exon	0.46338
chr12:107751414-107754109	5:12644891|12648623	chr12:107751415|107754109	circAtlas	exon	0.364101
chr12:108792285-108792829	14:42019899|42020478	chr12:108792286|108792829	circAtlas	exon	0.452386
chr12:109175930-109176263	14:41694312|41694638	chr12:109175931|109176263	circAtlas	exon	0.457769
chr12:109947255-109947504	14:41035230|41035478	chr12:109947256|109947504	circAtlas	exon	0.955976
chr12:110296598-110296737	14:31692885|31693023	chr12:110296599|110296737	circAtlas	exon	0.969576
chr12:110492995-110493231	14:31861669|31861904	chr12:110492996|110493231	circAtlas	exon	0.983725
chr12:111509548-111509998	14:32705988|32706589	chr12:111509549|111509998	circAtlas	exon	0.436856
chr12:111665638-111672774	14:32824688|32828643	chr12:111665639|111672774	circAtlas	exon	0.315265
chr12:112142088-112142295	14:39560043|39560249	-	-	exon	0.55029
chr12:112228088-112230822	14:39471094|39473383	-	-	exon	0.302807
chr12:112239051-112240027	14:39461478|39462552	chr12:112239052|112240027	circAtlas	exon	0.347557
chr12:116237467-116237705	14:36101382|36101619	chr12:116237468|116237705	circAtlas	exon	0.979962
chr12:118042840-118043377	14:34622192|34622720	chr12:118042841|118043377	circAtlas	exon	0.582477
chr12:118073698-118073992	14:34599029|34599322	chr12:118073699|118073992	circAtlas	exon	0.681578
chr12:118199050-118201463	14:34455842|34459399	chr12:118199051|118201463	circAtlas	exon	0.3293
chr12:118255447-118255655	14:34416868|34417079	chr12:118255448|118255655	circAtlas	exon	0.652587
chr12:120557281-120557682	14:40502326|40502723	chr12:120557282|120557682	circAtlas	exon	0.802254
chr12:120694090-120696794	14:40608444|40612278	-	-	exon	0.357302
chr12:121548876-121549638	14:31091335|31091801	chr12:121548877|121549638	circAtlas	exon	0.369677
chr12:122216487-122216869	14:30507171|30508043	chr12:122216488|122216869	circAtlas	exon	0.499031
chr12:12244261-12244655	5:60168451|60168844	chr12:12244262|12244655	circAtlas	exon	0.955543
chr12:122517226-122522299	14:30246800|30252281	chr12:122517227|122522299	circAtlas	exon	0.322078
chr12:123498543-123498765	14:29445336|29445557	-	-	exon	0.901775
chr12:123498543-123499536	14:29444013|29445557	chr12:123498544|123499536	circAtlas	exon	0.341589
chr12:123813163-123813912	14:29197788|29198724	chr12:123813164|123813912	circAtlas	exon	0.589911
chr12:123818949-123819250	14:29193501|29193803	-	-	exon	0.464492
chr12:123845599-123846154	14:29174639|29175251	-	-	exon	0.685422
chr12:123929274-123930573	14:29102067|29103390	-	-	exon	0.318413
chr12:124354092-124354931	14:28791069|28791879	-	-	exon	0.334614
chr12:124378236-124378384	14:28770295|28770442	chr12:124378237|124378384	circAtlas	exon	0.802466
chr12:124400500-124400673	14:28747327|28747499	chr12:124400501|124400673	circAtlas	exon	0.879913
chr12:125124704-125125024	14:28122866|28123179	-	-	exon	0.535075
chr12:12519861-12521463	5:59915033|59916786	chr12:12519862|12521463	circAtlas	exon	0.470066
chr12:1289851-1290012	5:68426696|68426856	chr12:1289852|1290012	circAtlas	exon	0.948901
chr12:131908643-131908817	14:23437535|23437708	-	-	exon	0.87927
chr12:132054973-132055208	14:23307394|23307622	-	-	exon	0.56
chr12:132141497-132141956	14:23265995|23266318	-	-	exon	0.378394
chr12:132754674-132755139	14:22751413|22751889	-	-	exon	0.520531
chr12:13865797-13866226	5:58615983|58616411	chr12:13865798|13866226	circAtlas	exon	0.953907
chr12:15669386-15669825	5:56949727|56953481	-	-	exon	0.674677
chr12:19283279-19283745	5:53832759|53833224	chr12:19283280|19283745	circAtlas	exon	0.749554
chr12:19322309-19322667	5:53797749|53798112	chr12:19322310|19322667	circAtlas	exon	0.854067
chr12:22456970-22459542	5:51124340|51126892	-	-	exon	0.469374
chr12:22517985-22519239	5:51068236|51069496	-	-	exon	0.755663
chr12:22643762-22644022	5:50952067|50952326	chr12:22643763|22644022	circAtlas	exon	0.815669
chr12:25111771-25111920	5:48645733|48645881	-	-	exon	0.456631
chr12:25546373-25546554	5:48254192|48254390	-	-	exon	0.367365
chr12:26064767-26064997	5:47737392|47737621	-	-	exon	0.776252
chr12:306945-309964	5:67649628|67653977	-	-	exon	0.307663
chr12:30728647-30730282	5:43065889|43067509	-	-	exon	0.307469
chr12:31386360-31389498	5:42863618|42867248	-	-	exon	0.305126
chr12:31392266-31392696	5:42860494|42860919	chr12:31392267|31392696	circAtlas	exon	0.468953
chr12:328834-329029	5:67674585|67674779	-	-	exon	0.925692
chr12:3464103-3464243	5:66784875|66785018	-	-	intergenic_region	0.66885
chr12:42097441-42098033	5:73372351|73373224	chr12:42097442|42098033	circAtlas	exon	0.512402
chr12:42210354-42210619	5:73473989|73474253	chr12:42210355|42210619	circAtlas	exon	0.762275
chr12:42210354-42210680	5:73473989|73474314	chr12:42210355|42210680	circAtlas	intron	0.80673
chr12:42374862-42375074	5:73619860|73620071	chr12:42374863|42375074	circAtlas	exon	0.90842
chr12:44388025-44388729	5:75401851|75402550	-	-	exon	0.822342
chr12:4654291-4654922	5:65782035|65782627	-	-	exon	0.35274
chr12:4739107-4739329	5:65718095|65719144	-	-	intron	0.463329
chr12:50453459-50454417	5:16332200|16333246	chr12:50453460|50454417	circAtlas	exon	0.378277
chr12:50685832-50686682	5:16539988|16540801	chr12:50685833|50686682	circAtlas	exon	0.426471
chr12:50814009-50814439	5:16669113|16669538	chr12:50814010|50814439	circAtlas	exon	0.700607
chr12:50819857-50820057	5:16680106|16680299	-	-	intergenic_region	0.48343
chr12:51450875-51452259	5:16869447|16870257	-	-	exon	0.333019
chr12:53027781-53028188	5:18288786|18289186	chr12:53027782|53028188	circAtlas	exon	0.687106
chr12:53028014-53028188	5:18289013|18289186	-	-	exon	0.850339
chr12:53290084-53290469	5:18506487|18506860	-	-	exon	0.505065
chr12:55822372-55823508	5:21266388|21267784	chr12:55822373|55823508	circAtlas	exon	0.470844
chr12:55823069-55823508	5:21267344|21267784	-	-	exon	0.5742
chr12:56160053-56161491	5:21560934|21562332	-	-	exon	0.519862
chr12:56314863-56315242	5:21709813|21710172	-	-	exon	0.541478
chr12:56605072-56606733	5:21944238|21945524	-	-	exon	0.406852
chr12:56609735-56609937	5:21956459|21956660	-	-	exon	0.837668
chr12:56712785-56713190	5:22044882|22045365	-	-	exon	0.623165
chr12:56712785-56714687	5:22044882|22046458	-	-	exon	0.319915
chr12:57268921-57269994	5:22571767|22572881	chr12:57268922|57269994	circAtlas	exon	0.504503
chr12:62532437-62532670	5:27179397|27179635	chr12:62532438|62532670	circAtlas	exon	0.797815
chr12:62556042-62556318	5:27202149|27202464	-	-	intron	0.555243
chr12:64434506-64434909	5:28864431|28864854	-	-	exon	0.614586
chr12:6514264-6514920	5:64151984|64152629	-	-	exon	0.560715
chr12:65238501-65241087	5:29660599|29663091	chr12:65238502|65241087	circAtlas	exon	0.309386
chr12:65239928-65241087	5:29661935|29663091	-	-	exon	0.359169
chr12:65322111-65324749	5:29746250|29748526	-	-	intron	0.386074
chr12:6577784-6578917	5:64097407|64098536	chr12:6577785|6578917	circAtlas	exon	0.425384
chr12:6581648-6581814	5:64095820|64095985	-	-	exon	0.926777
chr12:6621134-6621281	5:64058468|64058620	-	-	exon	0.320197
chr12:6643538-6644605	5:64040562|64041618	-	-	exon	0.324811
chr12:6730668-6731144	5:63971269|63971716	-	-	exon	0.588284
chr12:6748379-6748844	5:63956017|63956766	-	-	exon	0.439378
chr12:68824362-68824651	5:33119066|33119361	chr12:68824363|68824651	circAtlas	exon	0.43827
chr12:69262372-69262562	5:33548403|33548592	chr12:69262373|69262562	circAtlas	exon	0.964221
chr12:69370705-69370975	5:33641762|33642040	chr12:69370706|69370975	circAtlas	exon	0.701689
chr12:69755383-69756663	5:34018844|34020069	chr12:69755384|69756663	circAtlas	exon	0.415529
chr12:70329422-70332846	5:34524406|34528072	chr12:70329423|70332846	circAtlas	exon	0.309326
chr12:71623359-71624292	5:35632406|35633470	chr12:71623360|71624292	circAtlas	exon	0.459398
chr12:71626259-71629037	5:35635564|35638764	chr12:71626260|71629037	circAtlas	exon	0.345246
chr12:71634154-71635580	5:35645986|35647472	-	-	exon	0.324418
chr12:71636489-71637059	5:35648531|35649101	-	-	exon	0.690763
chr12:76055018-76059878	5:39338805|39340906	-	-	exon	0.333586
chr12:78006418-78007445	5:103201167|103202193	chr12:78006419|78007445	circAtlas	exon	0.748069
chr12:79795637-79797395	5:101609630|101613366	-	-	intergenic_region	0.330376
chr12:79805591-79808577	5:101597748|101600460	-	-	exon	0.350018
chr12:81151843-81152096	5:100357377|100357634	chr12:81151844|81152096	circAtlas	exon	0.749538
chr12:813641-813814	5:68055984|68056155	-	-	exon	0.948387
chr12:827041-830160	5:68072367|68075752	chr12:827042|830160	circAtlas	exon	0.315258
chr12:88092680-88092832	5:94431192|94431343	-	-	exon	0.940507
chr12:882942-884243	5:68118449|68119569	chr12:882943|884243	circAtlas	exon	0.415448
chr12:89626453-89626615	5:93021052|93021213	-	-	exon	0.953747
chr12:89655678-89656107	5:92992680|92993106	chr12:89655679|89656107	circAtlas	exon	0.916191
chr12:916339-916820	5:68147759|68148255	-	-	exon	0.361665
chr12:92811278-92811434	5:90227804|90227959	chr12:93205054|93205210	circBank	intergenic_region	0.838013
chr12:95152810-95152993	5:88161829|88162013	chr12:95152811|95152993	circAtlas	exon	0.676481
chr12:95208842-95211267	5:88111103|88113521	chr12:95208843|95211267	circAtlas	exon	0.503061
chr12:95287663-95287857	5:88046400|88046593	chr12:95287664|95287857	circAtlas	exon	0.965351
chr12:95494055-95495138	5:87898605|87899774	-	-	exon	0.356792
chr12:98597855-98600127	5:85285642|85287681	chr12:98597856|98600127	circAtlas	exon	0.359501
chr12:98598521-98600127	5:85285642|85286475	chr12:98598522|98600127	circAtlas	exon	0.388649
chr13:106512528-106512812	11:74209709|74209992	chr13:106512529|106512812	circAtlas	exon	0.991729
chr13:106557047-106559657	11:74256035|74258629	chr13:106557048|106559657	circAtlas	exon	0.86338
chr13:108229198-108230622	11:75564831|75566263	-	-	exon	0.810324
chr13:110622215-110622366	11:77214808|77214958	-	-	exon	0.722192
chr13:110719228-110721254	11:77275998|77278521	-	-	intergenic_region	0.602943
chr13:113179916-113180231	11:78543049|78543369	-	-	exon	0.609876
chr13:113179916-113180297	11:78543049|78543436	-	-	intron	0.523861
chr13:113325660-113325846	11:78622155|78622340	chr13:113325661|113325846	circAtlas	exon	0.875027
chr13:113483839-113484196	11:78703329|78703726	-	-	exon	0.795375
chr13:19658754-19659120	11:467896|468238	-	-	intron	0.310383
chr13:19851354-19852190	11:603753|604571	chr13:19851355|19852190	circAtlas	exon	0.872859
chr13:19993062-19993919	11:675689|676545	chr13:19993063|19993919	circAtlas	exon	0.950267
chr13:20598650-20599565	11:965716|967060	-	-	exon	0.303151
chr13:20821703-20822289	11:1141224|1141776	chr13:20821704|20822289	circAtlas	exon	0.595333
chr13:21045684-21046230	11:1253856|1254400	chr13:21045685|21046230	circAtlas	exon	0.718258
chr13:21502925-21503097	11:1429036|1429207	-	-	exon	0.938023
chr13:21539301-21539688	11:1463160|1463356	chr13:21539302|21539688	circAtlas	exon	0.306628
chr13:25265818-25266286	11:3208399|3208876	chr13:25265819|25266286	circAtlas	exon	0.591024
chr13:32184599-32185148	11:8660882|8662015	-	-	exon	0.464282
chr13:35040932-35041164	11:11156485|11156716	chr13:35040933|35041164	circAtlas	exon	0.956228
chr13:37021447-37024193	11:12835583|12838413	-	-	exon	0.762225
chr13:37024034-37024193	11:12838255|12838413	chr13:37024035|37024193	circAtlas	exon	0.972742
chr13:39013698-39014067	11:14156182|14156550	-	-	exon	0.605133
chr13:40942951-40943925	11:25884737|25885926	chr13:40942952|40943925	circAtlas	exon	0.328515
chr13:40981982-40982282	11:25838073|25838397	chr13:40981983|40982282	circAtlas	exon	0.537467
chr13:41362030-41362873	11:25541019|25541852	chr13:41362031|41362873	circAtlas	exon	0.54825
chr13:42963254-42964139	11:24145573|24146998	-	-	exon	0.333163
chr13:44533898-44541252	11:22546781|22553929	-	-	intron	0.438729
chr13:45014948-45015596	11:22249417|22250409	-	-	exon	0.437716
chr13:45014951-45015596	11:22249417|22250406	chr13:45014952|45015596	circAtlas	exon	0.435105
chr13:45283441-45283686	11:21987702|21987956	-	-	exon	0.472882
chr13:45490914-45491538	11:21797314|21797941	-	-	exon	0.326276
chr13:45965279-45970465	11:21370445|21376073	-	-	exon	0.342244
chr13:46359485-46359631	11:21022391|21022536	-	-	exon	0.737158
chr13:47988540-47988981	11:19629537|19630304	chr13:47988541|47988981	circAtlas	exon	0.696961
chr13:48040919-48041116	11:19577828|19578023	-	-	exon	0.90965
chr13:49145777-49145935	11:18604062|18604222	chr13:49145778|49145935	circAtlas	exon	0.768753
chr13:51251467-51252201	11:16624767|16625500	chr13:51251468|51252201	circAtlas	exon	0.836845
chr13:60528366-60529217	11:33391961|33392814	chr13:60528367|60529217	circAtlas	exon	0.865414
chr13:71148103-71150419	11:43481125|43483609	-	-	intergenic_region	0.753603
chr13:72744980-72746076	11:45034287|45035369	-	-	exon	0.310528
chr13:72827009-72827914	11:45138690|45139241	-	-	exon	0.350355
chr13:73061860-73063883	11:45372663|45374622	chr13:73061861|73063883	circAtlas	exon	0.542132
chr13:73845826-73846373	11:46155134|46155680	chr13:73845827|73846373	circAtlas	exon	0.963397
chr13:76995062-76996127	11:49118784|49120358	chr13:76995063|76996127	circAtlas	exon	0.353295
chr13:77140046-77140943	11:49262112|49263275	-	-	exon	0.308922
chr13:77205255-77205598	11:49322689|49323027	-	-	exon	0.761367
chr13:79370944-79371930	11:51388870|51390018	chr13:79370945|79371930	circAtlas	exon	0.328862
chr13:79520809-79520975	11:51531489|51531654	chr13:79520810|79520975	circAtlas	exon	0.694819
chr13:95560131-95560463	11:65128354|65128685	chr13:95560132|95560463	circAtlas	exon	0.716943
chr13:97275631-97276409	11:66535744|66536519	chr13:97275632|97276409	circAtlas	exon	0.669465
chr13:98213219-98213413	11:67216829|67217022	chr13:98213220|98213413	circAtlas	exon	0.829062
chr13:98829315-98829514	11:67800299|67800497	-	-	exon	0.91598
chr13:98867927-98868377	11:67840532|67840969	-	-	exon	0.506404
chr13:99243831-99244624	11:68179815|68181097	chr13:99243832|99244624	circAtlas	exon	0.328001
chr14:100262303-100262466	7:121152511|121152673	chr14:100262304|100262466	circAtlas	exon	0.950564
chr14:100292687-100292985	7:121179775|121180072	-	-	exon	0.860013
chr14:20343071-20343351	7:78551579|78551859	-	-	intergenic_region	0.748711
chr14:20343128-20343370	7:78551561|78551800	chr14:20343129|20343370	circAtlas	exon	0.72531
chr14:20381312-20381686	7:78516388|78516793	-	-	exon	0.45281
chr14:20474471-20475252	7:78428348|78429133	-	-	exon	0.46253
chr14:20510645-20511039	7:78391644|78392028	-	-	exon	0.343485
chr14:21078176-21079010	7:78055271|78056399	-	-	exon	0.31792
chr14:21343035-21343228	7:77826840|77827032	-	-	exon	0.764922
chr14:21390946-21391946	7:77775885|77776878	chr14:21390947|21391946	circAtlas	exon	0.506064
chr14:22769790-22770625	7:76237514|76238347	-	-	exon	0.461825
chr14:23078150-23079038	7:75970363|75972017	chr14:23547359|23548247	circBank	exon	0.450729
chr14:23324137-23324289	7:75753614|75753765	chr14:23324138|23324289	circAtlas	exon	0.942349
chr14:24050867-24051012	7:75242369|75242515	-	-	exon	0.584455
chr14:24149405-24149583	7:75151742|75151919	chr14:24149406|24149583	circAtlas	exon	0.614225
chr14:24155156-24155692	7:75145650|75146187	chr14:24155157|24155692	circAtlas	exon	0.67081
chr14:24296508-24296881	7:74995762|74996138	chr14:24296509|24296881	circAtlas	exon	0.52289
chr14:24974664-24974853	7:74365938|74366126	-	-	exon	0.865132
chr14:30955619-30956242	7:68514625|68515265	chr14:30955620|30956242	circAtlas	exon	0.338077
chr14:31133237-31133414	7:68389778|68389954	chr14:31133238|31133414	circAtlas	exon	0.958898
chr14:31133237-31136665	7:68385921|68389954	chr14:31133238|31136665	circAtlas	exon	0.312076
chr14:31386419-31387375	7:68179437|68180716	chr14:31386420|31387375	circAtlas	exon	0.440421
chr14:32090501-32094386	7:67576364|67580251	chr14:32090502|32094386	circAtlas	exon	0.9649
chr14:32117142-32117287	7:67554148|67554292	-	-	exon	0.992538
chr14:32433459-32433817	7:67280598|67280955	chr14:32433460|32433817	circAtlas	exon	0.91407
chr14:32599409-32600792	7:67124423|67125796	chr14:32599410|32600792	circAtlas	exon	0.616025
chr14:33215181-33215587	7:66529998|66530404	chr14:33215182|33215587	circAtlas	intergenic_region	0.91368
chr14:34567685-34568013	7:65198472|65198799	chr14:34567686|34568013	circAtlas	exon	0.760247
chr14:35018691-35019074	7:64841730|64842287	chr14:35018692|35019074	circAtlas	exon	0.566525
chr14:35307993-35308995	7:64586117|64586778	chr14:35307994|35308995	circAtlas	exon	0.311156
chr14:35634573-35635598	7:64286782|64287500	-	-	exon	0.369657
chr14:37499907-37500138	7:62557663|62557893	chr14:37499908|37500138	circAtlas	exon	0.816329
chr14:39179090-39179462	1:169730557|169730927	chr14:39179091|39179462	circAtlas	exon	0.843341
chr14:39180736-39180946	1:169731742|169731951	-	-	exon	0.8883
chr14:44900434-44900959	1:175149204|175149728	chr14:44900435|44900959	circAtlas	exon	0.994804
chr14:45027298-45027474	1:175245670|175245842	-	-	exon	0.849551
chr14:45027298-45028329	1:175245670|175246746	chr14:45027299|45028329	circAtlas	exon	0.314172
chr14:45109615-45110220	1:175311364|175311969	-	-	exon	0.953137
chr14:49784924-49785320	1:179625093|179625496	chr14:49784925|49785320	circAtlas	exon	0.63027
chr14:50158564-50160086	1:179956841|179958477	chr14:50158565|50160086	circAtlas	exon	0.526681
chr14:50159430-50160086	1:179957822|179958477	chr14:50159431|50160086	circAtlas	exon	0.926046
chr14:50665178-50665619	1:180431150|180431593	chr14:50665179|50665619	circAtlas	exon	0.943995
chr14:50759856-50760049	1:180518447|180518642	-	-	exon	0.644228
chr14:50766306-50766890	1:180525348|180525932	-	-	exon	0.368949
chr14:51254367-51254523	1:180947266|180947421	-	-	intergenic_region	0.631135
chr14:52718080-52718352	1:182340847|182341116	-	-	exon	0.73707
chr14:57282088-57283230	1:186442612|186443769	-	-	exon	0.323234
chr14:58351072-58353855	1:187430487|187433652	-	-	exon	0.424091
chr14:58364169-58366230	1:187439979|187445395	-	-	exon	0.536345
chr14:58366023-58367029	1:187445189|187446366	-	-	exon	0.350952
chr14:60124217-60125823	1:189136729|189138606	chr14:60124218|60125823	circAtlas	exon	0.578132
chr14:60282683-60283537	1:189279757|189280610	chr14:60282684|60283537	circAtlas	exon	0.975388
chr14:61443110-61443261	1:190326744|190326894	-	-	exon	0.946199
chr14:61485501-61485656	1:190367413|190367567	chr14:61485502|61485656	circAtlas	exon	0.879123
chr14:61720381-61721823	1:190648253|190649258	chr14:61720382|61721823	circAtlas	exon	0.355788
chr14:61727494-61727639	1:190654264|190654408	-	-	exon	0.907172
chr14:61736888-61738373	1:190665201|190666540	-	-	exon	0.419538
chr14:61995875-61996542	1:190906092|190906758	chr14:61995876|61996542	circAtlas	exon	0.689925
chr14:64139940-64142088	1:193991472|193994320	-	-	exon	0.347342
chr14:64426018-64426192	7:88505129|88505302	-	-	exon	0.784701
chr14:64487113-64490540	7:88559554|88564078	chr14:64487114|64490540	circAtlas	exon	0.33487
chr14:65561336-65561766	7:89519703|89520131	chr14:65561337|65561766	circAtlas	exon	0.76557
chr14:65615977-65616373	7:89570629|89571021	chr14:65615978|65616373	circAtlas	exon	0.751649
chr14:67279017-67279537	7:90990639|90991180	chr14:67279018|67279537	circAtlas	exon	0.968158
chr14:67645642-67647025	7:91379620|91381043	-	-	exon	0.323527
chr14:67755947-67756145	7:91528835|91529032	-	-	exon	0.949389
chr14:67781332-67781529	7:91555150|91555346	-	-	exon	0.799046
chr14:68789526-68789668	7:92491901|92492042	chr14:68789527|68789668	circAtlas	exon	0.992183
chr14:69442068-69442266	7:93126485|93126682	chr14:69442069|69442266	circAtlas	exon	0.841949
chr14:69658512-69658713	7:93296032|93296234	chr14:69658513|69658713	circAtlas	exon	0.748697
chr14:72974079-72974959	7:96326686|96327493	-	-	exon	0.319713
chr14:73024025-73024942	7:96377645|96378576	chr14:73024026|73024942	circAtlas	exon	0.534063
chr14:73105858-73106285	7:96452059|96452477	-	-	exon	0.679904
chr14:73937601-73938112	7:97248674|97249174	-	-	exon	0.572254
chr14:74484416-74484585	7:97734135|97734303	-	-	exon	0.66497
chr14:74667318-74667594	7:97899428|97899703	-	-	exon	0.724815
chr14:74683295-74684680	7:97916980|97918485	-	-	exon	0.410378
chr14:74821056-74829343	7:98026199|98034995	-	-	exon	0.327049
chr14:74911247-74911841	7:98118762|98119285	-	-	exon	0.314776
chr14:75046375-75049718	7:98242045|98245392	chr14:75046376|75049718	circAtlas	exon	0.480117
chr14:75280976-75281143	7:98451524|98451690	-	-	exon	0.531443
chr14:75745094-75745581	7:98906872|98907729	-	-	exon	0.451975
chr14:81497891-81498494	7:104247679|104248813	-	-	exon	0.405662
chr14:81526732-81526964	7:104276048|104276279	-	-	exon	0.763125
chr14:88620753-88620926	7:110518222|110518394	-	-	exon	0.971884
chr14:92003418-92011795	7:113567289|113574661	chr14:92003419|92011795	circAtlas	exon	0.333389
chr14:92797407-92797981	7:114240203|114240773	chr14:92797408|92797981	circAtlas	exon	0.684882
chr14:92806735-92806963	7:114247352|114247579	chr14:92806736|92806963	circAtlas	exon	0.659623
chr14:93293857-93296157	7:114673750|114675741	chr14:93293858|93296157	circAtlas	exon	0.570644
chr14:96332304-96332655	7:117563656|117564011	-	-	exon	0.605952
chr14:96527429-96528006	7:117697428|117698051	chr14:96527430|96528006	circAtlas	exon	0.338622
chr14:99398391-99398888	7:120413160|120413628	-	-	exon	0.475771
chr14:99914178-99914697	7:120870973|120871649	chr14:99914179|99914697	circAtlas	exon	0.425272
chr15:100330888-100331054	1:139003119|139003272	chr15:100330889|100331054	circAtlas	exon	0.623873
chr15:101235081-101235577	1:139791489|139791984	chr15:101235082|101235577	circAtlas	exon	0.892254
chr15:28190964-28191244	15:56575926|56576217	chr15:28190965|28191244	circAtlas	exon	0.678264
chr15:28270694-28270868	15:56486089|56486262	chr15:28270695|28270868	circAtlas	exon	0.891713
chr15:29053844-29054835	1:144242532|144243522	chr15:29053845|29054835	circAtlas	exon	0.712418
chr15:29732432-29733313	1:144967552|144968613	-	-	exon	0.559084
chr15:29732432-29734382	1:144967552|144969914	chr15:29732433|29734382	circAtlas	exon	0.318502
chr15:29766265-29766542	1:144999899|145000175	-	-	exon	0.818274
chr15:33153047-33155045	1:137118629|137120599	chr15:33153048|33155045	circAtlas	exon	0.500864
chr15:34862866-34863041	1:136226171|136226345	-	-	exon	0.939206
chr15:40209634-40210210	1:131103657|131104224	chr15:40209635|40210210	circAtlas	exon	0.379481
chr15:40872240-40872480	1:130445424|130445637	-	-	exon	0.471071
chr15:40872240-40872567	1:130445311|130445637	-	-	exon	0.389774
chr15:41529469-41529979	1:129845632|129846131	chr15:41529470|41529979	circAtlas	exon	0.393239
chr15:41668827-41669783	1:129687251|129688206	-	-	exon	0.906359
chr15:41668827-41669958	1:129687076|129688206	chr15:41668828|41669958	circAtlas	exon	0.883791
chr15:41696074-41699159	1:129659979|129662208	chr15:41696075|41699159	circAtlas	exon	0.327794
chr15:41698862-41699159	1:129659979|129660276	-	-	exon	0.627192
chr15:41760322-41760529	1:129601956|129602162	-	-	exon	0.860662
chr15:41761738-41762362	1:129599193|129599818	chr15:41761739|41762362	circAtlas	exon	0.572994
chr15:43428015-43428168	1:128008667|128008819	-	-	exon	0.910621
chr15:43432193-43432677	1:128003103|128003586	chr15:43432194|43432677	circAtlas	exon	0.567798
chr15:43812986-43814688	1:127748574|127750235	-	-	exon	0.307417
chr15:44337762-44338317	1:127195769|127196307	chr15:44337763|44338317	circAtlas	exon	0.402829
chr15:44496379-44497138	1:127053481|127053985	chr15:44496380|44497138	circAtlas	exon	0.318021
chr15:44608443-44608605	1:126941907|126942068	-	-	exon	0.833
chr15:48165932-48168839	1:123607338|123610250	chr15:48165933|48168839	circAtlas	exon	0.746675
chr15:49027364-49028682	1:122651161|122652467	chr15:49027365|49028682	circAtlas	exon	0.319079
chr15:49133758-49134108	1:122565598|122565937	chr15:49133759|49134108	circAtlas	exon	0.713534
chr15:50471632-50471795	1:121338445|121338607	chr15:50471633|50471795	circAtlas	exon	0.963853
chr15:50481480-50482065	1:121330342|121330926	-	-	exon	0.730952
chr15:52045829-52047015	1:119739121|119740313	chr15:52045830|52047015	circAtlas	exon	0.986666
chr15:52045829-52050137	1:119738115|119740313	chr15:52045830|52050137	circAtlas	exon	0.342331
chr15:52061298-52061500	1:119728606|119728807	chr15:52061299|52061500	circAtlas	exon	0.989554
chr15:56689040-56689470	1:115263339|115263755	chr15:56689041|56689470	circAtlas	exon	0.533795
chr15:57243471-57253468	1:114716401|114727059	chr15:57243472|57253468	circAtlas	exon	0.351054
chr15:58597306-58597482	1:113408004|113408180	-	-	exon	0.800909
chr15:58886974-58887444	1:113128096|113128579	chr15:58886975|58887444	circAtlas	exon	0.63207
chr15:58886974-58887540	1:113128000|113128579	chr15:58886975|58887540	circAtlas	exon	0.677995
chr15:58912562-58913696	1:113100915|113102025	chr15:58912563|58913696	circAtlas	exon	0.3596
chr15:59030803-59031702	1:113012687|113013582	chr15:59030804|59031702	circAtlas	exon	0.958537
chr15:59075953-59076215	1:112981689|112981947	-	-	exon	0.908962
chr15:61229052-61230120	1:110718310|110719355	-	-	intergenic_region	0.627024
chr15:62589206-62589762	1:109475381|109475967	-	-	intron	0.408155
chr15:63774693-63775649	1:108248956|108249911	chr15:63774694|63775649	circAtlas	exon	0.948866
chr15:64088686-64088851	1:107957118|107957282	chr15:64088687|64088851	circAtlas	exon	0.930479
chr15:64118116-64118854	1:107925741|107926980	chr15:64118117|64118854	circAtlas	exon	0.320734
chr15:64300318-64300723	1:107763496|107763896	chr15:64300319|64300723	circAtlas	exon	0.8356
chr15:64499292-64500166	1:107552365|107553238	chr15:64499293|64500166	circAtlas	exon	0.971431
chr15:64670345-64676256	1:107349877|107353565	chr15:64670346|64676256	circAtlas	exon	0.387104
chr15:65157745-65158751	1:163189295|163189984	-	-	exon	0.372485
chr15:65877331-65877955	1:163865640|163866262	chr15:65877332|65877955	circAtlas	exon	0.639239
chr15:68086305-68086750	1:165996063|165996507	chr15:68086306|68086750	circAtlas	exon	0.972321
chr15:68145815-68146700	1:166036953|166037819	chr15:68145816|68146700	circAtlas	exon	0.308955
chr15:71897460-71901340	1:169443839|169448211	chr15:72189801|72193681	circBank	exon	0.347682
chr15:72046230-72046446	1:169559043|169559258	-	-	exon	0.924537
chr15:72496790-72497271	7:60797609|60798332	-	-	intron	0.327058
chr15:74655732-74656068	7:58868185|58868520	chr15:74655733|74656068	circAtlas	exon	0.884461
chr15:75609557-75609994	7:58054321|58054733	chr15:75609558|75609994	circAtlas	exon	0.429497
chr15:82571343-82571532	7:52354140|52354328	chr15:82571344|82571532	circAtlas	exon	0.978127
chr15:84645606-84645784	7:52900333|52900504	-	-	exon	0.388112
chr15:84782656-84784895	7:52759979|52762241	chr15:84782657|84784895	circAtlas	exon	0.715442
chr15:90225081-90225365	7:55789774|55790053	-	-	exon	0.391433
chr15:90876461-90877024	7:53464764|53465311	-	-	exon	0.375579
chr15:90886960-90887370	7:53476795|53477217	-	-	exon	0.624537
chr15:92955422-92956649	7:86055233|86056387	chr15:92955423|92956649	circAtlas	exon	0.319736
chr15:92971764-92971927	7:86039246|86039408	-	-	exon	0.885067
chr15:92980814-92981457	7:86028689|86029450	-	-	exon	0.300753
chr15:93024371-93024567	7:85984031|85984226	-	-	exon	0.869133
chr15:94384021-94385525	7:84826112|84827720	-	-	exon	0.31087
chr15:98707561-98708107	1:137638041|137638586	chr15:98707562|98708107	circAtlas	exon	0.920071
chr15:99218587-99219048	1:137967035|137967466	-	-	exon	0.425542
chr16:11765052-11765685	3:31358570|31359294	-	-	exon	0.47434
chr16:11886470-11887750	3:31255432|31256666	chr16:11886471|11887750	circAtlas	exon	0.397385
chr16:14644273-14644609	3:28600206|28600542	chr16:14644274|14644609	circAtlas	exon	0.596634
chr16:15047854-15048099	3:7529396|7529640	-	-	exon	0.830073
chr16:15624768-15625797	3:7195354|7196748	chr16:15624769|15625797	circAtlas	intron	0.605849
chr16:15625015-15625797	3:7195354|7196235	chr16:15718872|15719654	circBank	exon	0.625871
chr16:16056091-16056295	3:28428101|28428304	chr16:16056092|16056295	circAtlas	exon	0.856235
chr16:17258987-17259498	3:27292824|27293334	chr16:17258988|17259498	circAtlas	exon	0.765532
chr16:1775837-1775986	3:40191299|40191447	-	-	exon	0.365396
chr16:18816301-18817470	3:26747858|26748987	-	-	exon	0.353945
chr16:18835932-18837443	3:26733226|26734706	-	-	exon	0.420506
chr16:18847815-18848033	3:26723709|26723926	-	-	exon	0.950624
chr16:18869103-18872624	3:26701499|26705896	-	-	exon	0.321953
chr16:18871363-18872624	3:26701499|26703165	-	-	exon	0.388797
chr16:19071927-19072106	3:26369233|26369411	-	-	exon	0.691391
chr16:19486944-19487326	3:26224393|26224895	-	-	exon	0.513387
chr16:19540656-19542994	3:26170255|26172107	-	-	exon	0.31858
chr16:20802795-20803670	3:25241093|25241773	chr16:20802796|20803670	circAtlas	exon	0.362697
chr16:21111625-21112098	3:24942664|24943128	-	-	exon	0.514939
chr16:22225653-22225975	3:23956138|23956449	chr16:22225654|22225975	circAtlas	exon	0.53959
chr16:22258493-22258695	3:23919492|23919693	chr16:22258494|22258695	circAtlas	exon	0.862455
chr16:22266389-22266876	3:23910594|23911080	chr16:22266390|22266876	circAtlas	exon	0.649474
chr16:22349278-22349849	3:23826982|23827555	chr16:22349279|22349849	circAtlas	exon	0.489219
chr16:2262277-2264760	3:39742506|39745231	chr16:2262278|2264760	circAtlas	exon	0.335464
chr16:23529501-23529897	3:22675829|22676220	chr16:23529502|23529897	circAtlas	exon	0.489578
chr16:23552148-23552304	3:22660735|22660890	chr16:23552149|23552304	circAtlas	exon	0.901327
chr16:2395839-2395945	3:24513510|24514291	-	-	exon	0.748557
chr16:27501190-27501344	3:19401245|19401398	-	-	exon	0.88537
chr16:28152658-28156527	3:18826737|18830614	chr16:28152659|28156527	circAtlas	exon	0.365913
chr16:28391979-28392142	3:18477610|18477769	-	-	exon	0.924724
chr16:28399870-28401604	3:18470135|18472276	-	-	exon	0.389364
chr16:28401206-28401604	3:18470135|18470486	-	-	exon	0.641864
chr16:28830614-28831072	3:18512814|18513266	-	-	exon	0.587945
chr16:29833732-29834066	3:18069859|18070221	chr16:29833733|29834066	circAtlas	exon	0.694296
chr16:29978088-29978353	3:18182718|18182984	chr16:29978089|29978353	circAtlas	exon	0.678789
chr16:30117153-30118444	3:18294064|18295409	-	-	exon	0.371915
chr16:30443799-30443995	3:17888785|17888982	-	-	intron	0.667418
chr16:30483826-30484263	3:17849352|17850086	chr16:30483827|30484263	circAtlas	exon	0.399293
chr16:30499073-30499489	3:17836952|17837356	chr16:30499074|30499489	circAtlas	exon	0.388168
chr16:30664214-30666541	3:17735620|17737990	chr16:30664215|30666541	circAtlas	exon	0.435231
chr16:30664214-30667622	3:17734550|17737990	chr16:30664215|30667622	circAtlas	exon	0.466247
chr16:30711570-30712439	3:17693009|17693900	-	-	exon	0.666277
chr16:30767893-30769600	3:17627422|17629123	chr16:30767894|30769600	circAtlas	exon	0.564179
chr16:30963432-30964323	3:17482035|17482617	-	-	exon	0.46585
chr16:3780731-3781306	3:38483180|38483694	chr16:3780732|3781306	circAtlas	exon	0.423943
chr16:3791980-3793626	3:38470924|38472523	chr16:3791981|3793626	circAtlas	exon	0.356454
chr16:3850296-3851009	3:38413987|38414699	chr16:3850297|3851009	circAtlas	exon	0.92439
chr16:4334800-4334977	3:38002453|38002629	-	-	exon	0.801689
chr16:46671704-46672472	6:37967643|37968385	chr16:46705616|46706384	circBank	exon	0.476164
chr16:46695561-46696085	6:37936924|37937919	-	-	exon	0.303393
chr16:46809602-46809750	6:37809759|37809906	-	-	exon	0.991291
chr16:4804929-4805137	3:37591536|37591773	-	-	exon	0.599125
chr16:48560753-48562444	6:36154746|36156439	chr16:48560754|48562444	circAtlas	exon	0.61931
chr16:49729864-49730971	6:35053103|35054134	-	-	intron	0.413703
chr16:50078740-50079018	6:34743079|34743356	chr16:50078741|50079018	circAtlas	exon	0.690795
chr16:50083936-50084651	6:34735000|34735989	chr16:50083937|50084651	circAtlas	exon	0.432628
chr16:5072950-5073256	3:37338660|37338945	chr16:5072951|5073256	circAtlas	exon	0.394873
chr16:52450276-52468574	6:32578261|32597128	chr16:52450277|52468574	circAtlas	exon	0.336786
chr16:52463933-52468574	6:32578261|32582576	chr16:52463934|52468574	circAtlas	exon	0.470288
chr16:53155925-53157541	6:31978481|31980100	chr16:53155926|53157541	circAtlas	intergenic_region	0.91517
chr16:53285595-53286343	6:31867238|31867964	-	-	exon	0.319285
chr16:53303719-53306397	6:31851972|31853898	chr16:53303720|53306397	circAtlas	exon	0.39669
chr16:53469915-53470922	6:31768647|31769605	chr16:53469916|53470922	circAtlas	exon	0.616069
chr16:56500853-56501497	6:18553565|18553968	-	-	exon	0.501564
chr16:57451039-57451208	6:19376842|19377007	-	-	exon	0.411024
chr16:58525178-58526138	6:20276626|20277620	-	-	exon	0.364111
chr16:58551131-58551819	6:20300772|20301543	chr16:58551132|58551819	circAtlas	exon	0.584953
chr16:58599235-58599511	6:20340052|20340324	chr16:58599236|58599511	circAtlas	exon	0.993293
chr16:66808520-66809075	6:27518578|27519235	-	-	exon	0.384126
chr16:670273-670493	3:41103963|41104173	-	-	exon	0.552477
chr16:67132445-67132911	6:27779975|27780426	-	-	exon	0.433809
chr16:67610823-67612121	6:28234590|28235900	chr16:67610824|67612121	circAtlas	exon	0.7633
chr16:67685456-67685802	6:28311909|28312248	chr16:67685457|67685802	circAtlas	exon	0.764145
chr16:67908679-67909706	6:28520522|28521548	chr16:67908680|67909706	circAtlas	exon	0.875084
chr16:68121986-68123121	6:28711467|28712601	chr16:68121987|68123121	circAtlas	exon	0.966892
chr16:68121986-68126610	6:28711467|28714979	chr16:68121987|68126610	circAtlas	exon	0.342282
chr16:68126447-68126610	6:28714817|28714979	chr16:68126448|68126610	circAtlas	exon	0.969485
chr16:68190767-68191775	6:28766824|28767831	chr16:68190768|68191775	circAtlas	exon	0.922289
chr16:68274690-68275249	6:28848630|28849188	chr16:68274691|68275249	circAtlas	exon	0.698356
chr16:68352247-68353566	6:28931494|28932927	-	-	exon	0.313425
chr16:68909210-68909402	6:18004570|18004761	-	-	exon	0.550141
chr16:69798681-69799295	6:17193646|17194236	chr16:69798682|69799295	circAtlas	exon	0.495065
chr16:70276485-70277154	6:13312376|13313179	chr16:70276486|70277154	circAtlas	exon	0.504495
chr16:71764349-71764726	6:14754391|14754764	-	-	exon	0.548058
chr16:72950468-72960194	6:15853429|15863316	chr16:72950469|72960194	circAtlas	exon	0.345841
chr16:75612242-75612861	6:12085353|12085956	chr16:75612243|75612861	circAtlas	exon	0.49905
chr16:79897800-79898076	6:8193987|8194212	-	-	intergenic_region	0.75225
chr16:80684537-80685129	6:7552153|7552741	chr16:80684538|80685129	circAtlas	exon	0.754867
chr16:85633913-85634132	6:3279076|3279294	chr16:85633914|85634132	circAtlas	exon	0.936872
chr16:85633913-85634139	6:3279069|3279294	-	-	intron	0.938827
chr16:85648551-85648751	6:3268645|3268844	chr16:85648552|85648751	circAtlas	exon	0.87952
chr16:86541696-86542213	6:2573743|2574166	chr16:86541697|86542213	circAtlas	exon	0.368052
chr16:8892995-8893350	3:33809902|33810265	-	-	exon	0.587752
chr16:9937958-9938551	3:32978445|32979037	chr16:9937959|9938551	circAtlas	exon	0.887169
chr17:10704909-10706554	12:55430702|55432293	chr17:10704910|10706554	circAtlas	exon	0.386833
chr17:10705085-10706550	12:55430883|55432289	-	-	exon	0.361351
chr17:10705085-10706554	12:55430883|55432293	-	-	exon	0.36309
chr17:15565941-15566108	12:58896962|58897128	-	-	exon	0.43294
chr17:1653541-1654016	12:47863875|47864637	chr17:1653542|1654016	circAtlas	exon	0.765543
chr17:1673356-1675339	12:47882842|47884165	-	-	exon	0.402739
chr17:18865468-18865952	12:60376419|60376920	chr17:18865469|18865952	circAtlas	exon	0.56343
chr17:2282646-2283735	12:48369268|48369964	chr17:2282647|2283735	circAtlas	exon	0.32023
chr17:2394042-2395454	12:48479121|48480601	chr17:2394043|2395454	circAtlas	exon	0.511263
chr17:2420083-2420904	12:48503094|48503900	-	-	exon	0.549482
chr17:2638098-2638320	12:48687199|48687418	chr17:2638099|2638320	circAtlas	exon	0.855721
chr17:2704361-2704564	12:48755150|48755352	-	-	exon	0.777099
chr17:28700940-28701621	12:44939492|44940129	-	-	exon	0.522432
chr17:29285991-29287716	12:45499045|45500775	chr17:29285992|29287716	circAtlas	exon	0.960799
chr17:30179089-30179297	12:46265797|46266004	-	-	exon	0.976356
chr17:30207675-30207923	12:46298788|46299080	-	-	intron	0.469036
chr17:30215640-30216231	12:46306715|46307286	-	-	intron	0.343587
chr17:30869247-30869646	12:42888795|42889190	-	-	exon	0.65489
chr17:31229834-31230925	12:43623021|43624080	-	-	exon	0.355953
chr17:31356459-31357369	12:43508452|43509462	-	-	exon	0.447419
chr17:31852072-31853030	12:43096806|43097800	chr17:31852073|31853030	circAtlas	exon	0.33335
chr17:32182756-32183272	12:42750233|42750757	chr17:32182757|32183272	circAtlas	exon	0.467399
chr17:32365329-32365487	12:42589975|42590132	-	-	exon	0.95781
chr17:32365329-32368014	12:42587230|42590132	chr17:32365330|32368014	circAtlas	exon	0.370821
chr17:32760289-32760627	12:42237131|42237470	-	-	exon	0.72921
chr17:35820023-35820437	12:39714543|39714949	chr17:35820024|35820437	circAtlas	exon	0.772845
chr17:37686233-37687392	12:39143012|39144118	-	-	intergenic_region	0.425312
chr17:3818262-3818572	12:49892777|49893071	chr17:3818263|3818572	circAtlas	exon	0.877797
chr17:38196366-38197710	12:23857979|23859066	-	-	exon	0.310336
chr17:3824941-3826215	12:49898944|49900829	chr17:3824942|3826215	circAtlas	exon	0.31388
chr17:38364751-38368050	12:23707875|23711016	chr17:38364752|38368050	circAtlas	exon	0.379737
chr17:39490556-39490733	12:22813687|22813863	chr17:39490557|39490733	circAtlas	exon	0.974006
chr17:39708320-39708534	12:22610754|22610967	-	-	exon	0.681131
chr17:39711927-39712448	12:22606823|22607386	chr17:39711928|39712448	circAtlas	exon	0.436042
chr17:4008882-4009757	12:50046628|50047383	-	-	exon	0.303782
chr17:40161752-40164166	12:22206539|22208508	chr17:40161753|40164166	circAtlas	exon	0.415523
chr17:40416739-40416895	12:22002374|22002529	-	-	exon	0.714135
chr17:40635930-40636526	12:21797523|21798087	-	-	exon	0.529183
chr17:4076636-4076989	12:50098720|50099073	-	-	exon	0.594711
chr17:41938556-41939172	12:20784237|20784842	-	-	exon	0.598401
chr17:42023686-42023909	12:20719239|20719461	-	-	exon	0.847614
chr17:42494333-42495188	12:20312323|20313397	-	-	exon	0.333406
chr17:42956203-42956560	12:19920599|19920968	-	-	exon	0.651129
chr17:44080106-44080882	12:19116371|19117129	chr17:44080107|44080882	circAtlas	exon	0.421147
chr17:44805253-44807469	12:18552929|18555100	chr17:44805254|44807469	circAtlas	exon	0.300911
chr17:46170854-46172232	12:16953323|16954694	chr17:46170855|46172232	circAtlas	exon	0.953399
chr17:46170854-46172735	12:16952831|16954694	-	-	intron	0.727803
chr17:4672172-4672333	12:52228520|52228680	-	-	exon	0.690068
chr17:46931098-46932199	12:17778419|17779633	chr17:46931099|46932199	circAtlas	exon	0.370153
chr17:48076000-48077038	12:24327241|24328060	-	-	exon	0.364043
chr17:48076000-48077041	12:24327241|24328063	chr17:48076001|48077041	circAtlas	exon	0.365876
chr17:49311311-49312845	12:25503482|25504734	chr17:49311312|49312845	circAtlas	exon	0.324196
chr17:49611279-49611457	12:25803228|25803405	-	-	exon	0.919955
chr17:49621945-49622876	12:25813983|25814867	chr17:49621946|49622876	circAtlas	exon	0.391986
chr17:49719759-49720436	12:25901096|25902053	chr17:49719760|49720436	circAtlas	exon	0.330168
chr17:50064076-50064607	12:26243872|26244391	chr17:50064077|50064607	circAtlas	exon	0.327053
chr17:50699398-50700716	12:26987759|26989423	-	-	exon	0.327702
chr17:50989676-50990668	12:27247307|27248011	chr17:50989677|50990668	circAtlas	exon	0.377729
chr17:51202700-51203925	12:27474893|27475842	chr17:49280061|49281286	circBank	exon	0.430551
chr17:51280004-51280479	12:27544130|27544736	-	-	exon	0.391585
chr17:5331948-5332152	12:51657943|51658146	chr17:5331949|5332152	circAtlas	exon	0.924843
chr17:58001488-58005041	12:34276461|34279927	chr17:58001489|58005041	circAtlas	exon	0.483995
chr17:58003650-58005041	12:34278523|34279927	chr17:58003651|58005041	circAtlas	exon	0.97491
chr17:59644275-59647666	12:35870501|35874053	chr17:59644276|59647666	circAtlas	exon	0.355805
chr17:59644275-59648401	12:35870501|35874776	chr17:59644276|59648401	circAtlas	exon	0.345998
chr17:59660390-59661643	12:35882708|35884162	chr17:59660391|59661643	circAtlas	exon	0.356646
chr17:59680911-59681839	12:35904682|35905611	-	-	exon	0.562523
chr17:59926434-59931722	12:36138032|36141898	-	-	exon	0.376622
chr17:60623520-60623749	12:37516852|37517080	chr17:60623521|60623749	circAtlas	exon	0.934576
chr17:61955381-61956481	12:36418549|36419324	-	-	exon	0.476088
chr17:61960866-61961779	12:36415178|36415809	chr17:61960867|61961779	circAtlas	exon	0.505655
chr17:62010549-62011233	12:36372064|36372744	chr17:62010550|62011233	circAtlas	exon	0.970988
chr17:63756239-63756570	12:15179044|15179468	chr17:63756240|63756570	circAtlas	exon	0.659511
chr17:63798037-63800617	12:15134093|15136477	chr17:63798038|63800617	circAtlas	exon	0.374912
chr17:64212573-64214242	12:14806667|14808307	chr17:64212574|64214242	circAtlas	intergenic_region	0.809694
chr17:64503187-64503348	12:14575261|14575421	chr17:64503188|64503348	circAtlas	exon	0.975161
chr17:64571797-64571956	12:14465466|14465624	chr17:62567915|62568074	circBank	exon	0.970541
chr17:64761915-64762710	12:14184080|14185034	chr17:64761916|64762710	circAtlas	exon	0.585445
chr17:67086828-67087081	12:13501057|13501309	chr17:67086829|67087081	circAtlas	exon	0.969399
chr17:67137930-67138114	12:13560978|13561161	-	-	exon	0.901685
chr17:67347115-67347485	12:13713600|13713973	chr17:67347116|67347485	circAtlas	exon	0.777895
chr17:67737823-67738355	12:14052832|14053613	-	-	intron	0.392853
chr17:68250793-68251178	12:11892148|11892556	-	-	exon	0.709688
chr17:68522755-68522926	12:11672371|11672541	-	-	exon	0.857409
chr17:72124021-72124173	12:8644468|8644619	-	-	exon	0.881
chr17:73285469-73285684	12:7658288|7658511	-	-	exon	0.626135
chr17:7503120-7503292	12:52796445|52796616	-	-	exon	0.916093
chr17:7508943-7509190	12:52800821|52801067	chr17:7508944|7509190	circAtlas	exon	0.931955
chr17:75234636-75235201	12:6073486|6074110	-	-	exon	0.34563
chr17:75847486-75847930	12:5571185|5571645	-	-	intron	0.660739
chr17:75950773-75951577	12:5471981|5473179	chr17:75950774|75951577	circAtlas	exon	0.385719
chr17:76161534-76162623	12:5284618|5285574	-	-	exon	0.305089
chr17:77320089-77320348	12:4379524|4379769	-	-	intergenic_region	0.946232
chr17:77402058-77402703	12:4323412|4324052	chr17:77402059|77402703	circAtlas	exon	0.696733
chr17:7801577-7802017	12:53058841|53059221	chr17:7801578|7802017	circAtlas	exon	0.568689
chr17:80360060-80360206	12:2130899|2131044	-	-	exon	0.576541
chr17:81869746-81869910	12:1115057|1115220	-	-	exon	0.842921
chr17:82244457-82244624	12:793175|793343	-	-	exon	0.513084
chr17:82563353-82563548	12:585722|585916	chr17:80521229|80521424	circBank	exon	0.931159
chr17:82571723-82571870	12:580548|580694	-	-	exon	0.926361
chr18:20953577-20955245	6:106167618|106169021	chr18:20953578|20955245	circAtlas	exon	0.367505
chr18:20966916-20967940	6:106180263|106181918	-	-	exon	0.373624
chr18:21006350-21006790	6:106217223|106217661	chr18:21006351|21006790	circAtlas	exon	0.780693
chr18:21049091-21049880	6:106257977|106258907	chr18:21049092|21049880	circAtlas	exon	0.355019
chr18:21495669-21496698	6:106663782|106664835	chr18:21495670|21496698	circAtlas	exon	0.327305
chr18:21524511-21524754	6:106692783|106693029	-	-	intergenic_region	0.573329
chr18:21573313-21575777	6:106750398|106752875	-	-	exon	0.580223
chr18:21656860-21657026	6:106856650|106856815	chr18:21656861|21657026	circAtlas	exon	0.953241
chr18:224901-225403	6:106077686|106078157	-	-	exon	0.8106
chr18:23474947-23475107	6:108357160|108357319	-	-	exon	0.951069
chr18:23518889-23519174	6:108390969|108391255	chr18:23518890|23519174	circAtlas	exon	0.606077
chr18:24143090-24143413	6:108974324|108974649	chr18:24143091|24143413	circAtlas	exon	0.658898
chr18:26038554-26039456	6:110732391|110733479	-	-	exon	0.473754
chr18:2666156-2667031	6:103950717|103951953	-	-	exon	0.34289
chr18:2673280-2674145	6:103942064|103942918	chr18:2673281|2674145	circAtlas	exon	0.358686
chr18:2694526-2694693	6:103925537|103925703	-	-	exon	0.946509
chr18:2700538-2700918	6:103918339|103919006	chr18:2700539|2700918	circAtlas	exon	0.837476
chr18:2700734-2700918	6:103918339|103918522	chr18:2700732|2700916	circBank	exon	0.971016
chr18:2795948-2796521	6:103820794|103821350	chr18:2795949|2796521	circAtlas	exon	0.386768
chr18:31524447-31524888	6:115430557|115430997	-	-	exon	0.564857
chr18:32111753-32111919	6:115954027|115954192	chr18:29691716|29691882	circBank	exon	0.993843
chr18:36205076-36205276	6:119963438|119963637	chr18:33785039|33785239	circBank	exon	0.81046
chr18:37066889-37067545	6:120911107|120911780	chr18:37066890|37067545	circAtlas	exon	0.470518
chr18:44701174-44701832	1:94314527|94315177	chr18:44701175|44701832	circAtlas	intergenic_region	0.821682
chr18:44949880-44953340	1:94557868|94561324	chr18:44949881|44953340	circAtlas	exon	0.853806
chr18:45860103-45860346	1:95505490|95505732	-	-	exon	0.871193
chr18:46087007-46089996	1:95742426|95744239	-	-	exon	0.36479
chr18:46088108-46089996	1:95743460|95744239	-	-	exon	0.377185
chr18:46215810-46216595	1:95846715|95847499	chr18:46215811|46216595	circAtlas	exon	0.914949
chr18:47845339-47845800	1:97428775|97429252	-	-	exon	0.646529
chr18:49118743-49118926	1:98725588|98725770	chr18:49118744|49118926	circAtlas	exon	0.947743
chr18:51058124-51059916	1:100601423|100603238	chr18:51058125|51059916	circAtlas	exon	0.418004
chr18:53339712-53339907	1:102864439|102864633	-	-	exon	0.862041
chr18:56756582-56758953	1:106148090|106150609	chr18:56756583|56758953	circAtlas	exon	0.325523
chr18:57697617-57697867	1:163020391|163020678	-	-	exon	0.573456
chr18:58709377-58710072	1:162115331|162116033	chr18:58709378|58710072	circAtlas	exon	0.33743
chr18:59354518-59355658	1:161611162|161612268	chr18:59354519|59355658	circAtlas	exon	0.318347
chr18:74630966-74641122	1:149478221|149488620	chr18:74630967|74641122	circAtlas	exon	0.412794
chr18:76378854-76380303	1:148078038|148079470	chr18:76378855|76380303	circAtlas	exon	0.495617
chr18:76904379-76905415	1:147733199|147734250	-	-	exon	0.362878
chr18:8624937-8625994	6:99228496|99229294	chr18:8624938|8625994	circAtlas	intron	0.304625
chr19:10583605-10584070	2:69351605|69352046	chr19:10583606|10584070	circAtlas	exon	0.437394
chr19:10670973-10671535	2:69427148|69427731	-	-	exon	0.56531
chr19:11113277-11113762	2:69853256|69853745	chr19:11113278|11113762	circAtlas	exon	0.506258
chr19:1258368-1258553	2:77204269|77204445	-	-	exon	0.355119
chr19:12714820-12715739	2:66277511|66278429	chr19:12714821|12715739	circAtlas	exon	0.593207
chr19:12900459-12900648	2:66131208|66131396	-	-	exon	0.845471
chr19:14042452-14042789	2:65141048|65141379	chr19:14042453|14042789	circAtlas	exon	0.300228
chr19:14048980-14049314	2:65131888|65132226	-	-	exon	0.317647
chr19:14412550-14413224	2:64840343|64840811	chr19:14412551|14413224	circAtlas	exon	0.467071
chr19:15160804-15160999	2:62400982|62401176	-	-	exon	0.584205
chr19:15267415-15269042	2:62312200|62313757	chr19:15267416|15269042	circAtlas	exon	0.322688
chr19:1611055-1611770	3:59286111|59287454	-	-	intergenic_region	0.302029
chr19:16528079-16528255	2:61074089|61074264	-	-	exon	0.832273
chr19:17517287-17517850	2:60192313|60192904	chr19:17517288|17517850	circAtlas	exon	0.367952
chr19:17862919-17863253	2:59892863|59893259	-	-	exon	0.570335
chr19:18010571-18010729	2:59772454|59772623	-	-	exon	0.499696
chr19:18537600-18538433	2:59261733|59262716	chr19:18537601|18538433	circAtlas	exon	0.418287
chr19:18537600-18538436	2:59261730|59262716	chr19:18537601|18538436	circAtlas	exon	0.420374
chr19:19348888-19349436	2:58545155|58545782	chr19:19348889|19349436	circAtlas	exon	0.424312
chr19:19465339-19465614	2:58456862|58457130	chr19:19465340|19465614	circAtlas	exon	0.715189
chr19:19659600-19659987	2:58270838|58271233	chr19:19659601|19659987	circAtlas	exon	0.624331
chr19:1969507-1969959	2:76582777|76583208	chr19:1969508|1969959	circAtlas	exon	0.657438
chr19:32352828-32356733	6:42281346|42285543	chr19:32352829|32356733	circAtlas	exon	0.424314
chr19:32352828-32360618	6:42281346|42289944	chr19:32352829|32360618	circAtlas	exon	0.37437
chr19:34194477-34194641	6:43867657|43867820	chr19:34194478|34194641	circAtlas	exon	0.948872
chr19:34215123-34215661	6:43887219|43887734	chr19:34215124|34215661	circAtlas	exon	0.584872
chr19:34219726-34219877	6:43891991|43892141	-	-	exon	0.958
chr19:34221506-34221738	6:43894075|43894306	chr19:34221507|34221738	circAtlas	exon	0.892931
chr19:34299678-34300968	6:43973180|43974458	chr19:34299679|34300968	circAtlas	exon	0.843029
chr19:36145775-36146312	6:45515023|45515523	-	-	intron	0.368942
chr19:36145805-36146312	6:45515047|45515523	chr19:36145806|36146312	circAtlas	exon	0.370432
chr19:36145975-36146312	6:45515214|45515523	-	-	exon	0.383466
chr19:36936745-36937242	6:46104858|46105348	chr19:36936746|36937242	circAtlas	exon	0.309994
chr19:37425867-37426378	6:46384742|46385814	chr19:37425868|37426378	circAtlas	exon	0.310579
chr19:38110226-38110384	6:47055598|47055755	-	-	exon	0.793348
chr19:38119305-38119882	6:47062616|47063192	chr19:38119306|38119882	circAtlas	exon	0.693549
chr19:38182518-38182740	6:47111486|47111707	chr19:38182519|38182740	circAtlas	exon	0.815559
chr19:38405343-38405635	6:47317324|47317613	-	-	exon	0.425603
chr19:38831077-38831516	6:47637796|47638219	-	-	exon	0.351412
chr19:39172986-39173250	6:47906933|47907196	-	-	exon	0.495318
chr19:39375649-39376791	6:48035872|48036969	-	-	exon	0.378925
chr19:39377484-39378589	6:48037867|48038991	chr19:39377485|39378589	circAtlas	exon	0.323604
chr19:3977442-3977893	2:74754679|74755175	-	-	exon	0.479703
chr19:3977442-3977905	2:74754667|74755175	-	-	exon	0.490724
chr19:3977446-3977983	2:74754589|74755171	-	-	exon	0.544155
chr19:3977818-3977974	2:74754598|74754753	-	-	exon	0.910231
chr19:40336109-40336407	6:48634190|48634487	chr19:40336110|40336407	circAtlas	exon	0.666852
chr19:40807137-40807274	6:49008749|49008885	-	-	exon	0.743496
chr19:41294337-41294686	6:49302159|49302505	-	-	exon	0.650069
chr19:42271773-42274577	6:49660137|49662958	chr19:42271774|42274577	circAtlas	intergenic_region	0.548606
chr19:43501733-43502283	6:50371809|50372359	-	-	exon	0.374929
chr19:4488675-4488876	2:74344694|74344885	chr19:4488676|4488876	circAtlas	exon	0.669189
chr19:45391879-45392340	6:51770295|51770749	-	-	exon	0.711028
chr19:46608196-46608981	6:52514129|52514947	chr19:46608197|46608981	circAtlas	exon	0.451047
chr19:46700798-46701112	6:52584896|52585202	chr19:46700799|46701112	circAtlas	exon	0.554427
chr19:46918487-46922356	6:52754997|52758867	chr19:46918488|46922356	circAtlas	exon	0.7194
chr19:48913010-48913564	6:54200798|54201346	chr19:48913011|48913564	circAtlas	exon	0.524148
chr19:48985460-48986035	6:54244674|54245209	chr19:48985461|48986035	circAtlas	exon	0.507261
chr19:49293222-49294028	6:54409089|54409569	chr19:49293223|49294028	circAtlas	intergenic_region	0.303371
chr19:49583535-49583952	6:54638095|54638491	-	-	intron	0.379475
chr19:49614532-49615009	6:54662913|54663374	-	-	exon	0.423562
chr19:49681909-49682259	6:54722894|54723246	chr19:49681910|49682259	circAtlas	exon	0.638006
chr19:49781756-49782724	6:54801799|54802488	chr19:49781757|49782724	circAtlas	exon	0.431588
chr19:50725248-50725448	6:55504901|55505100	-	-	exon	0.823635
chr19:54143441-54143749	6:55985869|55986165	chr19:54143442|54143749	circAtlas	exon	0.58626
chr19:55246882-55247085	6:59440753|59440955	-	-	exon	0.807039
chr19:55661037-55661189	6:59779251|59779402	chr19:55661038|55661189	circAtlas	exon	0.919375
chr19:5641593-5641946	2:73322629|73322986	chr19:5641594|5641946	circAtlas	exon	0.591788
chr19:5641739-5641946	2:73322629|73322835	chr19:5641740|5641946	circAtlas	exon	0.727174
chr19:5696053-5696757	2:73280306|73281077	-	-	exon	0.43297
chr19:6416489-6416650	2:72665217|72665377	-	-	exon	0.821416
chr19:6697343-6697794	2:72451895|72452340	chr19:6697344|6697794	circAtlas	exon	0.508792
chr19:7526438-7526926	2:71609783|71610202	-	-	exon	0.556459
chr19:7963350-7963515	2:71244768|71244931	-	-	exon	0.999642
chr2:100006631-100008932	3:54273671|54276460	chr2:100006632|100008932	circAtlas	exon	0.386408
chr2:100948234-100949480	3:53348543|53349967	chr2:100948235|100949480	circAtlas	exon	0.413417
chr2:101050400-101050641	3:53237773|53238013	-	-	exon	0.848278
chr2:101050474-101050635	3:53237779|53237939	-	-	exon	0.821248
chr2:101262538-101262691	3:53073338|53073490	chr2:101262539|101262691	circAtlas	exon	0.920399
chr2:101294930-101295181	3:53042582|53042832	-	-	exon	0.898825
chr2:102683260-102684336	3:51563791|51564671	-	-	exon	0.349138
chr2:104155216-104155824	3:50417012|50417644	-	-	intergenic_region	0.606952
chr2:10589042-10589751	3:125943043|125943717	chr2:10589043|10589751	circAtlas	exon	0.593319
chr2:10774787-10775071	3:125781435|125781732	-	-	exon	0.592796
chr2:108475534-108475850	3:47746077|47746363	chr2:108475535|108475850	circAtlas	exon	0.602722
chr2:110674085-110674365	3:45589973|45590246	chr2:110674086|110674365	circAtlas	exon	0.690811
chr2:11192147-11192361	3:125480585|125480798	chr2:11192148|11192361	circAtlas	exon	0.944907
chr2:112299848-112300029	3:44121881|44122061	chr2:112299849|112300029	circAtlas	exon	0.972348
chr2:121605700-121606180	15:29812672|29813150	chr2:121605701|121606180	circAtlas	exon	0.912802
chr2:127323901-127324241	15:25157152|25157483	chr2:127323902|127324241	circAtlas	exon	0.502888
chr2:127852812-127853105	15:59483080|59484474	-	-	intron	0.600311
chr2:135129994-135130721	15:16792894|16793571	chr2:135129995|135130721	circAtlas	exon	0.450868
chr2:135133860-135135932	15:16786136|16788456	-	-	exon	0.321868
chr2:135162554-135164696	15:16762453|16764522	chr2:135162555|135164696	circAtlas	intergenic_region	0.318033
chr2:135675331-135675486	15:16262628|16262782	chr2:135675332|135675486	circAtlas	exon	0.990865
chr2:135911138-135911493	15:15881861|15882489	chr2:135911139|135911493	circAtlas	exon	0.576668
chr2:136092730-136093854	15:15687242|15689036	-	-	intergenic_region	0.359247
chr2:148483109-148485950	15:3697809|3700621	chr2:148483110|148485950	circAtlas	exon	0.613327
chr2:151275483-151275670	15:955906|956092	chr2:151275484|151275670	circAtlas	exon	0.63146
chr2:151275483-151275864	15:955712|956092	chr2:151275484|151275864	circAtlas	exon	0.447354
chr2:152672458-152673042	15:60405553|60406142	-	-	exon	0.405921
chr2:156578888-156579164	15:63721481|63721763	-	-	exon	0.699975
chr2:158621230-158621687	15:65618878|65619068	-	-	exon	0.473958
chr2:159097636-159097834	15:66027487|66027687	chr2:159954148|159954346	circBank	exon	0.724747
chr2:159219237-159219867	15:66153280|66153889	-	-	exon	0.417635
chr2:159404848-159405114	15:66336081|66336332	chr2:159404849|159405114	circAtlas	exon	0.622425
chr2:159428310-159433363	15:66353137|66357727	chr2:159428311|159433363	circAtlas	exon	0.314763
chr2:159747958-159748155	15:66679125|66679321	-	-	exon	0.902472
chr2:164722074-164722522	15:71385537|71385983	chr2:164722075|164722522	circAtlas	exon	0.628219
chr2:16560989-16562141	3:121057862|121059007	-	-	exon	0.389984
chr2:165874570-165874832	15:72431133|72431378	-	-	exon	0.370656
chr2:165929134-165930364	15:72487205|72488421	chr2:165929135|165930364	circAtlas	exon	0.389424
chr2:169571652-169572171	15:75924907|75925426	chr2:169571653|169572171	circAtlas	exon	0.50636
chr2:169604025-169604261	15:75945282|75945524	-	-	exon	0.735326
chr2:169636715-169636886	15:75973568|75973735	-	-	exon	0.891246
chr2:169674575-169675040	15:75996485|75996949	chr2:169674576|169675040	circAtlas	exon	0.740606
chr2:169805473-169805839	15:76092888|76093252	chr2:169805474|169805839	circAtlas	exon	0.769311
chr2:169810926-169811218	15:76097124|76097388	-	-	exon	0.51301
chr2:169821091-169821273	15:76104441|76104622	-	-	exon	0.946093
chr2:169949474-169949697	15:76257717|76257937	-	-	intron	0.567561
chr2:170079813-170080684	15:76356916|76357837	chr2:170936323|170937194	circBank	exon	0.412494
chr2:170214378-170217395	15:76466003|76469748	-	-	exon	0.310625
chr2:171833962-171837267	15:77939396|77942749	-	-	exon	0.377274
chr2:172484781-172485264	15:78565246|78565727	chr2:172484782|172485264	circAtlas	exon	0.50772
chr2:172484781-172488228	15:78565246|78568823	chr2:172484782|172488228	circAtlas	exon	0.311696
chr2:172487022-172489658	15:78567643|78571492	-	-	exon	0.361682
chr2:173906184-173918785	15:79933539|79946631	-	-	intergenic_region	0.301641
chr2:173954872-173956232	15:79975237|79976596	chr2:173954873|173956232	circAtlas	exon	0.99449
chr2:174567069-174568073	15:80528304|80529078	chr2:174567070|174568073	circAtlas	exon	0.350594
chr2:177230867-177232008	15:82974214|82975360	-	-	exon	0.788414
chr2:177230867-177234271	15:82974214|82977955	-	-	exon	0.437467
chr2:177233249-177234271	15:82977073|82977955	chr2:177233250|177234271	circAtlas	exon	0.362199
chr2:177234004-177234271	15:82977689|82977955	-	-	exon	0.943944
chr2:177436763-177437054	15:83193723|83194012	-	-	exon	0.78479
chr2:178545243-178559621	15:84245760|84260164	-	-	intergenic_region	0.620505
chr2:182751657-182752188	15:88235138|88235686	-	-	exon	0.48122
chr2:186501272-186502587	15:91508461|91509128	chr2:186501273|186502587	circAtlas	exon	0.313948
chr2:189852654-189855128	15:94445128|94446961	chr2:189852655|189855128	circAtlas	exon	0.370744
chr2:190435976-190437561	15:95042537|95044148	chr2:190435977|190437561	circAtlas	exon	0.679617
chr2:190518735-190519183	15:95123929|95124354	-	-	exon	0.442656
chr2:190518964-190519183	15:95124136|95124354	-	-	exon	0.567858
chr2:195680031-195681050	15:99676066|99677087	chr2:195680032|195681050	circAtlas	exon	0.746375
chr2:195713432-195717005	15:99708899|99710625	-	-	exon	0.40081
chr2:196656957-196657136	15:100550594|100550772	-	-	exon	0.744022
chr2:196676553-196677361	15:100571652|100572459	-	-	exon	0.354545
chr2:196776426-196776629	15:100680427|100680629	-	-	exon	0.901926
chr2:196847002-196848037	15:100755160|100756240	-	-	exon	0.313133
chr2:196873527-196873758	15:100766122|100766353	chr2:196873528|196873758	circAtlas	exon	0.606139
chr2:197497139-197497392	15:101371035|101371287	-	-	exon	0.966545
chr2:198083757-198089061	15:101878521|101883548	chr2:198083758|198089061	circAtlas	exon	0.464476
chr2:200817105-200818901	15:104533992|104536315	-	-	exon	0.332066
chr2:200957400-200958133	15:104649856|104650579	chr2:200957401|200958133	circAtlas	exon	0.38839
chr2:20254862-20255341	3:117957531|117958024	-	-	exon	0.562662
chr2:20254862-20256170	3:117956762|117958024	chr2:20254863|20256170	circAtlas	exon	0.341464
chr2:202555251-202556531	15:106128744|106130023	chr2:202555252|202556531	circAtlas	exon	0.914455
chr2:203113014-203113318	15:106591703|106592006	-	-	exon	0.852477
chr2:203208636-203209322	15:106671897|106672575	chr2:203208637|203209322	circAtlas	exon	0.4433
chr2:20326260-20327378	3:117885521|117886633	chr2:20326261|20327378	circAtlas	exon	0.606382
chr2:206126538-206126844	15:109415763|109417042	-	-	exon	0.652964
chr2:206148879-206149096	15:109442851|109443068	-	-	exon	0.410502
chr2:207976650-207977586	15:111133970|111134905	chr2:207976651|207977586	circAtlas	exon	0.828839
chr2:208276711-208277708	15:111381877|111382876	chr2:208276712|208277708	circAtlas	exon	0.331285
chr2:208304170-208305013	15:111409861|111410722	chr2:208304171|208305013	circAtlas	exon	0.75632
chr2:210153494-210154611	15:112895498|112896614	chr2:210153495|210154611	circAtlas	exon	0.917548
chr2:215361510-215362079	15:117658803|117659640	-	-	intergenic_region	0.333176
chr2:215375213-215375718	15:117672038|117672545	chr2:215375214|215375718	circAtlas	exon	0.492725
chr2:215384019-215384976	15:117680741|117681688	-	-	exon	0.320542
chr2:215397136-215397848	15:117693818|117694543	-	-	exon	0.322678
chr2:216428595-216428782	15:118642051|118642237	chr2:216428596|216428782	circAtlas	exon	0.650449
chr2:218238663-218239484	15:120315666|120316950	chr2:218238664|218239484	circAtlas	exon	0.353134
chr2:218339782-218340141	15:120404240|120404604	chr2:218339783|218340141	circAtlas	exon	0.627448
chr2:218476839-218482234	15:120520254|120525366	chr2:218476840|218482234	circAtlas	exon	0.35445
chr2:218661758-218661953	15:120709894|120710088	-	-	exon	0.877564
chr2:218673624-218673956	15:120721567|120721895	-	-	exon	0.64519
chr2:219157471-219157684	15:121188954|121189165	chr2:219157472|219157684	circAtlas	exon	0.615638
chr2:219174987-219175672	15:121209927|121210289	chr2:219174988|219175672	circAtlas	exon	0.335464
chr2:221455546-221457990	15:123386771|123389330	chr2:221455547|221457990	circAtlas	exon	0.32106
chr2:224497752-224500487	15:126210665|126211758	-	-	exon	0.325438
chr2:231461646-231461812	15:132171058|132171214	-	-	exon	0.578614
chr2:232014811-232015671	15:132587308|132588162	-	-	intron	0.448663
chr2:232014834-232015671	15:132587331|132588162	chr2:232014835|232015671	circAtlas	exon	0.443229
chr2:232787149-232787329	15:133258867|133259046	-	-	exon	0.914439
chr2:232832856-232833093	15:133291632|133291868	chr2:232832857|232833093	circAtlas	exon	0.91616
chr2:233460193-233460345	15:133854046|133854197	-	-	exon	0.783309
chr2:235968461-235968623	15:135864081|135864242	-	-	exon	0.897056
chr2:237833996-237834423	15:137474947|137475343	-	-	exon	0.375087
chr2:24067765-24068459	3:114617546|114617942	-	-	exon	0.33862
chr2:241246751-241247142	15:139971033|139971347	-	-	exon	0.530138
chr2:241632916-241634079	15:140220065|140221229	chr2:241632917|241634079	circAtlas	exon	0.593479
chr2:24299908-24300076	3:114420084|114420251	chr2:24299909|24300076	circAtlas	exon	0.847149
chr2:27059373-27059522	3:112058315|112058463	-	-	exon	0.792275
chr2:27382475-27383600	3:111768685|111769554	chr2:27382476|27383600	circAtlas	exon	0.359501
chr2:27383365-27386279	3:111766033|111768919	-	-	exon	0.41273
chr2:28298337-28298491	3:110934987|110935140	-	-	exon	0.957818
chr2:32197343-32197826	3:107404917|107405392	-	-	exon	0.406638
chr2:32467524-32468111	3:107146965|107147569	chr2:32467525|32468111	circAtlas	exon	0.717968
chr2:32477367-32477583	3:107135278|107135493	-	-	exon	0.928144
chr2:32509737-32510634	3:107105208|107105816	chr2:32509738|32510634	circAtlas	exon	0.424643
chr2:36441257-36442735	3:103726106|103727478	chr2:36441258|36442735	circAtlas	exon	0.305714
chr2:37057316-37058560	3:103140014|103141146	-	-	exon	0.316298
chr2:37316236-37317179	3:102849438|102850385	chr2:37316237|37317179	circAtlas	exon	0.591415
chr2:38568198-38569334	3:101789180|101790729	-	-	exon	0.380233
chr2:38860998-38863519	3:101473926|101476500	-	-	exon	0.37124
chr2:38987472-38989314	3:101358095|101359970	chr2:38987473|38989314	circAtlas	exon	0.334724
chr2:39035211-39035500	3:101302793|101303076	chr2:39035212|39035500	circAtlas	exon	0.823121
chr2:42261120-42263306	3:98072143|98074295	chr2:42261121|42263306	circAtlas	exon	0.465137
chr2:43286907-43287061	3:97148067|97148220	chr2:43286908|43287061	circAtlas	exon	0.626455
chr2:43918024-43918398	3:96563248|96563627	chr2:43918025|43918398	circAtlas	exon	0.455904
chr2:43973606-43975217	3:96497331|96498973	chr2:43973607|43975217	circAtlas	exon	0.359771
chr2:46184734-46189292	3:94350256|94354578	-	-	intergenic_region	0.442236
chr2:47379768-47379969	3:93174832|93175032	-	-	exon	0.654473
chr2:47832348-47833070	3:92767665|92768371	chr2:47832349|47833070	circAtlas	exon	0.721327
chr2:47838858-47839769	3:92761995|92762903	chr2:47838859|47839769	circAtlas	exon	0.466793
chr2:48459753-48460153	3:92207885|92208281	-	-	exon	0.547603
chr2:48580586-48582563	3:92107788|92109760	chr2:48580587|48582563	circAtlas	exon	0.66899
chr2:51027501-51029194	3:89802808|89804489	-	-	intergenic_region	0.612672
chr2:53714383-53714581	3:87461651|87461848	-	-	exon	0.740899
chr2:55242939-55243668	3:85979904|85981619	-	-	exon	0.467001
chr2:55334922-55335078	3:85891109|85891264	-	-	exon	0.969853
chr2:60918190-60918606	3:80880275|80880696	-	-	exon	0.734298
chr2:61222618-61223296	3:80551101|80551468	chr2:61222619|61223296	circAtlas	exon	0.501743
chr2:61256872-61257350	3:80520180|80520643	chr2:61256873|61257350	circAtlas	exon	0.674232
chr2:61522610-61526521	3:80265089|80268798	chr2:61522611|61526521	circAtlas	exon	0.644004
chr2:62000700-62000982	3:79857162|79857443	chr2:62000701|62000982	circAtlas	exon	0.899227
chr2:62942717-62979335	3:78971737|79012545	chr2:62942718|62979335	circAtlas	exon	0.301768
chr2:62943801-62949162	3:79005676|79011131	chr2:62943802|62949162	circAtlas	exon	0.384854
chr2:62955516-62979335	3:78971737|78998646	chr2:62955517|62979335	circAtlas	exon	0.334404
chr2:62955516-62996766	3:78952890|78998646	chr2:62955517|62996766	circAtlas	exon	0.317952
chr2:63378385-63382094	3:78625008|78628473	chr2:63378386|63382094	circAtlas	exon	0.406475
chr2:63433744-63439871	3:78579401|78585532	chr2:63433745|63439871	circAtlas	exon	0.451223
chr2:63919882-63921335	3:77944468|77946126	chr2:63919883|63921335	circAtlas	exon	0.36444
chr2:64551442-64553409	3:77389043|77391006	chr2:64551443|64553409	circAtlas	exon	0.816078
chr2:64567561-64567713	3:77378253|77378404	-	-	exon	0.90377
chr2:69337897-69338565	3:73069749|73070948	chr2:69337898|69338565	circAtlas	exon	0.407859
chr2:69904253-69904633	3:72556164|72556535	-	-	exon	0.702066
chr2:70088006-70088203	3:72379636|72379832	-	-	exon	0.914812
chr2:70214348-70216994	3:72268081|72270592	chr2:70214349|70216994	circAtlas	exon	0.416146
chr2:70224553-70229318	3:72257880|72262713	chr2:70224554|70229318	circAtlas	exon	0.478067
chr2:70224553-70230854	3:72257086|72262713	chr2:70224554|70230854	circAtlas	exon	0.393666
chr2:71422820-71422965	3:71295434|71295578	-	-	exon	0.72271
chr2:73229460-73230213	3:69549911|69550517	-	-	exon	0.301895
chr2:73519774-73520016	3:69317234|69317475	chr2:73519775|73520016	circAtlas	exon	0.391186
chr2:74886293-74886673	3:68162977|68163379	-	-	exon	0.617613
chr2:85027888-85028056	3:59653918|59654085	chr2:85027889|85028056	circAtlas	exon	0.993387
chr2:85049407-85049608	3:59631135|59631335	-	-	exon	0.939886
chr2:85542564-85542747	3:59221288|59221470	chr2:85542565|85542747	circAtlas	exon	0.922497
chr2:85552938-85553497	3:59210066|59210610	chr2:85552939|85553497	circAtlas	exon	0.605843
chr2:88174638-88175401	3:57813373|57814349	-	-	exon	0.392692
chr2:88175102-88175401	3:57813373|57813670	-	-	intron	0.451652
chr2:88175248-88175401	3:57813373|57813525	-	-	exon	0.849843
chr2:9344531-9344800	3:126966435|126966993	chr2:9344532|9344800	circAtlas	exon	0.59277
chr2:9393481-9393647	3:126929565|126929736	-	-	exon	0.684524
chr2:95108174-95108362	3:46151166|46151353	-	-	exon	0.778729
chr2:96193077-96193352	3:47006767|47007039	-	-	exon	0.685487
chr2:96194957-96195549	3:47004817|47005413	chr2:96194958|96195549	circAtlas	exon	0.372277
chr2:96283534-96283713	3:46953896|46954074	-	-	exon	0.896749
chr2:96619358-96619762	3:56975159|56975594	chr2:96619359|96619762	circAtlas	exon	0.667324
chr2:99194750-99195756	3:55041698|55042914	chr2:99194751|99195756	circAtlas	exon	0.388761
chr2:99554310-99554732	3:54722635|54723054	chr2:99554311|99554732	circAtlas	exon	0.689154
chr20:11918333-11918601	17:20869784|20870066	-	-	exon	0.963347
chr20:13766776-13766924	17:22460919|22461066	-	-	exon	0.900149
chr20:13775156-13776270	17:22470482|22471576	chr20:13775157|13776270	circAtlas	exon	0.309807
chr20:1464203-1464426	17:33872308|33872531	-	-	intron	0.502507
chr20:16504371-16506190	17:25122341|25125658	-	-	exon	0.363998
chr20:16505721-16506190	17:25124204|25125658	-	-	exon	0.636859
chr20:17600737-17601045	17:26043392|26043699	chr20:17600738|17601045	circAtlas	exon	0.971461
chr20:17947485-17947645	17:26359254|26359413	-	-	exon	0.905781
chr20:18480037-18480509	17:26733162|26733633	chr20:18480038|18480509	circAtlas	exon	0.600934
chr20:20571457-20573068	17:28557861|28559563	chr20:20571458|20573068	circAtlas	exon	0.335511
chr20:21326278-21326601	17:29125250|29125571	chr20:21326279|21326601	circAtlas	exon	0.790598
chr20:32316217-32316874	17:35946455|35947089	chr20:32316218|32316874	circAtlas	exon	0.530216
chr20:32452235-32453761	17:36079097|36080597	-	-	exon	0.449788
chr20:32727892-32728142	17:36316755|36317007	chr20:32727893|32728142	circAtlas	exon	0.617428
chr20:33624763-33625017	17:37128880|37129133	chr20:33624764|33625017	circAtlas	exon	0.84074
chr20:34489265-34489926	17:37900616|37901251	chr20:34489266|34489926	circAtlas	exon	0.369334
chr20:34634614-34637985	17:38031884|38034591	chr20:34634615|34637985	circAtlas	exon	0.307754
chr20:3560661-3562459	17:32156795|32157958	chr20:3560662|3562459	circAtlas	exon	0.30351
chr20:35653527-35659014	17:38986014|38991291	chr20:35653528|35659014	circAtlas	exon	0.447336
chr20:35913248-35914197	17:39213030|39213719	chr20:35913249|35914197	circAtlas	exon	0.325658
chr20:35948821-35949128	17:39241334|39241636	-	-	exon	0.668296
chr20:37061102-37061269	17:40253732|40253898	-	-	exon	0.847611
chr20:41165449-41165826	17:43835159|43835527	-	-	exon	0.722056
chr20:45749919-45750088	17:47962725|47962893	-	-	intergenic_region	0.506172
chr20:45894649-45895133	17:48086245|48086724	-	-	exon	0.426694
chr20:46070209-46070536	17:48241327|48241671	chr20:46070210|46070536	circAtlas	exon	0.885321
chr20:46240962-46241257	17:48403085|48403379	chr20:46240963|46241257	circAtlas	exon	0.885298
chr20:47221313-47221474	17:49267232|49267389	-	-	exon	0.723975
chr20:47276313-47276795	17:49312897|49313377	chr20:47276314|47276795	circAtlas	exon	0.918104
chr20:47627001-47628023	17:49639335|49640333	chr20:47627002|47628023	circAtlas	exon	0.455958
chr20:47633495-47634195	17:49643920|49644489	chr20:47633496|47634195	circAtlas	exon	0.405549
chr20:47633495-47639202	17:49643920|49649580	-	-	exon	0.306456
chr20:48998192-48998505	17:50698500|50698812	chr20:48998193|48998505	circAtlas	exon	0.684971
chr20:49066191-49067280	17:50761600|50762333	chr20:49066192|49067280	circAtlas	exon	0.347268
chr20:49117125-49118408	17:50808352|50809917	-	-	exon	0.406633
chr20:49117776-49118408	17:50809337|50809917	-	-	exon	0.611272
chr20:49233305-49233709	17:50914046|50914419	chr20:49233306|49233709	circAtlas	exon	0.581958
chr20:49269941-49271750	17:50949543|50951351	chr20:49269942|49271750	circAtlas	exon	0.745597
chr20:53253498-53256444	17:54371635|54374580	chr20:53253499|53256444	circAtlas	exon	0.814903
chr20:53253498-53256571	17:54371635|54374707	chr20:53253499|53256571	circAtlas	intron	0.821822
chr20:53567020-53567799	17:54605156|54606691	-	-	intergenic_region	0.720623
chr20:54028391-54028972	17:54998611|54999161	chr20:54028392|54028972	circAtlas	exon	0.432077
chr20:58910693-58910840	17:59052494|59052640	-	-	exon	0.946605
chr20:5952010-5952528	17:14795747|14796267	chr20:5952011|5952528	circAtlas	exon	0.37068
chr20:61974493-61976335	17:61465485|61467303	-	-	intergenic_region	0.716149
chr20:62323775-62324204	17:61709312|61709763	-	-	exon	0.369002
chr20:763497-764003	17:34472379|34472884	-	-	exon	0.536342
chr21:14964469-14968526	13:179827162|179831189	chr21:14964470|14968526	circAtlas	exon	0.752948
chr21:14967641-14967800	13:179830327|179830485	-	-	exon	0.967836
chr21:15864267-15864446	13:180693583|180693761	-	-	exon	0.96281
chr21:17551748-17551953	13:182173765|182173969	-	-	exon	0.857268
chr21:25764209-25764787	13:189317682|189318261	-	-	exon	0.585929
chr21:28956761-28957476	13:192329286|192330052	-	-	exon	0.377547
chr21:28970551-28971444	13:192340147|192341107	-	-	exon	0.419207
chr21:29062127-29063530	13:192412913|192414157	-	-	exon	0.331639
chr21:31266009-31266983	13:194933216|194934189	-	-	exon	0.887881
chr21:31694203-31694980	13:195361319|195362080	-	-	exon	0.31214
chr21:31924467-31924760	13:195579179|195579471	chr21:31924468|31924760	circAtlas	exon	0.915451
chr21:33552136-33552310	13:197170013|197170186	-	-	exon	0.954672
chr21:33557155-33559775	13:197174624|197177241	chr21:34929461|34932081	circBank	exon	0.754021
chr21:33559229-33559775	13:197176729|197177241	chr21:33559230|33559775	circAtlas	exon	0.638553
chr21:33774728-33775108	13:197371647|197372023	chr21:33774729|33775108	circAtlas	exon	0.749218
chr21:36164707-36164871	13:199855632|199855796	-	-	intergenic_region	0.809835
chr21:36199069-36200501	13:199888851|199889551	chr21:36199070|36200501	circAtlas	exon	0.319701
chr21:36214080-36214556	13:199901980|199902806	chr21:36214081|36214556	circAtlas	exon	0.381401
chr21:36232803-36233075	13:199925748|199926019	-	-	exon	0.826426
chr21:36245022-36247628	13:199939869|199942376	-	-	intron	0.479554
chr21:36359954-36360258	13:200025571|200025874	-	-	exon	0.739579
chr21:36896859-36897131	13:200546426|200546697	chr21:36896860|36897131	circAtlas	exon	0.546379
chr21:39209994-39210929	13:202806712|202807630	chr21:39209995|39210929	circAtlas	exon	0.305948
chr21:39232176-39232498	13:202827128|202827455	chr21:39232177|39232498	circAtlas	exon	0.683339
chr21:39236594-39236784	13:202829389|202829578	-	-	exon	0.669463
chr21:39269898-39270433	13:202855455|202855936	chr21:39269899|39270433	circAtlas	exon	0.554318
chr21:39293810-39298582	13:202874107|202878755	chr21:39293811|39298582	circAtlas	exon	0.386927
chr21:44074323-44075153	13:206986084|206987084	-	-	exon	0.30098
chr21:44787919-44788095	13:207458314|207458489	chr21:44787920|44788095	circAtlas	exon	0.495352
chr21:45530769-45530971	13:207997969|207998161	-	-	exon	0.678941
chr22:17477587-17477788	5:69698164|69699221	-	-	exon	0.521239
chr22:17477587-17477788	5:69698164|69699755	-	-	intron	0.521239
chr22:17655587-17655832	5:69788160|69789623	-	-	intron	0.581335
chr22:17831853-17832107	5:69921430|69921659	-	-	exon	0.742059
chr22:19142537-19142894	14:50953777|50954138	-	-	exon	0.598759
chr22:20933778-20934244	14:50541082|50541547	chr22:20933779|20934244	circAtlas	exon	0.869086
chr22:23791755-23793688	14:49900181|49901871	chr22:23791756|23793688	circAtlas	exon	0.367788
chr22:24324219-24324427	14:49380314|49380521	-	-	exon	0.932442
chr22:24324219-24324529	14:49380314|49382097	-	-	intron	0.645748
chr22:28163091-28163599	14:45490289|45490796	chr22:28163092|28163599	circAtlas	exon	0.91623
chr22:28724976-28725367	14:45959833|45960223	chr22:28724977|28725367	circAtlas	exon	0.717898
chr22:29978441-29979052	14:46973303|46973910	chr22:29978442|29979052	circAtlas	exon	0.43154
chr22:30346311-30346519	14:47325898|47326105	-	-	exon	0.938038
chr22:31426614-31427182	14:48143411|48143955	chr22:31426615|31427182	circAtlas	exon	0.519243
chr22:31454143-31455987	14:48170510|48171856	chr22:31454144|31455987	circAtlas	exon	0.347422
chr22:35809779-35810004	5:11842157|11842381	chr22:35809780|35810004	circAtlas	exon	0.956156
chr22:36525663-36526131	5:11216943|11217380	-	-	exon	0.373712
chr22:37508526-37508682	5:10300331|10300486	-	-	exon	0.849192
chr22:37631995-37632515	5:10195121|10195636	-	-	exon	0.502233
chr22:37754915-37755659	5:10085469|10086197	-	-	exon	0.359915
chr22:38302860-38303248	5:9607844|9608237	chr22:38302861|38303248	circAtlas	exon	0.676948
chr22:38493709-38494131	5:9494756|9495051	chr22:38493710|38494131	circAtlas	exon	0.465789
chr22:38493709-38495937	5:9493241|9495051	chr22:38493710|38495937	circAtlas	exon	0.31871
chr22:38494629-38495937	5:9493241|9494173	chr22:38494630|38495937	circAtlas	exon	0.380085
chr22:39316705-39317629	5:8925251|8926054	chr22:39712710|39713634	circBank	exon	0.512777
chr22:40261831-40262173	5:8120823|8121164	chr22:40261832|40262173	circAtlas	exon	0.97712
chr22:40777039-40777373	5:7659901|7660229	-	-	exon	0.682111
chr22:40881769-40882177	5:7557452|7557859	chr22:40881770|40882177	circAtlas	exon	0.883765
chr22:41168448-41169616	5:7320472|7321718	-	-	exon	0.354073
chr22:41172498-41172663	5:7318653|7318817	-	-	exon	0.957861
chr22:42209650-42215341	5:6484365|6490077	chr22:42209651|42215341	circAtlas	intergenic_region	0.858436
chr22:42601969-42603160	5:6185346|6186572	chr22:42601970|42603160	circAtlas	exon	0.356069
chr22:43474735-43474961	5:5443883|5444108	chr22:43474736|43474961	circAtlas	exon	0.944279
chr22:45417601-45417946	5:3972025|3972369	-	-	exon	0.5732
chr22:49822950-49824331	5:776735|778112	chr22:49822951|49824331	circAtlas	exon	0.855769
chr22:49913384-49913884	5:720272|720750	-	-	exon	0.426334
chr22:50275702-50275915	5:415853|416070	-	-	exon	0.616324
chr22:50290189-50290476	5:403887|404173	-	-	exon	0.550993
chr22:50418866-50419462	5:304707|305202	chr22:50418867|50419462	circAtlas	exon	0.332842
chr3:100160429-100162432	13:158820704|158822665	-	-	exon	0.325018
chr3:100302066-100302237	13:158685847|158686017	-	-	exon	0.944988
chr3:100386217-100386978	13:158599501|158601951	chr3:100386218|100386978	circAtlas	exon	0.437248
chr3:101273580-101273742	13:157702072|157702233	chr3:101273581|101273742	circAtlas	exon	0.680981
chr3:101670364-101672213	13:157429171|157431319	-	-	intron	0.316877
chr3:101671129-101672213	13:157429171|157430724	chr3:101671130|101672213	circAtlas	exon	0.466002
chr3:105703987-105704173	13:153642426|153642611	-	-	exon	0.895124
chr3:111884063-111885412	13:147878447|147879794	chr3:111884064|111885412	circAtlas	intergenic_region	0.716476
chr3:113722905-113724095	13:146211073|146212596	chr3:113722906|113724095	circAtlas	exon	0.321528
chr3:113956347-113956506	13:145989447|145989605	-	-	exon	0.909063
chr3:119500694-119500860	13:140755355|140755520	chr3:119219541|119219707	circBank	exon	0.676078
chr3:119726170-119726348	13:140511413|140511590	-	-	exon	0.87623
chr3:121254894-121255112	13:139248310|139248527	-	-	exon	0.958908
chr3:121690669-121692581	13:138817190|138819104	-	-	exon	0.625366
chr3:123124065-123124343	13:137342673|137342929	chr3:123124066|123124343	circAtlas	exon	0.635924
chr3:123948690-123949132	13:136457441|136457875	chr3:123948691|123949132	circAtlas	exon	0.51076
chr3:124632419-124632703	13:135738826|135739109	-	-	exon	0.896542
chr3:124671659-124671898	13:135702507|135702745	chr3:124671660|124671898	circAtlas	exon	0.890109
chr3:12618514-12618747	13:68611370|68611602	-	-	exon	0.900489
chr3:126643980-126644401	13:73294632|73295032	-	-	intron	0.318544
chr3:127604607-127605156	13:72643995|72644521	chr3:127604608|127605156	circAtlas	exon	0.717658
chr3:128481834-128483934	13:71993272|71995240	-	-	exon	0.357139
chr3:128481837-128483910	13:71993296|71995237	-	-	exon	0.349227
chr3:128631955-128632152	13:71901773|71901969	-	-	exon	0.897878
chr3:128637798-128638105	13:71897446|71897752	chr3:128637799|128638105	circAtlas	exon	0.89116
chr3:129171078-129171771	13:71636395|71637095	-	-	exon	0.719394
chr3:129433849-129434133	13:68820770|68821053	-	-	exon	0.659511
chr3:129433849-129434136	13:68820770|68821056	-	-	exon	0.662822
chr3:132675247-132675923	13:73852451|73854080	-	-	exon	0.432179
chr3:133379751-133381161	13:74537857|74539289	chr3:133379752|133381161	circAtlas	intergenic_region	0.479477
chr3:136001058-136003493	13:76992579|76995045	chr3:136001059|136003493	circAtlas	exon	0.690557
chr3:141445024-141445240	13:82191381|82191596	-	-	exon	0.68756
chr3:141558885-141559995	13:82304411|82306675	-	-	exon	0.490777
chr3:141780586-141780739	13:82582926|82583078	-	-	exon	0.830085
chr3:142421013-142421543	13:83151531|83152060	-	-	intron	0.441064
chr3:142421015-142421543	13:83151533|83152060	chr3:142421016|142421543	circAtlas	exon	0.438949
chr3:149966087-149968550	13:90178721|90181188	-	-	exon	0.376897
chr3:154300593-154301127	13:94328609|94329117	-	-	exon	0.459644
chr3:155833467-155834041	13:95702963|95703536	chr3:155833468|155834041	circAtlas	exon	0.570864
chr3:155842431-155842619	13:95709293|95709483	chr3:155560220|155560408	circBank	exon	0.893005
chr3:156703423-156703702	13:96521628|96521906	-	-	exon	0.902466
chr3:15686001-15686309	13:2940058|2940478	-	-	exon	0.664818
chr3:15690018-15690220	13:2943236|2943437	-	-	exon	0.954752
chr3:156992652-156993277	13:96819093|96819704	-	-	exon	0.433077
chr3:157149286-157150381	13:96987778|96992576	chr3:157149287|157150381	circAtlas	exon	0.507642
chr3:157149835-157150381	13:96992015|96992576	chr3:157149836|157150381	circAtlas	exon	0.634542
chr3:15795222-15797177	13:3056207|3058125	-	-	exon	0.386153
chr3:160411919-160412453	13:100090255|100090810	chr3:160411920|160412453	circAtlas	exon	0.544944
chr3:160423424-160423840	13:100106695|100107085	chr3:160423425|160423840	circAtlas	exon	0.675964
chr3:17009673-17012160	13:4115487|4117973	-	-	exon	0.874097
chr3:17009673-17014911	13:4115487|4120836	chr3:17009674|17014911	circAtlas	exon	0.460068
chr3:180968050-180970358	13:118890834|118893405	chr3:180968051|180970358	circAtlas	exon	0.344881
chr3:182836034-182837174	13:120778216|120779879	chr3:182836035|182837174	circAtlas	exon	0.324669
chr3:182865455-182865698	13:120810086|120810310	chr3:182865456|182865698	circAtlas	exon	0.741123
chr3:182947237-182947632	13:120919103|120919498	chr3:182947238|182947632	circAtlas	exon	0.525496
chr3:183070998-183072487	13:121035546|121036441	chr3:183070999|183072487	circAtlas	exon	0.346966
chr3:183650295-183651276	13:121576383|121577363	chr3:183650296|183651276	circAtlas	exon	0.931998
chr3:183761506-183762279	13:121699729|121700467	chr3:183761507|183762279	circAtlas	exon	0.366357
chr3:18378169-18420991	13:5347922|5393008	chr3:18378170|18420991	circAtlas	intergenic_region	0.306587
chr3:18394461-18420991	13:5364605|5393008	chr3:18394462|18420991	circAtlas	intergenic_region	0.335269
chr3:183965184-183965501	13:121908445|121908760	-	-	exon	0.711707
chr3:18415110-18420991	13:5387101|5393008	chr3:18415111|18420991	circAtlas	intergenic_region	0.605825
chr3:184301536-184302071	13:122190540|122191051	-	-	exon	0.625493
chr3:184301536-184302823	13:122190540|122192108	-	-	exon	0.505274
chr3:184364965-184365226	13:122253049|122253298	chr3:184364966|184365226	circAtlas	exon	0.713923
chr3:185428496-185429056	13:123303638|123304197	chr3:185428497|185429056	circAtlas	exon	0.662539
chr3:185437446-185437630	13:123315534|123315717	chr3:185437447|185437630	circAtlas	exon	0.970027
chr3:185598411-185599024	13:123437550|123438399	-	-	exon	0.452362
chr3:186786501-186787264	13:124586030|124586620	chr3:186786502|186787264	circAtlas	exon	0.598126
chr3:186787126-186787584	13:124586483|124586947	chr3:186787127|186787584	circAtlas	exon	0.762352
chr3:188406111-188406313	13:126013636|126013836	chr3:188406112|188406313	circAtlas	exon	0.858782
chr3:193617177-193618936	13:130634805|130636742	-	-	exon	0.367366
chr3:194453705-194454392	13:131445634|131446299	-	-	exon	0.330495
chr3:194665556-194666572	13:131641552|131642810	chr3:194665557|194666572	circAtlas	exon	0.332469
chr3:197115926-197116083	13:132991098|132991254	-	-	exon	0.917439
chr3:197282678-197282845	13:132837081|132837247	chr3:197282679|197282845	circAtlas	exon	0.987856
chr3:197682469-197683439	13:134308298|134309219	-	-	exon	0.337715
chr3:197768438-197768587	13:134379236|134379384	-	-	exon	0.952235
chr3:197980325-197980504	13:134611436|134611614	chr3:197980326|197980504	circAtlas	exon	0.872592
chr3:19950839-19951009	13:6908921|6909090	-	-	exon	0.929335
chr3:19975600-19976169	13:6930900|6931470	chr3:19975601|19976169	circAtlas	exon	0.519617
chr3:23900807-23901049	13:10700223|10700464	chr3:23900808|23901049	circAtlas	exon	0.86262
chr3:27352464-27352932	13:13911330|13911780	-	-	exon	0.452756
chr3:27397683-27398353	13:13956739|13957401	chr3:27397684|27398353	circAtlas	exon	0.416103
chr3:28340401-28340622	13:14776813|14777030	chr3:28340402|28340622	circAtlas	exon	0.898389
chr3:31636710-31636853	13:17634120|17634264	-	-	exon	0.668098
chr3:31670796-31670983	13:17661635|17661821	-	-	exon	0.873139
chr3:42634612-42635366	13:26160701|26161417	chr3:42634613|42635366	circAtlas	exon	0.31642
chr3:42758124-42758396	13:26259538|26259858	-	-	exon	0.38232
chr3:44959130-44959460	13:28151062|28151391	chr3:44959131|44959460	circAtlas	exon	0.931685
chr3:44989139-44989644	13:28186007|28186499	chr3:44989140|44989644	circAtlas	exon	0.403836
chr3:47056820-47057490	13:29915862|29916530	chr3:47056821|47057490	circAtlas	exon	0.919137
chr3:47610065-47610327	13:30431233|30431494	chr3:47610066|47610327	circAtlas	exon	0.817821
chr3:47661293-47662592	13:30472205|30473996	chr3:47661294|47662592	circAtlas	exon	0.301195
chr3:48970594-48970977	13:31613050|31613426	-	-	intron	0.333762
chr3:49046424-49047246	13:31675253|31676127	chr3:49046425|49047246	circAtlas	exon	0.430856
chr3:49056861-49057890	13:31682729|31683772	chr3:49056862|49057890	circAtlas	exon	0.944731
chr3:49324701-49325039	13:31891050|31891384	chr3:49324702|49325039	circAtlas	exon	0.591683
chr3:49510418-49510819	13:32070527|32070917	chr3:49510419|49510819	circAtlas	exon	0.69619
chr3:49721964-49722147	13:32251175|32251357	chr3:49721965|49722147	circAtlas	exon	0.912508
chr3:49747817-49748168	13:32276228|32276578	chr3:49747818|49748168	circAtlas	exon	0.768239
chr3:50066241-50066502	13:32559768|32560025	chr3:50103674|50103935	circBank	exon	0.801525
chr3:50159574-50159734	13:32646156|32646313	-	-	exon	0.733994
chr3:50257499-50257714	13:32731960|32732174	-	-	exon	0.901349
chr3:51429260-51430212	13:33706642|33707593	chr3:51429261|51430212	circAtlas	exon	0.438991
chr3:52561766-52561968	13:34705538|34705739	chr3:52561767|52561968	circAtlas	exon	0.990455
chr3:52765886-52766375	13:34882055|34882541	-	-	exon	0.646462
chr3:52943352-52943593	13:35069291|35069531	-	-	exon	0.923564
chr3:56646521-56649057	13:38516027|38518464	chr3:56646522|56649057	circAtlas	exon	0.346328
chr3:56660730-56661017	13:38531389|38531676	chr3:56660731|56661017	circAtlas	exon	0.757275
chr3:57457720-57459786	13:39308800|39310867	-	-	exon	0.305985
chr3:57583897-57584464	13:39419838|39420490	chr3:57583898|57584464	circAtlas	exon	0.351034
chr3:57630714-57630978	13:39468507|39468774	chr3:57630715|57630978	circAtlas	exon	0.655686
chr3:60434461-60434810	13:42144728|42145087	-	-	intergenic_region	0.32216
chr3:64803975-64804595	13:46314093|46314698	-	-	intergenic_region	0.309197
chr3:69001607-69001904	13:50421113|50422128	-	-	intron	0.384283
chr3:69038563-69039693	13:50461899|50462859	chr3:69038564|69039693	circAtlas	exon	0.435898
chr3:69180898-69181710	13:50613884|50614695	-	-	exon	0.7984
chr3:71041327-71047095	13:52433336|52439436	chr3:71041328|71047095	circAtlas	exon	0.46093
chr3:71041327-71053773	13:52433336|52446046	chr3:71041328|71053773	circAtlas	exon	0.504163
chr3:71728475-71729242	13:53126258|53127021	-	-	intron	0.796206
chr3:9473235-9474582	13:65847192|65848517	chr3:9473236|9474582	circAtlas	exon	0.321241
chr3:9745655-9745930	13:66035094|66035368	-	-	exon	0.783884
chr3:9828959-9829395	13:66115867|66116302	chr3:9828960|9829395	circAtlas	exon	0.727778
chr4:10097735-10097891	8:6434842|6434997	-	-	exon	0.878038
chr4:1025125-1025298	8:377329|377501	-	-	exon	0.582116
chr4:105666176-105667703	8:116072373|116073952	chr4:105666177|105667703	circAtlas	exon	0.372333
chr4:108759748-108760306	8:113366665|113367202	-	-	exon	0.441294
chr4:109520365-109521626	8:112685624|112686605	chr4:109520366|109521626	circAtlas	exon	0.321722
chr4:119256245-119256523	8:104526994|104527268	chr4:119256246|119256523	circAtlas	exon	0.698007
chr4:119267319-119267482	8:104519541|104519703	-	-	exon	0.841454
chr4:122229120-122230211	8:101863239|101864592	-	-	exon	0.382857
chr4:122349157-122350074	8:101750483|101751380	chr4:122349158|122350074	circAtlas	exon	0.629277
chr4:122359556-122359722	8:101740519|101740684	-	-	exon	0.928
chr4:1225359-1225566	8:479744|479950	-	-	exon	0.86628
chr4:122947232-122947488	8:101219895|101220150	chr4:123868387|123868643	circBank	exon	0.84202
chr4:124668983-124672534	8:99820017|99823564	chr4:124668984|124672534	circAtlas	exon	0.896708
chr4:127643520-127644056	8:97189071|97189608	chr4:127643521|127644056	circAtlas	exon	0.861369
chr4:127706486-127706969	8:97139191|97139670	-	-	exon	0.785348
chr4:127803628-127804087	8:97063568|97064029	-	-	exon	0.706089
chr4:127803628-127805224	8:97062624|97064029	-	-	exon	0.325948
chr4:128121825-128122188	8:96810097|96810462	chr4:128121826|128122188	circAtlas	exon	0.80765
chr4:128178430-128179512	8:96772487|96773545	chr4:128178431|128179512	circAtlas	exon	0.397827
chr4:139356488-139357555	8:87645971|87647330	-	-	intron	0.385469
chr4:139359742-139360628	8:87643220|87644581	-	-	exon	0.342933
chr4:139529030-139529220	8:87502698|87502887	chr4:139529031|139529220	circAtlas	exon	0.8238
chr4:139889356-139890967	8:87130575|87132120	chr4:139889357|139890967	circAtlas	intron	0.841328
chr4:140392218-140392378	8:86670303|86670462	-	-	exon	0.488788
chr4:143470346-143470513	8:84260857|84261020	-	-	intergenic_region	0.533257
chr4:143513646-143513807	8:84224540|84224698	-	-	exon	0.367037
chr4:143543508-143543972	8:84192846|84193310	chr4:143543509|143543972	circAtlas	exon	0.58547
chr4:143547384-143548140	8:84188605|84189357	-	-	exon	0.452381
chr4:145143945-145144434	8:83276933|83277400	-	-	exon	0.316661
chr4:145150512-145150905	8:83267616|83268011	chr4:145150513|145150905	circAtlas	exon	0.650809
chr4:145514437-145515013	8:82957079|82957656	chr4:145514438|145515013	circAtlas	exon	0.670595
chr4:145902165-145903215	8:82633708|82634760	chr4:145902166|145903215	circAtlas	exon	0.91031
chr4:146258691-146258837	8:82349116|82349261	-	-	exon	0.908932
chr4:147623833-147624098	8:81133134|81133399	chr4:147623834|147624098	circAtlas	exon	0.640509
chr4:147623833-147625009	8:81131934|81133399	-	-	exon	0.402764
chr4:147633764-147634558	8:81115868|81116646	chr4:147633765|147634558	circAtlas	exon	0.488738
chr4:147672958-147673874	8:81082507|81083424	chr4:147672959|147673874	circAtlas	exon	0.434607
chr4:147822726-147822957	8:80928441|80928671	chr4:147822727|147822957	circAtlas	exon	0.660853
chr4:148435103-148436862	8:80312232|80313990	chr4:148435104|148436862	circAtlas	exon	0.877174
chr4:150588047-150599131	8:78370924|78381727	chr4:150588048|150599131	circAtlas	exon	0.343747
chr4:150828179-150828627	8:78139995|78140442	-	-	exon	0.619558
chr4:150928515-150929065	8:78042584|78043127	chr4:150928516|150929065	circAtlas	exon	0.647105
chr4:151577449-151578076	8:77416163|77416789	chr4:151577450|151578076	circAtlas	exon	0.914906
chr4:152411302-152412529	8:76607805|76609327	chr4:152411303|152412529	circAtlas	intron	0.512487
chr4:154796741-154799564	8:74367424|74370289	chr4:154796742|154799564	circAtlas	exon	0.51141
chr4:155352595-155353057	8:42692208|42692667	chr4:155352596|155353057	circAtlas	intergenic_region	0.392758
chr4:155373135-155373447	8:42730027|42730338	-	-	exon	0.43258
chr4:155458988-155466446	14:88181925|88208768	-	-	exon	0.640867
chr4:165102949-165103096	8:43969450|43969596	chr4:165102950|165103096	circAtlas	exon	0.776939
chr4:165219933-165220345	8:43857019|43857437	-	-	intron	0.343233
chr4:169155479-169156679	14:20521354|20522546	chr4:169155480|169156679	circAtlas	exon	0.326983
chr4:169635912-169636088	14:20116799|20116974	chr4:169635913|169636088	circAtlas	exon	0.988585
chr4:182751799-182755259	15:44354676|44357803	chr4:182751800|182755259	circAtlas	exon	0.451475
chr4:184009157-184011423	15:45286633|45288898	chr4:184009158|184011423	circAtlas	exon	0.874739
chr4:185175785-185176051	15:46236003|46236269	chr4:185175786|185176051	circAtlas	exon	0.86782
chr4:185190142-185191212	15:46247088|46248130	chr4:185190143|185191212	circAtlas	intergenic_region	0.554478
chr4:185614830-185615159	15:46612181|46612509	chr4:185614831|185615159	circAtlas	exon	0.691064
chr4:186636024-186636914	17:8529782|8530635	-	-	exon	0.514048
chr4:2596083-2596329	8:1438698|1438943	chr4:2596084|2596329	circAtlas	intergenic_region	0.902695
chr4:2898183-2898531	8:1687981|1688323	-	-	exon	0.639552
chr4:3317856-3318005	8:1991036|1991184	-	-	exon	0.803342
chr4:36228581-36229645	8:27943377|27944426	chr4:36228582|36229645	circAtlas	exon	0.365602
chr4:39302277-39302595	8:30566287|30566605	-	-	exon	0.627821
chr4:39848850-39849652	8:31024321|31025401	chr4:39848851|39849652	circAtlas	exon	0.338203
chr4:47910823-47910997	8:37870920|37871096	-	-	exon	0.944132
chr4:48382567-48383784	8:38286206|38287382	chr4:48382568|48383784	circAtlas	exon	0.468416
chr4:48576029-48576222	8:38492423|38492618	-	-	exon	0.870197
chr4:53145332-53145582	8:39978474|39978723	chr4:53145333|53145582	circAtlas	exon	0.769252
chr4:53273825-53274001	8:40062763|40062938	chr4:54139992|54140168	circBank	exon	0.930426
chr4:53428026-53428183	8:40200541|40200697	-	-	exon	0.987408
chr4:53507316-53508227	8:40275634|40276541	chr4:53507317|53508227	circAtlas	exon	0.478193
chr4:53573622-53574088	8:40347755|40348250	chr4:53573623|53574088	circAtlas	exon	0.675262
chr4:55453053-55453824	8:54816224|54817234	-	-	exon	0.313847
chr4:55870677-55871958	8:55210503|55211996	-	-	exon	0.381137
chr4:6605054-6605329	8:4164073|4164347	-	-	exon	0.451749
chr4:6609793-6610050	8:4173269|4173521	-	-	exon	0.567218
chr4:6609821-6609977	8:4173293|4173448	-	-	exon	0.606372
chr4:6609858-6610050	8:4173330|4173521	-	-	exon	0.625641
chr4:68318518-68320205	8:66116493|66118189	chr4:68318519|68320205	circAtlas	exon	0.378481
chr4:73085248-73092300	8:69374301|69381214	chr4:73085249|73092300	circAtlas	exon	0.323405
chr4:73090666-73092300	8:69379578|69381214	chr4:73090667|73092300	circAtlas	exon	0.961903
chr4:73090684-73090996	8:69379596|69379907	-	-	exon	0.986115
chr4:73177379-73177533	8:69451271|69451424	-	-	exon	0.982916
chr4:74174505-74175403	8:70193530|70194427	chr4:74174506|74175403	circAtlas	exon	0.300566
chr4:75752372-75752604	8:71384433|71384932	chr4:75752373|75752604	circAtlas	exon	0.653944
chr4:75799621-75800469	8:71436665|71437223	-	-	exon	0.305124
chr4:75799621-75800799	8:71436665|71437764	chr4:75799622|75800799	circAtlas	exon	0.38418
chr4:75799621-75801200	8:71436665|71438268	chr4:75799622|75801200	circAtlas	exon	0.381543
chr4:81045737-81046648	8:136887549|136888459	chr4:81045738|81046648	circAtlas	exon	0.774027
chr4:82355303-82356895	8:135859563|135861135	chr4:82355304|82356895	circAtlas	exon	0.622117
chr4:82356536-82356895	8:135859563|135859922	chr4:82356537|82356895	circAtlas	exon	0.981688
chr4:82358658-82359639	8:135856792|135857725	chr4:82358659|82359639	circAtlas	exon	0.408352
chr4:82428017-82428446	8:135804543|135804961	chr4:82428018|82428446	circAtlas	exon	0.746734
chr4:82866807-82867316	8:135456265|135456777	chr4:82866808|82867316	circAtlas	exon	0.576727
chr4:83056925-83057408	8:135295269|135296000	chr4:83056926|83057408	circAtlas	exon	0.655385
chr4:83431663-83432267	8:135043975|135044564	chr4:83431664|83432267	circAtlas	exon	0.399268
chr4:86734302-86734875	8:132115520|132116050	-	-	exon	0.506888
chr4:86771253-86771441	8:132074677|132074863	-	-	exon	0.474266
chr4:87046162-87047594	8:131823152|131824864	-	-	exon	0.363487
chr4:87046165-87047594	8:131823152|131824861	chr4:87046166|87047594	circAtlas	exon	0.362151
chr4:88749770-88750637	8:130298196|130299054	chr4:88749771|88750637	circAtlas	exon	0.372
chr4:95129861-95131512	8:124560982|124562303	chr4:95129862|95131512	circAtlas	exon	0.310428
chr4:953189-953354	8:307132|307296	-	-	exon	0.570733
chr5:10254144-10254838	16:72219072|72220080	chr5:10254145|10254838	circAtlas	exon	0.329659
chr5:103097313-103097781	2:108574540|108575007	chr5:103097314|103097781	circAtlas	exon	0.575412
chr5:111120495-111121141	2:115896485|115897120	-	-	exon	0.356777
chr5:112992153-112992770	2:116783862|116784964	chr5:112992154|112992770	circAtlas	exon	0.336139
chr5:114404437-114404856	2:118773810|118774228	chr5:114404438|114404856	circAtlas	exon	0.995088
chr5:115620434-115620680	2:119798121|119798366	chr5:115620435|115620680	circAtlas	exon	0.945476
chr5:119146836-119147470	2:123051491|123052415	chr5:119146837|119147470	circAtlas	exon	0.444767
chr5:122020087-122020802	2:125562143|125562854	-	-	exon	0.388487
chr5:124644243-124644661	2:128053193|128053610	chr5:124644244|124644661	circAtlas	exon	0.889376
chr5:124701013-124701269	2:128109231|128109486	chr5:124701014|124701269	circAtlas	exon	0.97391
chr5:131359208-131359547	2:133638588|133638912	chr5:131359209|131359547	circAtlas	exon	0.351997
chr5:132587561-132588880	2:134875236|134877393	-	-	exon	0.380172
chr5:132609116-132609396	2:134908585|134908874	-	-	exon	0.769804
chr5:132702557-132703619	2:135008469|135009347	chr5:132702558|132703619	circAtlas	exon	0.470535
chr5:132937066-132937740	2:135251745|135252430	-	-	exon	0.461838
chr5:133990854-133991154	2:136318558|136318851	chr5:133990855|133991154	circAtlas	exon	0.687277
chr5:134674614-134675217	2:136907206|136907907	-	-	exon	0.518358
chr5:134692601-134693933	2:136926245|136927606	chr5:134692602|134693933	circAtlas	exon	0.671287
chr5:134697125-134698057	2:136928724|136929529	chr5:134697126|134698057	circAtlas	exon	0.322352
chr5:135369405-135370142	2:137591763|137592492	chr5:135369406|135370142	circAtlas	exon	0.425275
chr5:136153591-136154163	2:138308109|138308679	chr5:136153592|136154163	circAtlas	exon	0.793876
chr5:137942874-137943216	2:139964038|139964379	chr5:137942875|137943216	circAtlas	exon	0.730488
chr5:138557868-138558657	2:140517595|140518373	-	-	exon	0.309911
chr5:139322462-139322967	2:141223203|141223721	chr5:139322463|139322967	circAtlas	exon	0.775675
chr5:139363758-139363922	2:141254414|141254577	-	-	exon	0.960512
chr5:139363758-139364743	2:141254414|141256480	chr5:139363759|139364743	circAtlas	exon	0.407975
chr5:140440118-140441142	2:142195747|142196740	chr5:140440119|140441142	circAtlas	exon	0.356529
chr5:140496519-140496858	2:142257252|142257590	-	-	exon	0.999711
chr5:140524065-140527074	2:142280493|142282960	-	-	exon	0.330333
chr5:140539358-140541562	2:142297608|142299632	-	-	intergenic_region	0.492467
chr5:140695414-140696614	2:142405144|142406328	-	-	intron	0.407316
chr5:140696942-140697406	2:142406868|142407330	-	-	exon	0.706032
chr5:140696942-140697685	2:142406868|142408112	-	-	exon	0.593051
chr5:140697568-140698078	2:142407996|142408735	-	-	exon	0.473094
chr5:14600964-14601442	16:3990948|3991424	chr5:14601073|14601551	circBank	exon	0.481349
chr5:146269206-146269584	2:147626131|147626507	chr5:146269207|146269584	circAtlas	exon	0.641169
chr5:146270953-146271674	2:147628747|147629163	-	-	exon	0.631219
chr5:146478492-146483629	2:147821069|147826714	chr5:146478493|146483629	circAtlas	exon	0.469168
chr5:146503374-146504006	2:147845678|147846239	chr5:146503375|146504006	circAtlas	exon	0.567778
chr5:148401981-148402513	2:149689113|149689637	-	-	exon	0.641432
chr5:148509455-148510024	2:149795386|149795954	chr5:148509456|148510024	circAtlas	exon	0.924009
chr5:149364035-149364210	2:150532063|150532237	-	-	exon	0.938874
chr5:150036635-150037527	2:151068704|151069641	chr5:150036636|150037527	circAtlas	exon	0.483988
chr5:150447584-150447752	2:151433088|151433261	-	-	intron	0.891494
chr5:151790322-151791062	16:71262565|71263268	chr5:151790323|151791062	circAtlas	exon	0.333838
chr5:154799590-154800042	16:68406583|68407045	chr5:154799591|154800042	circAtlas	exon	0.686195
chr5:157813062-157817547	16:65527359|65531556	chr5:157813063|157817547	circAtlas	exon	0.308915
chr5:159274584-159275246	16:64195119|64195806	chr5:159274585|159275246	circAtlas	exon	0.306675
chr5:163441143-163441331	16:60353010|60353197	-	-	exon	0.939277
chr5:163456928-163457610	16:60336356|60336784	chr5:163456929|163457610	circAtlas	exon	0.373843
chr5:163512001-163513994	16:60263129|60266045	-	-	exon	0.305428
chr5:163517560-163518364	16:60256322|60257109	-	-	exon	0.370233
chr5:16710907-16711245	16:5947961|5948292	chr5:16710908|16711245	circAtlas	exon	0.602036
chr5:168414347-168414590	16:55467793|55468035	-	-	exon	0.941588
chr5:170924356-170924550	16:53111245|53111438	chr5:170351360|170351554	circBank	exon	0.893943
chr5:171910571-171910797	16:52295471|52295696	chr5:171910572|171910797	circAtlas	exon	0.982872
chr5:172234121-172234358	16:51961036|51961272	chr5:172234122|172234358	circAtlas	exon	0.933671
chr5:175961050-175961434	2:81665842|81666223	chr5:175388053|175388437	circBank	exon	0.662281
chr5:176336719-176337146	2:81555541|81555924	chr5:176336720|176337146	circAtlas	exon	0.513534
chr5:176498913-176499085	2:81414130|81414301	chr5:176498914|176499085	circAtlas	exon	0.94164
chr5:176968554-176970866	2:80965492|80967737	-	-	exon	0.548555
chr5:177246677-177248324	2:80702172|80703369	chr5:177246678|177248324	circAtlas	exon	0.376557
chr5:178612415-178612890	2:79744144|79744609	chr5:178612416|178612890	circAtlas	exon	0.509619
chr5:178616881-178623416	2:79732660|79739265	chr5:178616882|178623416	circAtlas	exon	0.37975
chr5:179765325-179769089	2:78834373|78840742	chr5:179765326|179769089	circAtlas	exon	0.35929
chr5:180013060-180013311	2:78573441|78573691	chr5:180013061|180013311	circAtlas	exon	0.97096
chr5:2747540-2749787	16:78307551|78309786	chr5:2747541|2749787	circAtlas	exon	0.479877
chr5:34911553-34911812	16:20507637|20507895	-	-	exon	0.923178
chr5:36961483-36962274	16:22257342|22258377	-	-	exon	0.390589
chr5:36984675-36986301	16:22274478|22276103	chr5:36984676|36986301	circAtlas	exon	0.908081
chr5:37002661-37003347	16:22296948|22300909	chr5:37002662|37003347	circAtlas	exon	0.343592
chr5:38944912-38952425	16:24116746|24144275	-	-	exon	0.324999
chr5:38959194-38960533	16:24151895|24153311	chr5:38959195|38960533	circAtlas	exon	0.367792
chr5:40767465-40767690	16:25755311|25755535	-	-	exon	0.951049
chr5:43161248-43161931	16:27835707|27836389	chr5:43161249|43161931	circAtlas	exon	0.969445
chr5:44257714-44258495	16:28645139|28645945	-	-	intergenic_region	0.413593
chr5:53055983-53056149	16:32390636|32390801	-	-	exon	0.905596
chr5:53075060-53075304	16:32417451|32417697	-	-	exon	0.545816
chr5:55378313-55379195	16:34539481|34540328	chr5:55378314|55379195	circAtlas	exon	0.320946
chr5:55490959-55491114	16:34666200|34666354	chr5:55490960|55491114	circAtlas	exon	0.984684
chr5:55941085-55941528	16:35105336|35105778	-	-	exon	0.646612
chr5:56871909-56873005	16:35926212|35927280	chr5:56871910|56873005	circAtlas	exon	0.347493
chr5:56887377-56888357	16:35941793|35942772	chr5:56887378|56888357	circAtlas	exon	0.31973
chr5:57230845-57231321	16:36266989|36267460	chr5:57230846|57231321	circAtlas	exon	0.781718
chr5:58976349-58977345	16:37903836|37905018	chr5:58976350|58977345	circAtlas	exon	0.31306
chr5:62361241-62361529	16:41075792|41076045	chr5:62361242|62361529	circAtlas	exon	0.573208
chr5:62363177-62363320	16:41077746|41077888	-	-	exon	0.981147
chr5:65528451-65529199	16:44051153|44051899	chr5:65528452|65529199	circAtlas	exon	0.351028
chr5:65610860-65611881	16:44128660|44129690	-	-	exon	0.493943
chr5:66050782-66054951	16:44513270|44517349	chr5:66050783|66054951	circAtlas	exon	0.396036
chr5:66053405-66054951	16:44515801|44517349	chr5:66053406|66054951	circAtlas	exon	0.849752
chr5:66162108-66164897	16:44600047|44603104	chr5:66162109|66164897	circAtlas	exon	0.435835
chr5:67130209-67136664	16:45519659|45526848	chr5:67130210|67136664	circAtlas	exon	0.338151
chr5:68226289-68227009	16:46446240|46446956	chr5:68226290|68227009	circAtlas	exon	0.741531
chr5:69115925-69117396	16:47308561|47310205	-	-	exon	0.469832
chr5:69276542-69276690	16:47434885|47435032	-	-	exon	0.865824
chr5:69355648-69355953	16:47486777|47487359	chr5:69355649|69355953	circAtlas	exon	0.66401
chr5:69419370-69420531	16:47534359|47535522	chr5:69419371|69420531	circAtlas	exon	0.632226
chr5:71562273-71562520	16:47901421|47901679	chr5:71562274|71562520	circAtlas	exon	0.554085
chr5:72893376-72893535	16:49131589|49131747	-	-	exon	0.961623
chr5:72989426-72990864	2:82132067|82137277	chr5:72989427|72990864	circAtlas	exon	0.340453
chr5:73909411-73909897	2:83061655|83062140	-	-	exon	0.697274
chr5:73911274-73911575	2:83070735|83071023	chr5:73911275|73911575	circAtlas	exon	0.543359
chr5:74796029-74801030	2:83861214|83870486	-	-	exon	0.327974
chr5:75343852-75344332	2:84386661|84387147	chr5:75343853|75344332	circAtlas	exon	0.477065
chr5:75547014-75547157	2:84567148|84567311	-	-	exon	0.781077
chr5:75666791-75666993	2:84682578|84682779	-	-	exon	0.617817
chr5:76673448-76674036	2:85592636|85593213	-	-	exon	0.444092
chr5:76673448-76674709	2:85592636|85594353	-	-	exon	0.387584
chr5:78110206-78113923	2:86965051|86968676	-	-	exon	0.315091
chr5:78113751-78113923	2:86968517|86968676	-	-	exon	0.460047
chr5:79277909-79278083	2:88043811|88043984	-	-	exon	0.957006
chr5:79290120-79291299	2:88057795|88062654	chr5:79290121|79291299	circAtlas	exon	0.3187
chr5:88195847-88196488	2:95626092|95626730	-	-	exon	0.780881
chr5:90473086-90475020	2:97646492|97648394	-	-	intergenic_region	0.317915
chr5:93553760-93554995	2:100418148|100419670	-	-	intron	0.32296
chr5:9379822-9380023	16:72985021|72985217	chr5:9379823|9380023	circAtlas	exon	0.442423
chr5:94670150-94671008	2:101352604|101353765	chr5:94670151|94671008	circAtlas	exon	0.370126
chr5:95582915-95583198	2:102187614|102187896	-	-	exon	0.831322
chr5:95900692-95901080	2:102535641|102536007	-	-	exon	0.565804
chr5:98868494-98869882	2:105133460|105134798	chr5:98868495|98869882	circAtlas	exon	0.454795
chr6:100540162-100540387	1:67363177|67363401	chr6:100540163|100540387	circAtlas	exon	0.980031
chr6:100798712-100800504	1:67576479|67578266	chr6:100798713|100800504	circAtlas	exon	0.380105
chr6:10404507-10410335	7:7229300|7235206	chr6:10404508|10410335	circAtlas	exon	0.576546
chr6:106519130-106521453	1:72706053|72708342	chr6:106519131|106521453	circAtlas	exon	0.434907
chr6:106543439-106543597	1:72736436|72736593	-	-	exon	0.572158
chr6:106544570-106544933	1:72737792|72738156	chr6:106544571|106544933	circAtlas	exon	0.766691
chr6:106640822-106643090	1:72822494|72824206	-	-	exon	0.352116
chr6:106652208-106652582	1:72832963|72833340	-	-	exon	0.711209
chr6:108211715-108211867	1:74306657|74306806	-	-	exon	0.859533
chr6:108663454-108664889	1:74737037|74738472	chr6:108984657|108986092	circBank	exon	0.899806
chr6:110626775-110627145	1:76605692|76606204	chr6:110626776|110627145	circAtlas	exon	0.660857
chr6:111329531-111331784	1:77234825|77236972	chr6:111329532|111331784	circAtlas	exon	0.508193
chr6:111566443-111567692	1:77496129|77497415	-	-	exon	0.468115
chr6:11213280-11213727	7:7834546|7834992	chr6:11213281|11213727	circAtlas	exon	0.786736
chr6:113948978-113949260	1:79879036|79879318	chr6:113948979|113949260	circAtlas	exon	0.693716
chr6:113956012-113956693	1:79885359|79886038	chr6:113956013|113956693	circAtlas	exon	0.325093
chr6:12119889-12124449	7:8620566|8625107	-	-	exon	0.603578
chr6:122412372-122412764	1:40167841|40168232	-	-	exon	0.655645
chr6:125998222-125999613	1:36985761|36987385	-	-	exon	0.309638
chr6:131595946-131596688	1:31990964|31991763	-	-	exon	0.530611
chr6:131598286-131598467	1:31989554|31989734	chr6:131598287|131598467	circAtlas	exon	0.958779
chr6:131603029-131603204	1:31985848|31986022	-	-	exon	0.934269
chr6:131605239-131606624	1:31980772|31982095	-	-	exon	0.315272
chr6:138496218-138496371	1:25924751|25924903	chr6:138496219|138496371	circAtlas	exon	0.903092
chr6:138941334-138944622	1:25526210|25528664	chr6:138941335|138944622	circAtlas	exon	0.329587
chr6:139373397-139373542	1:25156781|25156925	-	-	exon	0.89589
chr6:142367568-142370793	1:22731268|22735094	chr6:142367569|142370793	circAtlas	exon	0.317752
chr6:142370169-142370793	1:22731268|22731891	-	-	exon	0.739487
chr6:143503912-143504252	1:21752087|21752426	-	-	exon	0.77005
chr6:145804371-145806421	1:19764591|19766628	chr6:145804372|145806421	circAtlas	exon	0.874514
chr6:147382777-147382958	1:18351451|18351631	-	-	exon	0.843061
chr6:149397603-149399184	1:16539089|16541051	chr6:149397604|149399184	circAtlas	exon	0.337644
chr6:149676259-149676737	1:16307508|16307993	chr6:149676260|149676737	circAtlas	exon	0.629025
chr6:149676259-149684592	1:16299708|16307993	chr6:149676260|149684592	circAtlas	exon	0.359235
chr6:149683253-149683419	1:16300878|16301043	-	-	exon	0.68294
chr6:150733583-150734092	1:15442942|15443446	chr6:150733584|150734092	circAtlas	intergenic_region	0.583436
chr6:151615442-151615679	1:14662109|14662345	-	-	exon	0.805679
chr6:154830921-154833409	1:12041132|12043885	chr6:154830922|154833409	circAtlas	exon	0.637798
chr6:156829226-156829421	1:10175652|10175846	chr6:156829227|156829421	circAtlas	exon	0.784231
chr6:157084661-157084905	1:9923614|9923857	chr6:157084662|157084905	circAtlas	exon	0.862914
chr6:157909664-157910025	1:9158692|9159055	-	-	exon	0.67695
chr6:158312050-158314268	1:8822877|8825081	chr6:158312051|158314268	circAtlas	intergenic_region	0.559099
chr6:159779626-159780566	1:7598843|7599773	-	-	exon	0.536853
chr6:159779626-159781102	1:7598214|7599773	-	-	exon	0.460442
chr6:161232035-161232302	1:6807715|6807979	chr6:161232036|161232302	circAtlas	exon	0.615517
chr6:16143019-16143217	7:12132509|12132706	-	-	exon	0.878813
chr6:16326393-16328470	7:12320895|12322989	chr6:16326394|16328470	circAtlas	exon	0.825109
chr6:17624560-17626164	7:13404112|13405376	chr6:17624561|17626164	circAtlas	exon	0.324351
chr6:17661652-17662070	7:13434060|13434486	chr6:17661653|17662070	circAtlas	exon	0.412512
chr6:17674904-17675770	7:13444525|13445267	chr6:17674905|17675770	circAtlas	exon	0.640224
chr6:18399498-18399699	7:14052463|14052674	chr6:18399499|18399699	circAtlas	exon	0.691184
chr6:26090840-26091104	2:57256033|57256293	-	-	exon	0.457447
chr6:2749151-2749336	7:1639366|1639558	-	-	exon	0.562995
chr6:30670409-30670952	7:23204849|23205352	-	-	exon	0.339241
chr6:30670409-30671274	7:23204849|23205935	chr6:30670410|30671274	circAtlas	exon	0.405455
chr6:30730918-30731100	7:23255498|23255679	-	-	exon	0.6955
chr6:31884391-31885016	7:23982733|23983333	-	-	exon	0.608738
chr6:32157636-32157924	7:24192747|24193047	-	-	exon	0.556177
chr6:32974474-32974627	7:25156560|25156712	-	-	exon	0.776497
chr6:32976249-32976464	7:25158279|25158493	-	-	exon	0.660177
chr6:34424668-34425221	7:30441064|30441599	-	-	exon	0.556832
chr6:34606554-34606904	7:30582062|30582390	chr6:34606555|34606904	circAtlas	exon	0.992226
chr6:34879966-34880376	7:30802688|30803230	-	-	exon	0.494959
chr6:35291557-35291737	7:31187747|31187926	-	-	exon	0.922744
chr6:35597247-35597404	7:31463218|31463374	chr6:35597248|35597404	circAtlas	exon	0.817962
chr6:35619095-35620274	7:31483062|31484240	chr6:35619096|35620274	circAtlas	exon	0.38838
chr6:35869009-35872728	7:31663735|31669318	chr6:35869010|35872728	circAtlas	exon	0.331843
chr6:35869481-35872728	7:31665249|31669318	chr6:35837258|35840505	circBank	exon	0.344671
chr6:36914283-36914693	7:32568180|32568599	chr6:36914284|36914693	circAtlas	exon	0.505356
chr6:38116571-38116739	7:33684777|33684944	chr6:38116572|38116739	circAtlas	exon	0.950601
chr6:39190945-39191127	7:34619731|34619912	-	-	exon	0.716407
chr6:4037396-4037570	7:2392588|2392764	-	-	exon	0.888126
chr6:42828492-42830172	7:37902522|37904204	chr6:42828493|42830172	circAtlas	exon	0.913188
chr6:43070353-43070865	7:38129272|38129783	-	-	exon	0.523645
chr6:43144450-43144606	7:38191386|38191541	chr6:43144451|43144606	circAtlas	exon	0.834615
chr6:43570501-43570994	7:38563516|38563986	chr6:43570502|43570994	circAtlas	exon	0.654406
chr6:43582315-43583141	7:38573199|38573714	chr6:43582316|43583141	circAtlas	exon	0.401367
chr6:44229389-44230046	7:39227689|39228358	-	-	exon	0.444493
chr6:44231997-44232428	7:39230659|39231103	-	-	exon	0.371116
chr6:44285963-44286532	7:39285722|39286290	-	-	exon	0.720996
chr6:47234669-47234898	7:42024179|42024407	-	-	exon	0.851144
chr6:4891712-4892379	7:2915755|2916421	chr6:4891713|4892379	circAtlas	exon	0.844559
chr6:51021014-51021242	7:44934450|44934677	-	-	intergenic_region	0.929693
chr6:56529973-56530133	7:29222661|29222820	chr6:56529974|56530133	circAtlas	exon	0.8944
chr6:63576435-63578529	1:45173524|45175282	chr6:63576436|63578529	circAtlas	exon	0.313931
chr6:63576435-63579028	1:45173524|45175843	-	-	exon	0.308267
chr6:63576435-63579331	1:45173524|45177436	chr6:63576436|63579331	circAtlas	exon	0.30475
chr6:63576438-63578529	1:45173527|45175282	-	-	exon	0.312946
chr6:63576438-63579028	1:45173527|45175843	-	-	exon	0.307466
chr6:63576438-63579331	1:45173527|45177436	-	-	exon	0.304029
chr6:63578436-63579028	1:45175190|45175843	-	-	exon	0.388458
chr6:63698448-63698605	1:45281416|45281572	chr6:63698449|63698605	circAtlas	exon	0.97351
chr6:63713583-63713803	1:45294213|45294428	-	-	exon	0.820864
chr6:7228996-7231907	7:4619976|4622860	chr6:7228997|7231907	circAtlas	exon	0.665178
chr6:73473364-73473654	1:92462306|92462595	chr6:73473365|73473654	circAtlas	exon	0.821652
chr6:73479731-73480126	1:92459864|92460262	chr6:73479732|73480126	circAtlas	exon	0.712273
chr6:75659261-75659407	1:90220788|90220936	chr6:75659262|75659407	circAtlas	exon	0.807336
chr6:82217959-82218137	1:84003257|84003434	-	-	exon	0.943837
chr6:83137172-83139162	1:83061356|83063345	-	-	exon	0.866476
chr6:84186331-84186623	1:53397627|53397909	chr6:84896049|84896341	circBank	exon	0.397024
chr6:85618817-85619417	1:54576238|54576836	chr6:85618818|85619417	circAtlas	exon	0.479292
chr6:87477361-87477539	1:55865422|55865599	-	-	exon	0.9345
chr6:89081134-89084721	1:57128668|57131955	-	-	exon	0.341037
chr6:93356716-93358411	1:60882053|60883394	chr6:93356717|93358411	circAtlas	exon	0.489449
chr6:97113782-97114509	1:64259726|64260452	chr6:97113783|97114509	circAtlas	exon	0.907968
chr6:99402539-99404702	1:66353976|66356192	-	-	exon	0.548223
chr6:99402539-99406168	1:66353976|66358900	-	-	exon	0.395155
chr7:100023418-100023932	3:7928957|7929474	chr7:100023419|100023932	circAtlas	exon	0.650615
chr7:100023418-100024307	3:7928957|7929871	chr7:100023419|100024307	circAtlas	exon	0.524767
chr7:100686648-100686819	3:8591803|8591973	chr7:100686649|100686819	circAtlas	exon	0.730117
chr7:102227366-102227669	3:9628810|9629115	chr7:102227367|102227669	circAtlas	exon	0.832901
chr7:105106521-105106772	9:104999322|104999572	-	-	exon	0.97308
chr7:105142007-105142490	9:105035941|105036423	chr7:105142008|105142490	circAtlas	exon	0.918631
chr7:105550054-105551707	9:105413074|105414182	chr7:105550055|105551707	circAtlas	exon	0.307541
chr7:105638352-105643121	9:105495291|105500582	chr7:105638353|105643121	circAtlas	exon	0.34482
chr7:108479183-108479379	9:108279061|108279256	-	-	exon	0.856827
chr7:114979505-114979781	18:31065678|31065950	chr7:114979506|114979781	circAtlas	exon	0.86063
chr7:117530898-117531114	18:28765326|28765541	-	-	exon	0.918319
chr7:122076377-122076607	18:25036474|25036707	-	-	exon	0.462309
chr7:122407539-122407696	18:24782437|24782593	-	-	exon	0.92435
chr7:129000428-129001234	18:19628181|19629074	chr7:129000429|129001234	circAtlas	exon	0.429202
chr7:133356329-133356573	18:15811892|15812135	chr7:133356330|133356573	circAtlas	exon	0.851652
chr7:133817324-133817544	18:15347146|15347365	chr7:133817325|133817544	circAtlas	exon	0.901973
chr7:135438157-135438423	18:13893889|13894154	chr7:135438158|135438423	circAtlas	exon	0.986474
chr7:135576968-135578024	18:13764759|13765569	chr7:135576969|135578024	circAtlas	exon	0.380657
chr7:135587574-135587992	18:13750787|13751222	chr7:135587575|135587992	circAtlas	exon	0.590407
chr7:138570829-138571003	18:11071034|11071207	-	-	exon	0.830339
chr7:138871156-138871362	18:10794878|10795080	chr7:138871157|138871362	circAtlas	exon	0.820248
chr7:139279317-139284574	18:10392308|10396802	chr7:139279318|139284574	circAtlas	exon	0.307286
chr7:139283023-139284574	18:10392308|10393858	chr7:138967769|138969320	circBank	exon	0.890705
chr7:139583816-139584064	18:10129596|10129840	chr7:139268562|139268810	circBank	exon	0.865782
chr7:139715931-139717015	18:10004185|10005271	chr7:139715932|139717015	circAtlas	exon	0.935735
chr7:139716531-139716695	18:10004508|10004671	-	-	exon	0.947329
chr7:140096898-140097642	18:9651790|9652810	-	-	exon	0.345742
chr7:140407634-140407847	18:9381748|9381960	-	-	exon	0.796399
chr7:140807959-140808995	18:9054972|9056023	chr7:140807960|140808995	circAtlas	exon	0.422652
chr7:148807423-148807602	9:109450724|109450903	-	-	exon	0.969916
chr7:148846469-148847305	9:109411982|109412809	chr7:148846470|148847305	circAtlas	exon	0.368783
chr7:151138142-151140116	18:6085830|6087418	-	-	exon	0.322848
chr7:151355767-151356222	18:5915815|5916568	chr7:151355768|151356222	circAtlas	exon	0.479119
chr7:152103111-152103278	18:5319586|5319752	-	-	exon	0.691766
chr7:152162116-152163826	18:5252444|5254144	-	-	exon	0.618026
chr7:152176190-152180126	18:5236417|5239829	chr7:152176191|152180126	circAtlas	exon	0.369456
chr7:152181289-152181518	18:5234869|5235097	-	-	exon	0.713965
chr7:157207397-157207935	18:1599270|1599809	chr7:157207398|157207935	circAtlas	exon	0.67679
chr7:157253953-157254310	18:1560744|1561079	chr7:157253954|157254310	circAtlas	exon	0.665944
chr7:158879683-158879989	18:540866|541159	-	-	exon	0.326879
chr7:17875479-17875790	9:87020706|87021020	chr7:17875480|17875790	circAtlas	exon	0.731476
chr7:18493784-18496324	9:87656965|87659999	-	-	intron	0.42574
chr7:20645755-20646138	9:89650258|89650640	-	-	exon	0.456893
chr7:20658505-20658676	9:89661253|89661423	-	-	exon	0.744766
chr7:20753359-20753506	9:89735630|89735776	-	-	exon	0.793429
chr7:23521706-23522432	9:92312409|92313130	chr7:23521707|23522432	circAtlas	intron	0.992223
chr7:23611170-23611553	9:92397525|92397915	chr7:23611171|23611553	circAtlas	exon	0.683593
chr7:26196400-26196658	18:46209529|46209784	chr7:26196401|26196658	circAtlas	exon	0.71288
chr7:26684735-26690362	18:45769011|45774951	chr7:26684736|26690362	circAtlas	exon	0.464238
chr7:26725427-26727006	18:45736666|45738214	chr7:26725428|26727006	circAtlas	exon	0.654262
chr7:27765841-27766012	18:44890430|44890600	-	-	exon	0.966731
chr7:27785162-27785489	18:44873297|44873626	chr7:27785163|27785489	circAtlas	exon	0.711673
chr7:27816348-27817038	18:44837492|44838430	chr7:27816349|27817038	circAtlas	exon	0.388214
chr7:31815923-31816154	18:41353984|41354217	chr7:31815924|31816154	circAtlas	exon	0.677442
chr7:32879434-32879942	18:40616158|40616672	chr7:32879435|32879942	circAtlas	exon	0.835667
chr7:36356901-36357590	18:37735317|37736017	chr7:36356902|36357590	circAtlas	exon	0.677948
chr7:39987598-39988258	18:54403826|54404485	chr7:39987599|39988258	circAtlas	exon	0.868902
chr7:40078004-40078851	18:54324875|54325859	chr7:40078005|40078851	circAtlas	exon	0.32622
chr7:44484967-44485284	18:50765495|50765805	chr7:44484968|44485284	circAtlas	exon	0.390038
chr7:5370374-5371364	3:3953940|3954926	chr7:5370375|5371364	circAtlas	exon	0.561895
chr7:6402329-6402485	3:4783225|4783381	-	-	exon	0.714481
chr7:65755779-65756574	3:16852714|16853935	chr7:65755780|65756574	circAtlas	exon	0.377132
chr7:65757602-65758317	3:16850859|16851571	-	-	exon	0.50325
chr7:6600175-6600340	3:4617015|4617179	-	-	exon	0.878188
chr7:66240324-66241270	3:16486968|16487913	chr7:66240325|66241270	circAtlas	exon	0.871882
chr7:69899285-69899498	3:13854403|13854615	chr7:69899286|69899498	circAtlas	exon	0.938282
chr7:7238254-7238922	9:77536361|77537028	-	-	exon	0.916103
chr7:73686635-73687095	3:10962194|10962666	chr7:73686636|73687095	circAtlas	exon	0.54773
chr7:77749423-77750064	9:102399275|102399915	chr7:77749424|77750064	circAtlas	exon	0.950897
chr7:83134249-83134455	9:97142765|97142970	-	-	intergenic_region	0.613257
chr7:83134249-83135656	9:97141576|97142970	chr7:83134250|83135656	circAtlas	intergenic_region	0.49893
chr7:841945-842130	3:506147|506331	-	-	exon	0.453714
chr7:92095022-92098214	9:72041413|72044514	-	-	exon	0.328732
chr7:92294888-92295166	9:72230096|72230374	chr7:92294889|92295166	circAtlas	exon	0.926504
chr7:92489292-92489911	9:72395044|72395639	chr7:92489293|92489911	circAtlas	exon	0.387477
chr7:94517559-94518323	9:74285708|74286464	chr7:94517560|94518323	circAtlas	exon	0.342463
chr7:94909897-94911508	9:74637669|74639274	chr7:94909898|94911508	circAtlas	exon	0.679853
chr7:95273898-95274168	9:74924667|74924936	-	-	exon	0.627548
chr8:100712193-100712789	4:36218820|36219449	-	-	intron	0.446319
chr8:100712361-100712789	4:36218820|36219239	-	-	exon	0.59632
chr8:101631636-101632365	4:35422263|35422916	-	-	exon	0.320258
chr8:102293604-102294115	4:34757953|34758471	-	-	exon	0.742957
chr8:102649852-102652397	4:34433006|34434958	-	-	exon	0.433271
chr8:102838743-102839823	4:34245529|34246759	chr8:102838744|102839823	circAtlas	exon	0.327179
chr8:103697085-103697296	4:33478521|33478731	chr8:103697086|103697296	circAtlas	exon	0.946853
chr8:115587000-115587604	4:22989684|22990287	chr8:115587001|115587604	circAtlas	exon	0.868525
chr8:116726015-116726172	4:21979873|21980029	chr8:116726016|116726172	circAtlas	exon	0.962408
chr8:116770191-116771835	4:21934956|21936689	-	-	exon	0.319285
chr8:120278110-120278578	4:18795587|18796063	chr8:120278111|120278578	circAtlas	exon	0.490425
chr8:123369057-123370024	4:16034713|16035760	-	-	exon	0.338808
chr8:123369820-123370024	4:16034713|16034892	-	-	exon	0.876917
chr8:123370902-123371835	4:16032296|16033730	-	-	exon	0.389218
chr8:123799519-123799885	4:15656443|15656846	chr8:124811759|124812125	circBank	exon	0.671817
chr8:125003175-125003428	4:14693035|14693287	-	-	exon	0.673798
chr8:125059221-125059542	4:14638092|14638411	-	-	exon	0.730262
chr8:132803818-132817545	4:8427296|8441281	chr8:132803819|132817545	circAtlas	exon	0.313787
chr8:134637460-134637712	4:7060626|7060877	chr8:134637461|134637712	circAtlas	exon	0.616615
[truncated: 197 more rows]
