# Supplementary material for: Circ-CREBBP inhibits sperm apoptosis via the PI3K-Akt signaling pathway by sponging miR-10384 and miR-143-3p
Source: Commun Biol. 2022 Dec 7;5:1339. doi: 10.1038/s42003-022-04263-2 (PMC9729231; doi:10.1038/s42003-022-04263-2)
Supplement: Supplementary file 5 — Supplementary Data 2 [file 42003_2022_4263_MOESM5_ESM.xlsx]

## Sheet: Supplementary Data 2
RCMs in the two introns flanking of BSJ sites of exonic circRNAs.
circRNA_ID	querry seq ID	subject seq ID	percentage of identity	length	mismatch	gap open	qstart	qend	sstart	send	evalue	bitscore	repeat element name	repeat element type
1:100427192|100437860	1:100420346-100427191	1:100437861-100441783	78.636	220	40	2	5778	5997	3739	3527	2.49e-35	139	Pre0_SS	SINE
1:100441784|100445952	1:100437861-100441783	1:100445953-100446517	75	264	53	9	3496	3749	359	99	1.57e-27	110	Pre0_SS	SINE
1:100446518|100450432	1:100445953-100446517	1:100450433-100454331	80.916	262	45	5	107	365	3797	3538	2.51e-55	202	Pre0_SS	SINE
1:100597460|100603238	1:100592241-100597459	1:100603239-100611828	96.947	262	8	0	3847	4108	7180	6919	2.04e-125	440	Pre0_SS	SINE
1:100601423|100603238	1:100597673-100601422	1:100603239-100611828	81.053	285	47	5	1476	1760	5551	5274	2.07e-59	220	Pre0_SS	SINE
1:100611829|100613174	1:100603239-100611828	1:100613175-100624854	82.979	282	42	2	5599	5875	2003	1723	4.13e-68	250	Pre0_SS	SINE
1:10099395|10175846	1:10070783-10099394	1:10175847-10225735	91.144	271	22	2	14343	14612	15121	14852	1.12e-101	366	Pre0_SS	SINE
1:10175652|10175846	1:10137458-10175651	1:10175847-10225735	92.727	275	17	2	2543	2817	15123	14852	6.88e-110	394	Pre0_SS	SINE
1:102571848|102574753	1:102410387-102571847	1:102574754-102672306	91.667	264	20	2	46126	46387	8246	7983	2.23e-100	364	Pre0_SS	SINE
1:102864439|102864633	1:102837311-102864438	1:102864634-102912991	75.283	619	129	19	7516	8127	5112	4511	3.22e-74	274	L1_SS	LINE
1:102966634|102990055	1:102947774-102966633	1:102990056-102996131	72.302	556	116	23	15583	16109	4912	4366	1.07e-34	139	L1_SS	LINE
1:102979514|103011008	1:102966700-102979513	1:103011009-103026938	75.472	371	65	20	238	591	6954	6593	5.25e-40	158	L1-3_SSc	LINE
1:103695963|103719907	1:103690588-103695962	1:103719908-103738008	81.522	276	45	5	3365	3638	2370	2099	8.73e-60	222	Pre0_SS	SINE
1:103798188|103810183	1:103795910-103798187	1:103810184-103814967	76.678	283	56	6	1875	2156	4707	4434	1.67e-38	148	Pre0_SS	SINE
1:104454418|104458383	1:104452947-104454417	1:104458384-104460722	75.445	281	56	10	823	1094	1996	1720	8.85e-32	124	Pre0_SS	SINE
1:105987822|106000228	1:105985235-105987821	1:106000229-106013051	84.962	266	34	5	1312	1573	5737	5474	9.72e-73	265	Pre0_SS	SINE
1:105998541|106000228	1:105989248-105998540	1:106000229-106013051	91.973	299	12	6	5612	5906	6206	5916	1.53e-115	409	Pre0_SS	SINE
1:105998541|106000228	1:105989248-105998540	1:106000229-106013051	91.973	299	12	6	5612	5906	6206	5916	1.53e-115	409	(A)n	Simple_repeat
1:106068393|106084251	1:106036246-106068392	1:106084252-106085240	92.424	264	18	2	23151	23413	946	684	2.04e-106	375	Pre0_SS	SINE
1:106148090|106150609	1:106125150-106148089	1:106150610-106165365	82.27	282	45	4	12881	13160	12602	12324	3.02e-64	239	Pre0_SS	SINE
1:106150521|106167768	1:106148860-106150520	1:106167769-106170949	72.563	277	67	9	634	907	323	53	8.31e-19	82.4	(T)n	Simple_repeat
1:106150521|106167768	1:106148860-106150520	1:106167769-106170949	72.563	277	67	9	634	907	323	53	8.31e-19	82.4	Pre0_SS	SINE
1:106150521|106171073	1:106148860-106150520	1:106171074-106203113	88.015	267	28	4	642	906	2028	1764	2.74e-87	313	(T)n	Simple_repeat
1:106150521|106171073	1:106148860-106150520	1:106171074-106203113	88.015	267	28	4	642	906	2028	1764	2.74e-87	313	Pre0_SS	SINE
1:106260487|106339367	1:106203228-106260486	1:106339368-106402430	94.946	277	14	0	8498	8774	43934	43658	1.15e-121	435	(T)n	Simple_repeat
1:106260487|106339367	1:106203228-106260486	1:106339368-106402430	94.946	277	14	0	8498	8774	43934	43658	1.15e-121	435	Pre0_SS	SINE
1:106314173|106317699	1:106302419-106314172	1:106317700-106339267	81.223	229	37	2	3304	3528	15208	14982	1.39e-46	180	Pre0_SS	SINE
1:106314173|106339367	1:106302419-106314172	1:106339368-106402430	88.224	501	49	7	4716	5212	33239	32745	4.76e-169	590	L1B_SS	LINE
1:106913171|106916291	1:106912397-106913170	1:106916292-106917202	78.409	176	35	3	94	268	711	538	1.39e-28	111	Pre0_SS	SINE
1:107552365|107553238	1:107415141-107552364	1:107553239-107579032	90.968	310	25	2	52066	52373	4314	4006	4.9e-116	414	(T)n	Simple_repeat
1:107552365|107553238	1:107415141-107552364	1:107553239-107579032	90.968	310	25	2	52066	52373	4314	4006	4.9e-116	414	Pre0_SS	SINE
1:107552365|107553238	1:107415141-107552364	1:107553239-107579032	90.968	310	25	2	52066	52373	4314	4006	4.9e-116	414	PRE1j	SINE
1:107763496|107763896	1:107690250-107763495	1:107763897-107798242	83.721	559	81	8	19672	20222	25147	24591	7.18e-148	520	Pre0_SS	SINE
1:107763496|107763896	1:107690250-107763495	1:107763897-107798242	83.721	559	81	8	19672	20222	25147	24591	7.18e-148	520	MER41B_SS-LTR	LTR
1:107763496|107763896	1:107690250-107763495	1:107763897-107798242	83.721	559	81	8	19672	20222	25147	24591	7.18e-148	520	Pre0_SS	SINE
1:107763496|107763896	1:107690250-107763495	1:107763897-107798242	83.721	559	81	8	19672	20222	25147	24591	7.18e-148	520	(TTG)n	Simple_repeat
1:107763496|107763896	1:107690250-107763495	1:107763897-107798242	83.721	559	81	8	19672	20222	25147	24591	7.18e-148	520	Pre0_SS	SINE
1:107843607|107845589	1:107838740-107843606	1:107845590-107846120	78.704	216	39	3	3622	3833	367	155	8.41e-36	137	PRE1f	SINE
1:107843607|107847007	1:107838740-107843606	1:107847008-107860097	84.483	174	26	1	3636	3808	10124	9951	2.1e-44	171	PRE1f	SINE
1:107925741|107931133	1:107921500-107925740	1:107931134-107949645	93.857	293	12	3	80	369	11315	11026	2.31e-124	436	(T)n	Simple_repeat
1:107925741|107931133	1:107921500-107925740	1:107931134-107949645	93.857	293	12	3	80	369	11315	11026	2.31e-124	436	Pre0_SS	SINE
1:107957118|107957282	1:107951913-107957117	1:107957283-107964582	85.13	269	37	3	3081	3349	5976	5711	3.33e-75	272	Pre0_SS	SINE
1:108248956|108249911	1:108206340-108248955	1:108249912-108257594	92.83	265	17	2	35086	35349	5862	5599	1.28e-107	383	Pre0_SS	SINE
1:108263597|108287575	1:108257691-108263596	1:108287576-108291214	74.208	221	53	4	2246	2465	1616	1399	4.07e-20	89.8	Pre0_SS	SINE
1:108280330|108287575	1:108274911-108280329	1:108287576-108291214	74.272	206	48	3	1131	1332	1614	1410	6.25e-18	82.4	Pre0_SS	SINE
1:108326426|108328989	1:108324023-108326425	1:108328990-108335566	82.591	247	43	0	1558	1804	1406	1160	3.65e-59	219	Pre0_SS	SINE
1:108328589|108328989	1:108326533-108328588	1:108328990-108335566	87.429	175	22	0	931	1105	5467	5293	3.14e-54	202	Pre0_SS	SINE
1:108459471|108468465	1:108451293-108459470	1:108468466-108482615	84.255	235	21	6	574	808	12819	12601	1.74e-57	215	Pre0_SS	SINE
1:108459471|108486823	1:108451293-108459470	1:108486824-108515094	95.951	247	9	1	1479	1725	4911	4666	1.79e-112	399	Pre0_SS	SINE
1:108482616|108486823	1:108468466-108482615	1:108486824-108515094	92.23	296	19	3	12601	12894	4911	4618	3.08e-117	416	Pre0_SS	SINE
1:108482616|108486823	1:108468466-108482615	1:108486824-108515094	92.23	296	19	3	12601	12894	4911	4618	3.08e-117	416	A-rich	Low_complexity
1:108781124|108782411	1:108778000-108781123	1:108782412-108783691	77.083	144	27	5	720	860	711	571	8.12e-18	78.7	Pre0_SS	SINE
1:109401152|109402997	1:109385594-109401151	1:109402998-109405006	81.298	262	46	3	10775	11036	1752	1494	2.17e-56	209	Pre0_SS	SINE
1:109944956|109953251	1:109931489-109944955	1:109953252-109957241	79.703	202	35	6	7320	7516	3535	3335	1.39e-35	141	Pre0_SS	SINE
1:110024594|110026321	1:110023181-110024593	1:110026322-110028797	77.165	127	16	7	358	473	1380	1256	7.16e-13	62.1	PRE1f2	SINE
1:111436830|111458139	1:111375593-111436829	1:111458140-111465062	85.333	225	33	0	38542	38766	5159	4935	1.76e-62	233	Pre0_SS	SINE
1:111618721|111622652	1:111604592-111618720	1:111622653-111626594	82.31	277	41	8	13592	13868	3468	3200	2.31e-63	233	Pre0_SS	SINE
1:112564260|112566303	1:112556708-112564259	1:112566304-112581188	83.588	262	38	5	4073	4330	4607	4347	2.79e-65	241	Pre0_SS	SINE
1:112774113|112786111	1:112678190-112774112	1:112786112-112802692	91.873	283	19	4	57603	57884	3520	3241	1.03e-109	392	Pre0_SS	SINE
1:112802693|112817568	1:112786112-112802692	1:112817569-112823453	79.693	261	48	5	13681	13941	2639	2384	4.13e-48	183	Pre0_SS	SINE
1:112812140|112828063	1:112806947-112812139	1:112828064-112830617	79.358	218	25	9	1822	2022	2358	2144	3.17e-34	135	Pre0_SS	SINE
1:112823454|112828063	1:112817569-112823453	1:112828064-112830617	81.043	211	31	9	2387	2593	1048	843	2.13e-41	159	Pre0_SS	SINE
1:112850793|112885058	1:112844233-112850792	1:112885059-112896140	83.704	270	38	5	3192	3456	4876	4608	8.98e-68	250	Pre0_SS	SINE
1:112862368|112885058	1:112857544-112862367	1:112885059-112896140	86.716	271	33	3	3972	4240	4873	4604	2.32e-82	298	Pre0_SS	SINE
1:112875696|112880902	1:112865090-112875695	1:112880903-112884856	82.99	194	30	3	2487	2679	910	719	3.84e-45	172	Pre0_SS	SINE
1:112875696|112885058	1:112865090-112875695	1:112885059-112896140	92.632	285	20	1	3215	3498	4873	4589	2.27e-115	409	Pre0_SS	SINE
1:112875696|112885058	1:112865090-112875695	1:112885059-112896140	92.632	285	20	1	3215	3498	4873	4589	2.27e-115	409	A-rich	Low_complexity
1:112924141|112928033	1:112911420-112924140	1:112928034-112938659	90	290	25	3	2509	2796	5003	4716	1.14e-104	372	Pre0_SS	SINE
1:112967548|112976828	1:112966311-112967547	1:112976829-112981688	75	72	12	5	986	1055	3366	3299	0.025	28.8	SINE1D_SS	SINE
1:112973293|112976828	1:112968973-112973292	1:112976829-112981688	82.449	245	35	5	1443	1680	4661	4418	1.05e-55	207	Pre0_SS	SINE
1:112981689|112981947	1:112976829-112981688	1:112981948-112985921	79.752	242	45	2	4418	4659	3817	3580	1.77e-45	172	Pre0_SS	SINE
1:112981689|112996761	1:112976829-112981688	1:112996762-113012686	82.301	226	39	1	4433	4658	8663	8439	1.51e-51	195	Pre0_SS	SINE
1:112981689|113013582	1:112976829-112981688	1:113013583-113058867	81.405	242	44	1	4418	4659	12165	11925	3.59e-51	196	Pre0_SS	SINE
1:112996635|113013582	1:112991609-112996634	1:113013583-113058867	93.559	295	13	2	4680	4974	41994	41706	7.23e-123	435	Pre0_SS	SINE
1:112996635|113013582	1:112991609-112996634	1:113013583-113058867	93.559	295	13	2	4680	4974	41994	41706	7.23e-123	435	(TTG)n	Simple_repeat
1:112996635|113013582	1:112991609-112996634	1:113013583-113058867	93.559	295	13	2	4680	4974	41994	41706	7.23e-123	435	Pre0_SS	SINE
1:113012687|113013582	1:112996762-113012686	1:113013583-113058867	92.395	263	19	1	9792	10053	28474	28212	5.08e-104	374	Pre0_SS	SINE
1:113100915|113102025	1:113097772-113100914	1:113102026-113108542	84.971	173	26	0	1651	1823	3611	3439	1.45e-46	176	PRE1e	SINE
1:113100915|113131324	1:113097772-113100914	1:113131325-113134306	89.591	269	24	3	556	820	955	687	1.59e-95	339	Pre0_SS	SINE
1:113120458|113126509	1:113119967-113120457	1:113126510-113127999	79.468	263	49	5	145	405	291	32	1.08e-49	182	Pre0_SS	SINE
1:113128000|113128579	1:113126510-113127999	1:113128580-113131163	78.81	269	52	5	31	295	2277	2010	2.7e-47	176	Pre0_SS	SINE
1:113128000|113131324	1:113126510-113127999	1:113131325-113134306	80.303	264	45	7	1078	1336	955	694	6.18e-52	193	Pre0_SS	SINE
1:113362647|113377340	1:113343846-113362646	1:113377341-113384923	88.123	261	29	2	1724	1983	6646	6387	9.56e-86	309	Pre0_SS	SINE
1:114356387|114360879	1:114350288-114356386	1:114360880-114374407	84.545	220	30	4	2830	3046	4676	4458	1.24e-57	215	Pre0_SS	SINE
1:114716401|114727059	1:114705566-114716400	1:114727060-114737785	86.692	263	34	1	4759	5021	9977	9716	2.82e-80	291	Pre0_SS	SINE
1:114716401|114727059	1:114705566-114716400	1:114727060-114737785	86.692	263	34	1	4759	5021	9977	9716	2.82e-80	291	(ACAA)n	Simple_repeat
1:114716401|114740195	1:114705566-114716400	1:114740196-114748755	87.931	290	21	4	10412	10696	5213	4933	4.77e-92	329	Pre0_SS	SINE
1:115244389|115263755	1:115227160-115244388	1:115263756-115270672	79.182	269	39	14	14352	14620	287	36	7.86e-44	171	Pre0_SS	SINE
1:115244389|115270896	1:115227160-115244388	1:115270897-115274305	80.586	273	45	8	14337	14609	2443	2179	3.81e-54	204	(T)n	Simple_repeat
1:115244389|115270896	1:115227160-115244388	1:115270897-115274305	80.586	273	45	8	14337	14609	2443	2179	3.81e-54	204	Pre0_SS	SINE
1:115259274|115270896	1:115250114-115259273	1:115270897-115274305	79.927	274	44	8	7097	7364	2448	2180	1.58e-50	191	Pre0_SS	SINE
1:115263339|115263755	1:115259392-115263338	1:115263756-115270672	81.884	138	23	2	3496	3632	229	93	8.54e-28	115	PRE1h	SINE
1:115270673|115274463	1:115263756-115270672	1:115274464-115275524	77.381	168	37	1	47	213	394	227	1.14e-23	99	Pre0_SS	SINE
1:115553445|115585772	1:115527812-115553444	1:115585773-115593825	89.668	271	26	2	5624	5892	7809	7539	7.59e-96	344	Pre0_SS	SINE
1:115553445|115595480	1:115527812-115553444	1:115595481-115607660	75.352	852	166	33	23427	24252	3375	2542	1.9e-103	370	L1-3_SSc	LINE
1:115575635|115595480	1:115553580-115575634	1:115595481-115607660	89.892	277	27	1	5328	5604	7755	7480	4.57e-99	355	Pre0_SS	SINE
1:115575635|115595480	1:115553580-115575634	1:115595481-115607660	89.892	277	27	1	5328	5604	7755	7480	4.57e-99	355	(A)n	Simple_repeat
1:11584817|11596113	1:11569233-11584816	1:11596114-11639845	86.567	268	34	1	11248	11515	41308	41043	1.28e-80	294	Pre0_SS	SINE
1:115791744|115820705	1:115735066-115791743	1:115820706-115857183	91.606	274	22	1	9805	10078	2545	2273	7.51e-105	377	(T)n	Simple_repeat
1:115791744|115820705	1:115735066-115791743	1:115820706-115857183	91.606	274	22	1	9805	10078	2545	2273	7.51e-105	377	Pre0_SS	SINE
1:115818646|115820705	1:115811526-115818645	1:115820706-115857183	86.081	273	32	6	2086	2357	20755	20488	4.54e-79	289	Pre0_SS	SINE
1:116401169|116425776	1:116396622-116401168	1:116425777-116427050	76.818	220	46	4	1919	2136	288	72	6.94e-30	119	Pre0_SS	SINE
1:116401169|116427156	1:116396622-116401168	1:116427157-116429873	90	120	11	1	3931	4049	1612	1493	4.08e-40	154	Pre0_SS	SINE
1:11653146|11665566	1:11651973-11653145	1:11665567-11666405	76.884	199	30	7	136	321	610	415	1.52e-24	99	Pre0_SS	SINE
1:11656690|11658867	1:11654798-11656689	1:11658868-11663342	78.261	207	42	2	178	383	1057	853	4.7e-33	130	PRE1f2	SINE
1:116587072|116594933	1:116579206-116587071	1:116594934-116603625	80.709	254	48	1	1704	1957	863	611	3.72e-52	196	Pre0_SS	SINE
1:11663343|11669379	1:11658868-11663342	1:11669380-11677695	80.672	238	45	1	1746	1982	5220	4983	1.57e-48	183	Pre0_SS	SINE
1:116618475|116620671	1:116612471-116618474	1:116620672-116623792	84.163	221	32	3	5748	5967	313	95	3.63e-57	211	Pre0_SS	SINE
1:11665441|11723132	1:11663452-11665440	1:11723133-11731351	82.443	262	41	4	465	725	1528	1271	8.11e-61	224	Pre0_SS	SINE
1:11716217|11735531	1:11694209-11716216	1:11735532-11750858	85.153	229	33	1	9948	10175	13904	13676	4.21e-62	233	Pre0_SS	SINE
1:11717398|11720774	1:11716481-11717397	1:11720775-11722970	83.417	199	30	2	561	759	571	376	3.01e-49	182	Pre0_SS	SINE
1:11731352|11735531	1:11723133-11731351	1:11735532-11750858	85.882	255	32	4	1279	1529	11056	10802	4.3e-73	268	PRE1d	SINE
1:11750859|11753865	1:11735532-11750858	1:11753866-11759281	80.916	262	48	2	13661	13922	656	397	7.5e-55	206	Pre0_SS	SINE
1:119079826|119091715	1:119053575-119079825	1:119091716-119103072	89.931	288	26	3	20025	20309	2767	2480	3.26e-103	368	Pre0_SS	SINE
1:119079826|119091715	1:119053575-119079825	1:119091716-119103072	89.931	288	26	3	20025	20309	2767	2480	3.26e-103	368	(AATA)n	Simple_repeat
1:119246117|119252920	1:119165969-119246116	1:119252921-119270031	95.035	282	11	3	50402	50680	740	459	3.13e-124	440	Pre0_SS	SINE
1:119275121|119278638	1:119270189-119275120	1:119278639-119280870	78.367	245	47	6	4298	4542	303	65	3.63e-40	154	Pre0_SS	SINE
1:119275121|119280977	1:119270189-119275120	1:119280978-119286956	85.714	266	33	5	3789	4050	4908	4644	2e-76	276	Pre0_SS	SINE
1:119372718|119384719	1:119366482-119372717	1:119384720-119392152	81.731	208	36	2	2802	3008	3698	3492	4.25e-45	172	Pre0_SS	SINE
1:119424605|119429584	1:119407528-119424604	1:119429585-119433306	76.818	220	41	7	12248	12458	1050	832	9.95e-28	115	Pre0_SS	SINE
1:119424605|119449446	1:119407528-119424604	1:119449447-119450622	86.466	133	18	0	16905	17037	422	290	3.31e-37	147	(TTTGTTT)n	Simple_repeat
1:119487614|119489972	1:119487009-119487613	1:119489973-119491506	82.117	274	45	4	245	517	366	96	1.35e-64	231	(TTTTATTT)n	Simple_repeat
1:119487614|119489972	1:119487009-119487613	1:119489973-119491506	82.117	274	45	4	245	517	366	96	1.35e-64	231	Pre0_SS	SINE
1:119487614|119500634	1:119487009-119487613	1:119500635-119501801	94.502	291	12	4	231	517	470	180	3.36e-129	446	(TTTTATTT)n	Simple_repeat
1:119487614|119500634	1:119487009-119487613	1:119500635-119501801	94.502	291	12	4	231	517	470	180	3.36e-129	446	Pre0_SS	SINE
1:119497906|119501982	1:119495028-119497905	1:119501983-119505795	78.146	151	25	4	2224	2371	1323	1178	1.04e-20	89.8	Pre0_SS	SINE
1:119505796|119516561	1:119501983-119505795	1:119516562-119518068	79.545	264	42	6	2944	3204	507	253	1.12e-47	178	Pre0_SS	SINE
1:119558445|119579419	1:119546003-119558444	1:119579420-119582073	85.827	254	33	3	11939	12191	1617	1366	1.35e-73	267	Pre0_SS	SINE
1:119728606|119728807	1:119727389-119728605	1:119728808-119735150	86.026	229	31	1	870	1097	3962	3734	1.46e-67	244	Pre0_SS	SINE
1:119728606|119738259	1:119727389-119728605	1:119738260-119739120	76.995	213	46	3	920	1131	305	95	1.24e-30	119	Pre0_SS	SINE
1:119735151|119740313	1:119728808-119735150	1:119740314-119758790	85.903	227	24	4	3735	3961	11482	11264	4.05e-63	235	Pre0_SS	SINE
1:119738115|119740313	1:119735316-119738114	1:119740314-119758790	86.842	266	25	2	2398	2663	11517	11262	1.35e-79	289	Pre0_SS	SINE
1:119739121|119740313	1:119738260-119739120	1:119740314-119758790	77.465	213	37	6	95	305	11517	11314	2.04e-28	117	PRE1f	SINE
1:119871910|119878715	1:119865473-119871909	1:119878716-119882891	89.189	259	27	1	5967	6224	371	113	4.61e-90	322	Pre0_SS	SINE
1:119871910|119905302	1:119865473-119871909	1:119905303-119909121	96.364	275	8	2	2966	3238	907	633	5.16e-129	451	Pre0_SS	SINE
1:119874679|119884431	1:119872055-119874678	1:119884432-119905145	81.295	278	40	10	520	788	19854	19580	8.14e-58	215	Pre0_SS	SINE
1:12053595|12061089	1:12052358-12053594	1:12061090-12064956	82.805	221	30	3	908	1124	2927	2711	2.39e-51	191	PRE1g	SINE
1:12056480|12061089	1:12053709-12056479	1:12061090-12064956	77.387	199	32	9	2266	2454	2959	2764	2.01e-25	106	PRE1e	SINE
1:12056480|12065074	1:12053709-12056479	1:12065075-12067136	75.587	213	41	8	2262	2463	1289	1077	1.16e-22	95.3	PRE1e	SINE
1:120887225|120902517	1:120884795-120887224	1:120902518-120905365	88.686	274	28	3	1094	1364	1458	1185	9.82e-94	331	Pre0_SS	SINE
1:120915565|120933928	1:120914976-120915564	1:120933929-120937116	79.535	215	35	4	52	265	2162	1956	1.09e-37	145	Pre0_SS	SINE
1:120922905|120933928	1:120915688-120922904	1:120933929-120937116	81.5	200	29	8	1398	1596	2154	1962	1.77e-40	158	Pre0_SS	SINE
1:120928743|120933928	1:120926773-120928742	1:120933929-120937116	76.955	243	45	7	1586	1827	2158	1926	3.76e-32	128	Pre0_SS	SINE
1:121098416|121104566	1:121097349-121098415	1:121104567-121109035	90.977	266	22	2	241	504	2048	1783	1.11e-101	357	Pre0_SS	SINE
1:121172071|121176242	1:121168528-121172070	1:121176243-121178546	90.476	273	25	1	1837	2108	1975	1703	5.32e-102	359	Pre0_SS	SINE
1:121172071|121178619	1:121168528-121172070	1:121178620-121179765	90.809	272	24	1	1837	2107	601	330	4.06e-103	363	Pre0_SS	SINE
1:121173353|121178619	1:121172196-121173352	1:121178620-121179765	87.726	277	28	6	696	971	601	330	2.89e-90	318	(TTTTTTT)n	Simple_repeat
1:121173353|121178619	1:121172196-121173352	1:121178620-121179765	87.726	277	28	6	696	971	601	330	2.89e-90	318	Pre0_SS	SINE
1:121217326|121228255	1:121216491-121217325	1:121228256-121230750	81.928	166	23	7	279	441	528	367	8.84e-35	134	Pre0_SS	SINE
1:121217326|121238262	1:121216491-121217325	1:121238263-121239050	78.641	206	42	2	279	484	663	460	7.7e-36	135	Pre0_SS	SINE
1:121330342|121330926	1:121323298-121330341	1:121330927-121334813	82.27	282	41	8	974	1252	1247	972	3.15e-64	235	Pre0_SS	SINE
1:121330342|121330926	1:121323298-121330341	1:121330927-121334813	82.27	282	41	8	974	1252	1247	972	3.15e-64	235	GA-rich	Low_complexity
1:121334814|121338607	1:121330927-121334813	1:121338608-121343116	82.463	268	39	6	2800	3062	2454	2190	6.74e-62	228	Pre0_SS	SINE
1:121338445|121338607	1:121335645-121338444	1:121338608-121343116	79.412	204	40	2	1798	2000	2402	2200	1.8e-36	143	Pre0_SS	SINE
1:121338445|121360838	1:121335645-121338444	1:121360839-121375996	84.585	253	27	10	1755	2000	8062	7815	1.05e-65	241	Pre0_SS	SINE
1:122426084|122514658	1:122394746-122426083	1:122514659-122526533	88.571	280	29	3	29209	29487	3169	2892	2.29e-93	337	Pre0_SS	SINE
1:122494128|122498068	1:122444477-122494127	1:122498069-122503952	83.773	1023	127	18	29223	30222	2773	1767	0	933	L1B_SS	LINE
1:122494128|122514658	1:122444477-122494127	1:122514659-122526533	85.664	286	41	0	39437	39722	3175	2890	1.32e-82	302	Pre0_SS	SINE
1:122565598|122565937	1:122564835-122565597	1:122565938-122569705	79.426	209	38	5	321	527	2255	2050	2.03e-37	143	Pre0_SS	SINE
1:122641984|122644454	1:122633932-122641983	1:122644455-122647082	83.267	251	37	5	6163	6409	2024	1775	1.46e-61	226	PRE1c	SINE
1:122641984|122652467	1:122633932-122641983	1:122652468-122656981	74.779	226	46	9	4162	4384	2805	2588	1.92e-20	91.6	Pre0_SS	SINE
1:122641984|122657116	1:122633932-122641983	1:122657117-122658773	80.237	253	35	12	4131	4379	1246	1005	9.38e-47	176	Pre0_SS	SINE
1:122652352|122668343	1:122651703-122652351	1:122668344-122670325	76.233	223	52	1	361	582	854	632	5.47e-30	117	PRE1e	SINE
1:12353964|12388087	1:12298226-12353963	1:12388088-12391905	84.556	259	35	3	19648	19901	662	404	2.43e-68	252	Pre0_SS	SINE
1:123607338|123610250	1:123604615-123607337	1:123610251-123614480	94.853	272	11	3	944	1215	1068	800	9.44e-121	422	Pre0_SS	SINE
1:123607338|123626697	1:123604615-123607337	1:123626698-123634400	82.407	216	30	7	1397	1604	837	622	3.18e-48	182	Pre0_SS	SINE
1:126088916|126091137	1:126082756-126088915	1:126091138-126102975	78.166	229	49	1	4212	4440	8786	8559	1.46e-36	145	Pre0_SS	SINE
1:126257521|126259616	1:126245061-126257520	1:126259617-126260192	76.889	225	43	5	11528	11749	273	55	8.48e-30	119	Pre0_SS	SINE
1:126665145|126674610	1:126663839-126665144	1:126674611-126678807	77.404	208	38	8	866	1065	411	205	8.49e-29	115	Pre0_SS	SINE
1:126674492|126678967	1:126665211-126674491	1:126678968-126684114	79.457	258	43	6	942	1196	1167	917	1.22e-45	174	Pre0_SS	SINE
1:126748259|126758243	1:126739749-126748258	1:126758244-126764473	89.837	246	25	0	1520	1765	5448	5203	2.12e-88	316	Pre0_SS	SINE
1:126916508|126926035	1:126915048-126916507	1:126926036-126929006	81.992	261	39	6	831	1084	2760	2501	6.45e-59	215	Pre0_SS	SINE
1:126941907|126942068	1:126940474-126941906	1:126942069-126944527	77.778	243	52	2	1014	1255	1668	1427	5.38e-39	148	Pre0_SS	SINE
1:126985985|126991429	1:126976312-126985984	1:126991430-126994321	86.875	160	21	0	4904	5063	2586	2427	1.53e-47	180	Pre0_SS	SINE
1:127036187|127053985	1:127034654-127036186	1:127053986-127058900	75.926	270	45	7	742	992	3324	3056	5.03e-30	121	Pre0_SS	SINE
1:127053481|127053985	1:127050798-127053480	1:127053986-127058900	77.66	188	30	7	1444	1620	1220	1034	8.9e-25	104	Pre0_SS	SINE
1:127053481|127059116	1:127050798-127053480	1:127059117-127066889	73.853	218	44	8	1445	1650	1048	832	5.53e-16	75	Pre0_SS	SINE
1:127058901|127068976	1:127053986-127058900	1:127068977-127090623	88.584	219	24	1	3668	3886	15321	15104	3.13e-72	265	PRE1b	SINE
1:127066890|127068976	1:127059117-127066889	1:127068977-127090623	87.868	272	31	2	779	1048	2581	2310	3.75e-88	318	Pre0_SS	SINE
1:127066890|127090833	1:127059117-127066889	1:127090834-127125219	80.586	546	79	11	525	1049	14962	14423	1.34e-111	396	PRE1d	SINE
1:127066890|127090833	1:127059117-127066889	1:127090834-127125219	80.586	546	79	11	525	1049	14962	14423	1.34e-111	396	Pre0_SS	SINE
1:127175568|127177694	1:127140969-127175567	1:127177695-127195768	90.94	298	15	2	20584	20871	6291	5996	1.46e-109	390	Pre0_SS	SINE
1:127175568|127196307	1:127140969-127175567	1:127196308-127200324	81.111	180	33	1	19949	20128	1843	1665	2.99e-35	143	Pre0_SS	SINE
1:127175568|127200415	1:127140969-127175567	1:127200416-127202669	82.117	274	45	4	14801	15074	1942	1673	1.16e-62	231	Pre0_SS	SINE
1:127175568|127207695	1:127140969-127175567	1:127207696-127237837	87.259	259	29	4	16593	16850	26195	25940	1.41e-79	292	Pre0_SS	SINE
1:127177596|127196307	1:127175739-127177595	1:127196308-127200324	82.022	178	32	0	1587	1764	1843	1666	2.65e-39	152	Pre0_SS	SINE
1:127195769|127196307	1:127177695-127195768	1:127196308-127200324	78.736	174	37	0	11622	11795	1839	1666	9.48e-28	117	Pre0_SS	SINE
1:127195769|127207695	1:127177695-127195768	1:127207696-127237837	89.272	261	26	2	9166	9426	1957	1699	7.27e-90	326	Pre0_SS	SINE
1:127746552|127748026	1:127741687-127746551	1:127748027-127748573	91.166	283	22	3	3160	3440	430	149	3.63e-109	381	Pre0_SS	SINE
1:127746552|127748761	1:127741687-127746551	1:127748762-127749866	94.631	298	12	3	3150	3444	367	71	3.33e-132	459	Pre0_SS	SINE
1:127746552|127752193	1:127741687-127746551	1:127752194-127755266	87.879	264	31	1	1360	1622	973	710	9.97e-87	309	Pre0_SS	SINE
1:127748574|127750235	1:127748027-127748573	1:127750236-127752033	78.03	264	42	11	149	412	1467	1220	1.14e-40	152	Pre0_SS	SINE
1:127787936|127788700	1:127786960-127787935	1:127788701-127790681	80.124	161	21	7	533	692	784	634	1.38e-27	110	Pre0_SS	SINE
1:127787936|127806205	1:127786960-127787935	1:127806206-127813926	78.505	214	44	2	514	726	490	278	1.38e-35	139	Pre0_SS	SINE
1:127790682|127803886	1:127788701-127790681	1:127803887-127806126	75.904	249	48	9	1521	1760	745	500	1.91e-29	117	Pre0_SS	SINE
1:127803769|127806205	1:127796868-127803768	1:127806206-127813926	92.334	287	12	5	3303	3589	5716	5440	4.11e-113	399	Pre0_SS	SINE
1:127803769|127806205	1:127796868-127803768	1:127806206-127813926	92.334	287	12	5	3303	3589	5716	5440	4.11e-113	399	(A)n	Simple_repeat
1:127998645|128008819	1:127995800-127998644	1:128008820-128014295	87.645	259	28	3	1705	1961	1140	884	4.5e-83	298	Pre0_SS	SINE
1:128003103|128003586	1:127998738-128003102	1:128003587-128008666	78.543	247	47	5	2085	2328	1810	1567	5.68e-41	158	Pre0_SS	SINE
1:128008667|128008819	1:128003587-128008666	1:128008820-128014295	80.237	253	45	4	1557	1805	1140	889	6.54e-49	185	Pre0_SS	SINE
1:128101724|128109814	1:128099401-128101723	1:128109815-128112656	77.682	233	39	10	1185	1411	2107	1882	3.67e-33	130	PRE1f	SINE
1:128119613|128120765	1:128114991-128119612	1:128120766-128125405	81.919	271	43	6	3825	4090	3152	2883	5.34e-61	224	Pre0_SS	SINE
1:128273663|128285099	1:128270437-128273662	1:128285100-128288805	86.861	274	32	4	1207	1480	2311	2042	3.71e-85	303	Pre0_SS	SINE
1:128273663|128295890	1:128270437-128273662	1:128295891-128300664	92.933	283	13	5	1200	1477	3153	2873	2.55e-115	405	Pre0_SS	SINE
1:128284940|128293100	1:128281516-128284939	1:128293101-128295748	77.778	270	50	9	1631	1896	2236	1973	2.31e-41	158	Pre0_SS	SINE
1:128284940|128295890	1:128281516-128284939	1:128295891-128300664	81.481	270	36	10	99	364	1469	1210	2.27e-56	209	Pre0_SS	SINE
1:128284940|128303784	1:128281516-128284939	1:128303785-128305237	77.703	148	32	1	116	263	464	318	4.67e-21	89.8	Pre0_SS	SINE
1:128368475|128373685	1:128359599-128368474	1:128373686-128374260	83.682	239	26	5	4989	5215	281	44	5.38e-58	213	Pre0_SS	SINE
1:128372164|128373685	1:128368606-128372163	1:128373686-128374260	82.171	129	17	6	1687	1814	163	40	3.76e-26	106	PRE1f2	SINE
1:128401431|128418449	1:128398360-128401430	1:128418450-128423904	84.188	234	31	5	21	252	1354	1125	1.5e-60	222	Pre0_SS	SINE
1:128416701|128451024	1:128412152-128416700	1:128451025-128452956	85.714	266	37	1	389	653	388	123	4.58e-78	279	Pre0_SS	SINE
1:128423905|128436655	1:128418450-128423904	1:128436656-128439503	80.932	236	41	4	4888	5123	911	680	6.55e-49	183	Pre0_SS	SINE
1:128423905|128441443	1:128418450-128423904	1:128441444-128446329	86.891	267	32	3	1090	1353	630	364	1.39e-82	296	Pre0_SS	SINE
1:128427695|128431926	1:128424111-128427694	1:128431927-128435414	88.612	281	26	5	754	1030	753	475	3.82e-95	337	(T)n	Simple_repeat
1:128427695|128431926	1:128424111-128427694	1:128431927-128435414	88.612	281	26	5	754	1030	753	475	3.82e-95	337	Pre0_SS	SINE
1:128517403|128521610	1:128490079-128517402	1:128521611-128552510	90.833	240	22	0	19068	19307	12487	12248	7.29e-89	322	Pre0_SS	SINE
1:128552511|128606080	1:128521611-128552510	1:128606081-128616293	87.786	262	32	0	28097	28358	4732	4471	7.62e-85	307	Pre0_SS	SINE
1:128577029|128619168	1:128562068-128577028	1:128619169-128629153	86.667	285	29	9	5256	5533	9440	9158	3.6e-85	307	Pre0_SS	SINE
1:128852873|128864219	1:128850981-128852872	1:128864220-128865267	78.077	260	44	12	579	832	594	342	2.33e-40	152	Pre0_SS	SINE
1:128941013|128945366	1:128938993-128941012	1:128945367-128946985	83.333	84	13	1	132	215	996	914	2.39e-17	76.8	SINE1C_SS	SINE
1:129047064|129064584	1:129044453-129047063	1:129064585-129066595	82.353	238	33	8	1920	2155	1910	1680	7.87e-54	198	Pre0_SS	SINE
1:129053475|129078630	1:129049113-129053474	1:129078631-129085556	81.938	227	36	5	2658	2884	4180	3959	2.96e-49	187	Pre0_SS	SINE
1:129062737|129078630	1:129053711-129062736	1:129078631-129085556	79.821	223	38	4	2183	2399	4223	4002	1.73e-39	156	Pre0_SS	SINE
1:129078448|129085684	1:129069562-129078447	1:129085685-129089357	82.407	216	37	1	651	865	2377	2162	1.07e-49	187	Pre0_SS	SINE
1:129093944|129095920	1:129091035-129093943	1:129095921-129097398	80.808	99	15	4	1103	1201	164	70	1.13e-16	75	(AAAT)n	Simple_repeat
1:129102981|129114618	1:129099962-129102980	1:129114619-129119216	78.44	218	37	8	654	870	2788	2580	5.98e-34	134	Pre0_SS	SINE
1:129167634|129185328	1:129165385-129167633	1:129185329-129189238	78.543	247	39	8	424	656	2327	2081	3.75e-39	150	Pre0_SS	SINE
1:129597881|129602162	1:129596267-129597880	1:129602163-129608140	76.834	259	51	7	1052	1303	616	360	6.4e-35	137	Pre0_SS	SINE
1:129601956|129602162	1:129599819-129601955	1:129602163-129608140	81.818	264	42	6	1601	1862	617	358	1.06e-58	217	Pre0_SS	SINE
1:129601956|129611674	1:129599819-129601955	1:129611675-129615067	78.261	207	42	3	1613	1817	1680	1475	8.05e-33	130	Pre0_SS	SINE
1:129611544|129620833	1:129608193-129611543	1:129620834-129622452	74.79	238	53	7	3010	3243	487	253	2.36e-24	100	Pre0_SS	SINE
1:129651197|129662208	1:129629777-129651196	1:129662209-129687075	80.872	894	129	30	14984	15863	8201	7336	0	665	L1B_SS	LINE
1:129651197|129688206	1:129629777-129651196	1:129688207-129697292	87.205	297	28	6	17436	17724	4343	4049	3.01e-91	329	Pre0_SS	SINE
1:129659979|129662208	1:129656338-129659978	1:129662209-129687075	87.692	260	29	2	3083	3342	11563	11307	7.29e-83	300	Pre0_SS	SINE
1:129659979|129688206	1:129656338-129659978	1:129688207-129697292	82.692	260	40	5	3077	3335	3028	2773	6.87e-61	226	Pre0_SS	SINE
1:129687076|129688206	1:129662209-129687075	1:129688207-129697292	89.098	266	23	2	11306	11565	4327	4062	4.51e-90	326	Pre0_SS	SINE
1:129841831|129843054	1:129840469-129841830	1:129843055-129844437	78.601	243	42	7	836	1077	1107	874	2.21e-40	152	Pre0_SS	SINE
1:129900964|129901843	1:129897476-129900963	1:129901844-129909906	82.5	160	18	10	2748	2902	3948	3794	4.36e-33	132	Pre0_SS	SINE
1:130089894|130103599	1:130080649-130089893	1:130103600-130112151	89.13	276	28	2	7609	7883	5727	5453	5.22e-96	342	Pre0_SS	SINE
1:130115666|130146987	1:130113130-130115665	1:130146988-130152012	77.419	217	37	9	1471	1686	4967	4762	1.54e-29	119	Pre0_SS	SINE
1:130123440|130135689	1:130115852-130123439	1:130135690-130144032	79.401	267	43	9	2595	2849	3849	3583	1.25e-46	178	Pre0_SS	SINE
1:130247720|130278467	1:130242063-130247719	1:130278468-130294648	91.129	248	22	0	2324	2571	6654	6407	5.62e-94	337	Pre0_SS	SINE
1:130253273|130256849	1:130252033-130253272	1:130256850-130264623	87.5	280	29	4	85	358	566	287	2.12e-89	318	Pre0_SS	SINE
1:130255152|130256849	1:130253341-130255151	1:130256850-130264623	92.88	309	12	7	463	763	1074	768	6.36e-126	440	(T)n	Simple_repeat
1:130255152|130256849	1:130253341-130255151	1:130256850-130264623	92.88	309	12	7	463	763	1074	768	6.36e-126	440	Pre0_SS	SINE
1:130268080|130277126	1:130266712-130268079	1:130277127-130278295	76.923	78	17	1	69	145	270	193	2.35e-07	43.6	SINE1A_SS	SINE
1:130275526|130277126	1:130275036-130275525	1:130277127-130278295	79.902	204	27	9	184	374	507	305	3.69e-36	137	Pre0_SS	SINE
1:130275526|130278467	1:130275036-130275525	1:130278468-130294648	79.902	204	28	7	175	365	4806	4603	5.14e-35	137	Pre0_SS	SINE
1:130670207|130676496	1:130666004-130670206	1:130676497-130686422	87.546	273	28	6	2368	2639	1581	1314	2.33e-86	311	Pre0_SS	SINE
1:130670207|130676496	1:130666004-130670206	1:130676497-130686422	87.546	273	28	6	2368	2639	1581	1314	2.33e-86	311	A-rich	Low_complexity
1:130672232|130688145	1:130670295-130672231	1:130688146-130691212	78.169	142	30	1	512	652	2980	2839	5.59e-21	89.8	PRE1e	SINE
1:130673682|130676496	1:130672349-130673681	1:130676497-130686422	89.139	267	28	1	865	1131	1581	1316	5.61e-93	331	Pre0_SS	SINE
1:130673682|130687333	1:130672349-130673681	1:130687334-130688006	78.539	219	44	3	863	1079	339	122	2.26e-37	141	Pre0_SS	SINE
1:130924166|130925148	1:130922525-130924165	1:130925149-130929350	84.444	270	35	4	323	586	2322	2054	4.68e-72	259	Pre0_SS	SINE
1:131098976|131106285	1:131096003-131098975	1:131106286-131111610	91.497	294	15	4	1389	1672	1359	1066	1.57e-112	396	Pre0_SS	SINE
1:131098976|131106285	1:131096003-131098975	1:131106286-131111610	91.497	294	15	4	1389	1672	1359	1066	1.57e-112	396	(A)n	Simple_repeat
1:131103657|131106285	1:131100756-131103656	1:131106286-131111610	94.583	240	12	1	1186	1424	1333	1094	9.31e-105	370	Pre0_SS	SINE
1:131106011|131120613	1:131105174-131106010	1:131120614-131122047	74.5	200	39	11	405	596	371	176	3.46e-17	76.8	PRE1f	SINE
1:131111611|131120613	1:131106286-131111610	1:131120614-131122047	80.952	189	34	2	4468	4655	378	191	4.67e-38	148	Pre0_SS	SINE
1:131113576|131120613	1:131111897-131113575	1:131120614-131122047	78.261	207	43	2	883	1089	378	174	1.47e-33	132	Pre0_SS	SINE
1:131262572|131273283	1:131261767-131262571	1:131273284-131274127	83.851	161	23	2	187	347	348	191	2.84e-40	150	PRE1b	SINE
1:131264914|131271767	1:131262680-131264913	1:131271768-131273114	81.818	99	14	4	1277	1373	241	145	1.7e-18	80.5	PRE1d	SINE
1:131275849|131284557	1:131274178-131275848	1:131284558-131288261	94.654	318	10	5	1245	1560	542	230	3.53e-140	486	Pre0_SS	SINE
1:131275849|131284557	1:131274178-131275848	1:131284558-131288261	94.654	318	10	5	1245	1560	542	230	3.53e-140	486	(A)n	Simple_repeat
1:131278582|131284557	1:131276454-131278581	1:131284558-131288261	91.45	269	20	3	66	332	541	274	6.13e-104	366	Pre0_SS	SINE
1:131294846|131313622	1:131290421-131294845	1:131313623-131317114	81.481	216	36	4	4038	4251	2357	2144	3.92e-46	174	PRE1f	SINE
1:131326820|131331148	1:131319813-131326819	1:131331149-131336860	84.1	478	59	13	2531	2999	4299	3830	1.96e-127	446	L1-3_SSc	LINE
1:131326820|131340853	1:131319813-131326819	1:131340854-131355012	81.041	269	41	9	3580	3842	1779	1515	1.79e-54	206	Pre0_SS	SINE
1:131326820|131340853	1:131319813-131326819	1:131340854-131355012	81.041	269	41	9	3580	3842	1779	1515	1.79e-54	206	(CTTTCT)n	Simple_repeat
1:131330996|131340853	1:131329084-131330995	1:131340854-131355012	79.167	216	42	1	1102	1314	9364	9149	2.99e-37	147	Pre0_SS	SINE
1:131523686|131539474	1:131510630-131523685	1:131539475-131562776	88.06	268	24	5	3555	3822	610	351	1.14e-85	311	Pre0_SS	SINE
1:131532627|131539474	1:131523819-131532626	1:131539475-131562776	86.567	268	33	3	3312	3576	11503	11236	2.77e-80	292	Pre0_SS	SINE
1:131532627|131585593	1:131523819-131532626	1:131585594-131698661	88.06	268	30	2	3311	3576	93690	93423	7.99e-87	316	Pre0_SS	SINE
1:147381|175755	1:132693-147380	1:175756-186320	78.169	142	31	0	4965	5106	5259	5118	4.1e-20	91.6	Pre0_SS	SINE
1:132753332|132768452	1:132752211-132753331	1:132768453-132769421	82.609	161	21	6	930	1087	761	605	1.28e-35	135	PRE1f	SINE
1:132793393|132809690	1:132790284-132793392	1:132809691-132819142	89.17	277	26	4	1394	1668	2996	2722	1.93e-96	342	Pre0_SS	SINE
1:132924804|132963031	1:132910390-132924803	1:132963032-133015550	82.171	258	38	6	4068	4320	37295	37041	1.14e-56	215	Pre0_SS	SINE
1:135665660|135669968	1:135588855-135665659	1:135669969-135703582	82.512	406	53	13	65924	66324	22616	22224	6.15e-94	340	L1-1_SSc	LINE
1:135931968|135933024	1:135902117-135931967	1:135933025-136003626	91.096	292	20	6	7754	8041	64148	63859	4.92e-109	390	(T)n	Simple_repeat
1:135931968|135933024	1:135902117-135931967	1:135933025-136003626	91.096	292	20	6	7754	8041	64148	63859	4.92e-109	390	Pre0_SS	SINE
1:136157112|136164328	1:136153293-136157111	1:136164329-136169361	90.431	209	20	0	2915	3123	566	358	1.3e-76	276	PRE1a	SINE
1:136190466|136195600	1:136188158-136190465	1:136195601-136199227	77.778	90	17	2	1951	2039	2417	2330	1.04e-09	52.8	(TAAA)n	Simple_repeat
1:136190466|136199337	1:136188158-136190465	1:136199338-136203823	79.452	219	44	1	1765	1982	3097	2879	3.42e-40	154	PRE1e	SINE
1:136190466|136207882	1:136188158-136190465	1:136207883-136212210	79.839	248	48	2	1749	1995	428	182	5.44e-48	180	PRE1e	SINE
1:136226171|136229651	1:136221004-136226170	1:136229652-136233202	77.122	271	48	13	3554	3819	2941	2680	3.65e-37	145	Pre0_SS	SINE
1:136848050|136864552	1:136800122-136848049	1:136864553-136881265	80.919	283	41	8	24974	25251	13300	13026	1.56e-55	211	Pre0_SS	SINE
1:136916871|136922208	1:136881354-136916870	1:136922209-136958490	91.45	269	23	0	20994	21262	15268	15000	3.92e-103	370	Pre0_SS	SINE
1:137118629|137120599	1:137026599-137118628	1:137120600-137138642	86.047	258	31	5	25183	25440	16947	16695	1.46e-73	272	Pre0_SS	SINE
1:137420453|137423176	1:137415292-137420452	1:137423177-137428448	79.401	267	45	9	2132	2389	1795	1530	1.49e-47	180	Pre0_SS	SINE
1:137638041|137638586	1:137452743-137638040	1:137638587-137690311	87.05	278	31	4	96132	96407	35884	35610	6.45e-84	309	Pre0_SS	SINE
1:137967035|137967466	1:137951140-137967034	1:137967467-137970335	83.103	290	34	10	4464	4738	2622	2333	1.87e-68	250	(TTTG)n	Simple_repeat
1:137967035|137967466	1:137951140-137967034	1:137967467-137970335	83.103	290	34	10	4464	4738	2622	2333	1.87e-68	250	Pre0_SS	SINE
1:138126809|138141536	1:138110130-138126808	1:138141537-138164154	80.392	255	47	3	325	576	6808	6554	9.57e-50	191	Pre0_SS	SINE
1:138471133|138472413	1:138468763-138471132	1:138472414-138486113	81.69	142	22	4	1504	1641	1080	939	5.07e-28	115	Pre0_SS	SINE
1:139003119|139003272	1:138947425-139003118	1:139003273-139014469	82.986	288	42	4	27577	27858	3762	3476	1.99e-68	254	Pre0_SS	SINE
1:139003119|139003272	1:138947425-139003118	1:139003273-139014469	82.986	288	42	4	27577	27858	3762	3476	1.99e-68	254	(AAC)n	Simple_repeat
1:139595261|139599600	1:139591510-139595260	1:139599601-139601964	83.333	120	20	0	284	403	589	470	3.57e-27	111	PRE1f	SINE
1:139598054|139599600	1:139595433-139598053	1:139599601-139601964	82.117	274	38	10	676	945	589	323	3.06e-61	224	Pre0_SS	SINE
1:139791489|139791984	1:139733726-139791488	1:139791985-139804135	80.916	262	45	5	41470	41726	5611	5350	8.23e-53	202	Pre0_SS	SINE
1:141971369|141976711	1:141960821-141971368	1:141976712-141983465	87.97	266	30	2	1715	1979	3449	3185	3.69e-87	313	Pre0_SS	SINE
1:14416335|14457143	1:14374309-14416334	1:14457144-14490713	83.972	287	36	7	3254	3534	22044	21762	5.79e-72	267	L1_SS	LINE
1:143935237|143936008	1:143932878-143935236	1:143936009-143938700	78.641	103	19	3	77	179	1174	1075	1.01e-13	65.8	CHR-1	SINE
1:143984154|143988782	1:143980529-143984153	1:143988783-143989874	88.119	303	30	5	197	499	447	151	3.31e-101	355	(T)n	Simple_repeat
1:143984154|143988782	1:143980529-143984153	1:143988783-143989874	88.119	303	30	5	197	499	447	151	3.31e-101	355	Pre0_SS	SINE
1:144242532|144243522	1:144187802-144242531	1:144243523-144269563	83.702	497	71	6	17318	17808	2654	2162	2.5e-130	460	L1-3_SSc	LINE
1:144967552|144968613	1:144956315-144967551	1:144968614-144969805	79.668	241	44	5	7396	7633	695	457	1.57e-44	169	Pre0_SS	SINE
1:144967552|144996054	1:144956315-144967551	1:144996055-144999898	79.024	205	39	4	7395	7598	2887	2686	2.88e-34	137	Pre0_SS	SINE
1:144999899|145000175	1:144996055-144999898	1:145000176-145006484	78.099	242	46	7	2653	2888	1867	1627	1.34e-37	147	Pre0_SS	SINE
1:145555759|145572777	1:145508958-145555758	1:145572778-145606819	83.784	259	40	2	43616	43872	7323	7065	6.13e-65	244	Pre0_SS	SINE
1:145568782|145572777	1:145555864-145568781	1:145572778-145606819	86.742	264	33	2	7177	7438	7323	7060	5.95e-80	292	Pre0_SS	SINE
1:145606820|145638870	1:145572778-145606819	1:145638871-145672327	86.957	253	29	3	24377	24628	8432	8183	1.67e-76	281	Pre0_SS	SINE
1:146128967|146194348	1:146094814-146128966	1:146194349-146197457	83.333	138	20	3	30699	30834	483	347	1.1e-29	124	Pre0_SS	SINE
1:146142261|146194348	1:146133406-146142260	1:146194349-146197457	81.333	150	27	1	4631	4779	483	334	3.7e-29	121	Pre0_SS	SINE
1:146154356|146194348	1:146142342-146154355	1:146194349-146197457	81.159	138	24	2	5943	6079	2012	1876	1.09e-25	110	Pre0_SS	SINE
1:146174106|146194348	1:146154451-146174105	1:146194349-146197457	78.261	138	28	2	17124	17260	2012	1876	8.33e-19	87.9	Pre0_SS	SINE
1:146194240|146210585	1:146181000-146194239	1:146210586-146221499	78.246	285	50	9	388	663	1743	1462	2.65e-44	172	Pre0_SS	SINE
1:14662109|14662345	1:14659898-14662108	1:14662346-14674474	86.235	247	22	12	330	575	2269	2034	6.57e-71	257	Pre0_SS	SINE
1:147695218|147718675	1:147693795-147695217	1:147718676-147722553	75.875	257	49	9	1131	1382	713	465	6.61e-30	119	Pre0_SS	SINE
1:147733199|147734250	1:147729991-147733198	1:147734251-147740929	80.263	228	42	3	1981	2207	339	114	2.53e-44	169	Pre0_SS	SINE
1:147765752|147767245	1:147757352-147765751	1:147767246-147782006	80	175	30	3	5197	5368	9740	9568	3.23e-30	124	Pre0_SS	SINE
1:14810160|14817648	1:14801448-14810159	1:14817649-14820202	82.5	240	37	5	8094	8332	1993	1758	4e-55	206	Pre0_SS	SINE
1:148078038|148079470	1:148038101-148078037	1:148079471-148086615	83.505	291	35	11	5940	6220	492	205	1.95e-70	259	Pre0_SS	SINE
1:148078038|148079470	1:148038101-148078037	1:148079471-148086615	83.505	291	35	11	5940	6220	492	205	1.95e-70	259	(A)n	Simple_repeat
1:14813380|14817648	1:14810269-14813379	1:14817649-14820202	81.091	275	43	8	287	554	292	20	3.06e-57	211	Pre0_SS	SINE
1:14817548|14851175	1:14815822-14817547	1:14851176-14851806	74.49	196	36	8	1403	1592	454	267	1.02e-16	73.1	Pre0_SS	SINE
1:149258310|149272247	1:149228590-149258309	1:149272248-149357461	93.927	247	13	2	27787	28032	74920	74675	2.14e-103	372	Pre0_SS	SINE
1:149478221|149488620	1:149357537-149478220	1:149488621-149512481	91.544	272	23	0	27910	28181	16622	16351	1.88e-104	375	Pre0_SS	SINE
1:149541084|149542825	1:149536997-149541083	1:149542826-149544202	80.829	193	31	4	3274	3462	260	70	6.18e-38	147	Pre0_SS	SINE
1:15194008|15197067	1:15148560-15194007	1:15197068-15213062	88.593	263	27	2	5232	5492	14658	14397	2.92e-87	316	Pre0_SS	SINE
1:15194008|15224603	1:15148560-15194007	1:15224604-15245643	91.519	283	20	3	5209	5491	12110	11832	2.89e-108	387	Pre0_SS	SINE
1:15194008|15250781	1:15148560-15194007	1:15250782-15255346	86.508	252	33	1	5240	5491	3921	3671	5.63e-75	276	Pre0_SS	SINE
1:15213063|15250781	1:15197068-15213062	1:15250782-15255346	87.209	258	29	4	3115	3370	3925	3670	7.08e-80	291	Pre0_SS	SINE
1:15224464|15250781	1:15214992-15224463	1:15250782-15255346	88	275	24	8	1672	1941	3941	3671	6.91e-88	316	Pre0_SS	SINE
1:15245644|15250781	1:15224604-15245643	1:15250782-15255346	85.036	274	26	10	3114	3373	3942	3670	5.64e-72	265	Pre0_SS	SINE
1:152716026|152722263	1:152705387-152716025	1:152722264-152723998	87.687	268	30	3	3427	3693	1167	902	1.23e-86	309	Pre0_SS	SINE
1:15281913|15286581	1:15271836-15281912	1:15286582-15293442	85.057	261	34	5	7924	8180	5004	4745	1.32e-71	261	Pre0_SS	SINE
1:15281913|15313904	1:15271836-15281912	1:15313905-15318296	82.734	278	33	11	9483	9754	2476	2208	3.66e-63	233	Pre0_SS	SINE
1:152743539|152746926	1:152742562-152743538	1:152746927-152751299	76.17	235	50	6	655	887	1264	1034	5.1e-30	119	Pre0_SS	SINE
1:15310676|15312230	1:15293574-15310675	1:15312231-15313779	78.909	275	51	7	13241	13510	1505	1233	1.44e-47	180	Pre0_SS	SINE
1:15310676|15313904	1:15293574-15310675	1:15313905-15318296	79.026	267	51	5	12111	12375	1816	1553	2.96e-46	178	Pre0_SS	SINE
1:15310676|15320349	1:15293574-15310675	1:15320350-15324944	83.886	211	29	5	11476	11686	3522	3317	8.54e-52	196	Pre0_SS	SINE
1:15312130|15320349	1:15310813-15312129	1:15320350-15324944	84.444	135	20	1	1041	1174	2251	2117	1.86e-33	132	Pre0_SS	SINE
1:15381005|15387513	1:15376646-15381004	1:15387514-15393128	88.618	123	14	0	339	461	955	833	1.05e-38	150	Pre0_SS	SINE
1:15381005|15393198	1:15376646-15381004	1:15393199-15408442	82.773	238	30	6	3862	4099	11389	11163	7.76e-54	202	Pre0_SS	SINE
1:158261841|158267526	1:158258257-158261840	1:158267527-158269187	77.352	287	44	6	2243	2524	300	30	2.53e-39	150	Pre0_SS	SINE
1:158302070|158309790	1:158296706-158302069	1:158309791-158316011	78.571	210	41	4	4981	5188	692	485	4.01e-34	135	Pre0_SS	SINE
1:158660377|158666073	1:158651002-158660376	1:158666074-158679671	84.871	271	39	2	4197	4466	7634	7365	1.12e-74	272	PRE1d	SINE
1:158660377|158666073	1:158651002-158660376	1:158666074-158679671	84.871	271	39	2	4197	4466	7634	7365	1.12e-74	272	(AATAA)n	Simple_repeat
1:158660377|158683129	1:158651002-158660376	1:158683130-158693804	84.729	203	26	3	4198	4396	9065	8864	3.03e-52	198	PRE1d	SINE
1:158665943|158758254	1:158660482-158665942	1:158758255-158860590	82.022	267	41	4	2719	2985	22249	21990	3.61e-58	220	Pre0_SS	SINE
1:158679672|158683129	1:158666074-158679671	1:158683130-158693804	81.55	271	41	8	12467	12730	6106	5838	4.37e-57	215	Pre0_SS	SINE
1:158693805|158709994	1:158683130-158693804	1:158709995-158732071	82.375	261	37	6	5838	6095	5228	4974	2.74e-58	219	Pre0_SS	SINE
1:158751249|158758254	1:158732239-158751248	1:158758255-158860590	92.256	297	14	7	14498	14785	9850	9554	1.94e-115	412	(T)n	Simple_repeat
1:158751249|158758254	1:158732239-158751248	1:158758255-158860590	92.256	297	14	7	14498	14785	9850	9554	1.94e-115	412	Pre0_SS	SINE
1:158978565|158979102	1:158973685-158978564	1:158979103-158981019	81.193	218	37	3	1373	1589	843	629	1.7e-45	172	Pre0_SS	SINE
1:158981020|158988560	1:158979103-158981019	1:158988561-158991492	81.193	218	39	2	629	845	804	588	2.84e-46	174	Pre0_SS	SINE
1:158985539|158988560	1:158983448-158985538	1:158988561-158991492	83.41	217	30	6	1875	2088	801	588	6.61e-53	196	PRE1f	SINE
1:158988466|159006320	1:158985623-158988465	1:159006321-159021130	78.906	256	47	7	1241	1493	5922	5671	5.37e-43	167	Pre0_SS	SINE
1:158991493|159006320	1:158988561-158991492	1:159006321-159021130	80.18	222	39	4	586	804	11515	11296	2.58e-41	161	Pre0_SS	SINE
1:159000920|159006320	1:158991606-159000919	1:159006321-159021130	79.71	207	37	5	5646	5849	5912	5708	8.28e-36	145	Pre0_SS	SINE
1:159277862|159279434	1:159276116-159277861	1:159279435-159280381	80.184	217	41	2	706	920	498	282	3.22e-43	161	Pre0_SS	SINE
1:159289328|159298536	1:159280783-159289327	1:159298537-159316888	86.873	259	31	3	6742	6999	7519	7263	4.93e-79	287	Pre0_SS	SINE
1:159349941|159368396	1:159348313-159349940	1:159368397-159371731	78.652	178	33	5	652	827	2343	2169	3.03e-28	113	Pre0_SS	SINE
1:159371732|159375875	1:159368397-159371731	1:159375876-159378963	87.368	285	32	2	84	367	329	48	2.45e-91	324	Pre0_SS	SINE
1:159371732|159375875	1:159368397-159371731	1:159375876-159378963	87.368	285	32	2	84	367	329	48	2.45e-91	324	A-rich	Low_complexity
1:159375767|159381432	1:159373185-159375766	1:159381433-159388088	88.596	114	13	0	1960	2073	4089	3976	1.59e-35	139	PRE1b	SINE
1:159388089|159390684	1:159381433-159388088	1:159390685-159392833	77.863	262	47	11	3275	3534	1175	923	3.4e-39	152	Pre0_SS	SINE
1:159390070|159390684	1:159388192-159390069	1:159390685-159392833	77.985	268	48	11	963	1226	1176	916	2.05e-41	158	Pre0_SS	SINE
1:161611162|161612268	1:161607394-161611161	1:161612269-161613528	82.609	207	35	1	2499	2705	658	453	7.14e-49	182	Pre0_SS	SINE
1:161613529|161616334	1:161612269-161613528	1:161616335-161618411	84.456	193	30	0	461	653	1996	1804	6.53e-52	191	Pre0_SS	SINE
1:161914174|161924707	1:161910072-161914173	1:161924708-161936898	83.333	162	25	2	3464	3623	4772	4611	7.72e-38	148	PRE1d	SINE
1:162085966|162092550	1:162084168-162085965	1:162092551-162101394	83.784	222	22	2	703	916	4340	4125	2.39e-53	198	Pre0_SS	SINE
1:162115331|162116033	1:162114457-162115330	1:162116034-162117885	80.147	272	42	8	277	540	1558	1291	1.12e-52	193	Pre0_SS	SINE
1:16223911|16234651	1:16220397-16223910	1:16234652-16249291	77.323	269	48	10	2518	2776	12162	11897	2.85e-37	147	Pre0_SS	SINE
1:162388369|162395106	1:162381854-162388368	1:162395107-162397154	83.163	196	23	5	5620	5815	1134	949	4.37e-45	171	Pre0_SS	SINE
1:16299708|16307993	1:16290350-16299707	1:16307994-16316807	80.534	262	46	5	5490	5749	5081	4823	8.98e-52	196	Pre0_SS	SINE
1:163013886|163020678	1:163000444-163013885	1:163020679-163023322	79.498	239	30	14	7995	8216	344	108	8.46e-39	152	Pre0_SS	SINE
1:163020391|163026409	1:163017337-163020390	1:163026410-163029794	80.208	192	35	3	693	882	1512	1322	2.66e-36	141	Pre0_SS	SINE
1:163026219|163042228	1:163023944-163026218	1:163042229-163044082	82.979	141	17	3	462	602	153	20	2.81e-30	121	(AAAAGAC)n	Simple_repeat
1:163031932|163032794	1:163030004-163031931	1:163032795-163040325	76.991	226	42	7	950	1167	2632	2409	4.86e-30	121	Pre0_SS	SINE
1:163040326|163042228	1:163032795-163040325	1:163042229-163044082	83.571	140	19	4	385	523	239	103	5.58e-32	128	Pre0_SS	SINE
1:16307508|16307993	1:16304308-16307507	1:16307994-16316807	76.25	240	46	6	2230	2466	697	466	2.45e-28	117	PRE1e	SINE
1:163179357|163188253	1:163175611-163179356	1:163188254-163189294	80.658	243	40	6	1306	1546	406	169	5.86e-49	182	Pre0_SS	SINE
1:163184041|163197984	1:163181237-163184040	1:163197985-163200142	80.303	264	45	6	2450	2707	1005	743	8.44e-52	193	Pre0_SS	SINE
1:163189295|163189984	1:163188254-163189294	1:163189985-163196058	81.193	218	35	4	196	408	1846	1630	2.06e-45	171	Pre0_SS	SINE
1:163189295|163197984	1:163188254-163189294	1:163197985-163200142	81.651	218	32	5	158	371	323	110	1.12e-46	174	Pre0_SS	SINE
1:163211217|163212239	1:163200298-163211216	1:163212240-163221740	90.726	248	23	0	8723	8970	6187	5940	1.48e-92	331	Pre0_SS	SINE
1:163300048|163303160	1:163297214-163300047	1:163303161-163319224	79.457	258	48	2	2278	2531	1290	1034	8.95e-47	178	Pre0_SS	SINE
1:16337729|16341714	1:16335920-16337728	1:16341715-16352298	86.347	271	33	4	333	602	1749	1482	1.28e-81	292	Pre0_SS	SINE
1:16352299|16357982	1:16341715-16352298	1:16357983-16358926	82.818	291	42	8	1488	1776	344	60	6.27e-70	254	Pre0_SS	SINE
1:163457570|163467256	1:163455825-163457569	1:163467257-163468679	79.581	191	36	3	741	929	957	768	1.06e-34	134	Pre0_SS	SINE
1:163457570|163481032	1:163455825-163457569	1:163481033-163482951	77.273	176	37	3	740	915	381	209	5.8e-24	100	Pre0_SS	SINE
1:163469286|163481032	1:163468816-163469285	1:163481033-163482951	75.694	144	27	8	279	417	1771	1631	5.57e-14	65.8	PRE1k	SINE
1:163475931|163481032	1:163472364-163475930	1:163481033-163482951	77.985	268	46	10	225	489	402	145	2.5e-40	156	Pre0_SS	SINE
1:163475931|163485045	1:163472364-163475930	1:163485046-163492139	90.876	274	24	1	222	494	1197	924	1.98e-103	366	Pre0_SS	SINE
1:163475931|163493697	1:163472364-163475930	1:163493698-163503381	93.609	266	15	2	229	492	1885	1620	1.72e-112	396	Pre0_SS	SINE
1:163477441|163481032	1:163476091-163477440	1:163481033-163482951	77.011	261	41	13	330	578	398	145	1.59e-33	132	Pre0_SS	SINE
1:163477441|163485045	1:163476091-163477440	1:163485046-163492139	84.722	288	33	6	987	1265	1205	920	3.58e-77	278	Pre0_SS	SINE
1:163477441|163503494	1:163476091-163477440	1:163503495-163512525	85.185	270	32	5	996	1257	8367	8098	3.82e-75	270	Pre0_SS	SINE
1:1639166|1663793	1:1634816-1639165	1:1663794-1664543	78.462	130	22	6	3161	3286	147	20	7.3e-18	80.5	PRE1d	SINE
1:163484935|163492308	1:163483081-163484934	1:163492309-163493523	80.255	157	27	4	898	1051	466	311	3.47e-29	115	Pre0_SS	SINE
1:16354443|16357982	1:16352421-16354442	1:16357983-16358926	88.031	259	30	1	1466	1723	715	457	3.25e-86	305	Pre0_SS	SINE
1:163549777|163558172	1:163547196-163549776	1:163558173-163560615	88.321	274	30	2	1729	2000	698	425	1.16e-92	327	Pre0_SS	SINE
1:163582925|163584738	1:163573447-163582924	1:163584739-163587300	80.586	273	37	13	5112	5375	1167	902	2.63e-52	196	Pre0_SS	SINE
1:163582925|163587393	1:163573447-163582924	1:163587394-163590113	89.219	269	28	1	5124	5391	604	336	2.84e-94	335	Pre0_SS	SINE
1:163582925|163598122	1:163573447-163582924	1:163598123-163602794	83.408	223	37	0	6980	7202	3085	2863	1.11e-55	207	Pre0_SS	SINE
1:16366075|16371076	1:16363159-16366074	1:16371077-16374088	82.632	190	29	3	746	933	2162	1975	4.01e-43	165	Pre0_SS	SINE
1:16368499|16371076	1:16366239-16368498	1:16371077-16374088	83.969	262	38	3	1937	2194	1367	1106	3e-68	248	Pre0_SS	SINE
1:16368499|16374414	1:16366239-16368498	1:16374415-16381697	86.538	260	33	2	1937	2194	486	227	3.69e-79	285	Pre0_SS	SINE
1:16369649|16371076	1:16368633-16369648	1:16371077-16374088	84.298	121	17	2	170	289	2069	1950	3.93e-29	117	PRE1f2	SINE
1:16369649|16374414	1:16368633-16369648	1:16374415-16381697	79.06	234	43	3	677	905	2323	2091	1.35e-40	156	L1-3_SSc	LINE
1:163743155|163758473	1:163732247-163743154	1:163758474-163790049	92.739	303	19	3	7798	8099	24168	23868	3.66e-123	435	(TTTTTTG)n	Simple_repeat
1:163743155|163758473	1:163732247-163743154	1:163758474-163790049	92.739	303	19	3	7798	8099	24168	23868	3.66e-123	435	Pre0_SS	SINE
1:163865640|163866262	1:163858294-163865639	1:163866263-163872162	78.14	215	42	4	6217	6427	2711	2498	6.74e-33	132	PRE1f	SINE
1:1654692|1659650	1:1639324-1654691	1:1659651-1663597	84.914	232	32	3	13383	13611	3354	3123	9.03e-63	231	Pre0_SS	SINE
1:1654692|1663793	1:1639324-1654691	1:1663794-1664543	82.639	144	22	3	13358	13499	236	94	1.18e-30	124	Pre0_SS	SINE
1:16406041|16413956	1:16401088-16406040	1:16413957-16415660	79.487	273	48	7	4638	4905	518	249	2.74e-50	187	Pre0_SS	SINE
1:16406041|16420284	1:16401088-16406040	1:16420285-16423842	79.775	267	47	6	4638	4903	479	219	5.75e-50	187	Pre0_SS	SINE
1:16406041|16429248	1:16401088-16406040	1:16429249-16442856	89.925	268	25	2	4638	4905	12407	12142	1.24e-96	344	Pre0_SS	SINE
1:16406808|16407704	1:16406259-16406807	1:16407705-16409725	78.922	204	42	1	139	341	251	48	3.61e-36	137	PRE1g	SINE
1:16406808|16415727	1:16406259-16406807	1:16415728-16420172	76.05	238	54	2	92	328	3712	3477	8.01e-31	121	PRE1g	SINE
1:16409726|16410695	1:16407705-16409725	1:16410696-16413831	85.978	271	33	4	1035	1304	785	519	7.09e-80	285	Pre0_SS	SINE
1:164420445|164422619	1:164382371-164420444	1:164422620-164432776	88.811	286	25	6	1335	1614	1891	1607	7.12e-96	344	(T)n	Simple_repeat
1:164420445|164422619	1:164382371-164420444	1:164422620-164432776	88.811	286	25	6	1335	1614	1891	1607	7.12e-96	344	Pre0_SS	SINE
1:164420445|164433489	1:164382371-164420444	1:164433490-164460274	89.011	273	28	2	1342	1613	2581	2310	6.29e-93	337	(T)n	Simple_repeat
1:164420445|164433489	1:164382371-164420444	1:164433490-164460274	89.011	273	28	2	1342	1613	2581	2310	6.29e-93	337	Pre0_SS	SINE
1:164422473|164433489	1:164420656-164422472	1:164433490-164460274	88.148	270	28	4	1161	1429	2576	2310	1.08e-88	318	Pre0_SS	SINE
1:165138310|165139328	1:165133109-165138309	1:165139329-165162979	83.913	230	36	1	4793	5021	6682	6453	1.43e-58	219	Pre0_SS	SINE
1:165162980|165167901	1:165139329-165162979	1:165167902-165168449	92.88	309	12	7	21397	21700	386	83	2.87e-126	440	Pre0_SS	SINE
1:16539089|16541051	1:16535327-16539088	1:16541052-16558807	89.123	285	22	6	428	711	15859	15583	3.41e-97	346	Pre0_SS	SINE
1:16558808|16566086	1:16541052-16558807	1:16566087-16578991	84.644	267	37	4	8365	8629	1284	1020	1.21e-71	263	Pre0_SS	SINE
1:1657903|1663793	1:1654853-1657902	1:1663794-1664543	80.734	218	34	8	369	579	237	21	4.94e-43	163	PRE1f2	SINE
1:165562758|165575553	1:165549935-165562757	1:165575554-165582687	85.433	254	37	0	221	474	6709	6456	1.35e-72	265	Pre0_SS	SINE
1:165996063|165996507	1:165957165-165996062	1:165996508-166033283	93.311	299	16	4	25929	26226	18857	18562	1.18e-123	438	Pre0_SS	SINE
1:165996063|165996507	1:165957165-165996062	1:165996508-166033283	93.311	299	16	4	25929	26226	18857	18562	1.18e-123	438	A-rich	Low_complexity
1:165996063|166044981	1:165957165-165996062	1:166044982-166058339	89.474	285	22	8	6079	6363	5435	5159	4.77e-98	353	(T)n	Simple_repeat
1:165996063|166044981	1:165957165-165996062	1:166044982-166058339	89.474	285	22	8	6079	6363	5435	5159	4.77e-98	353	Pre0_SS	SINE
1:165996063|166058413	1:165957165-165996062	1:166058414-166070474	91.575	273	19	4	22589	22861	7480	7212	2.2e-104	374	Pre0_SS	SINE
1:166033284|166037819	1:165996508-166033283	1:166037820-166044875	83.495	206	32	2	10367	10572	384	181	1.32e-49	191	PRE1f	SINE
1:166033284|166044981	1:165996508-166033283	1:166044982-166058339	88.014	292	29	6	18581	18871	5430	5144	3.51e-94	340	Pre0_SS	SINE
1:166036953|166037819	1:166033668-166036952	1:166037820-166044875	80.282	213	41	1	2474	2686	379	168	3.3e-41	159	Pre0_SS	SINE
1:166036953|166044981	1:166033668-166036952	1:166044982-166058339	84.556	259	37	3	2430	2687	5414	5158	4.18e-69	254	Pre0_SS	SINE
1:166036953|166058413	1:166033668-166036952	1:166058414-166070474	85.985	264	33	4	2430	2690	7472	7210	4.15e-77	279	Pre0_SS	SINE
1:166036953|166070635	1:166033668-166036952	1:166070636-166072557	78.689	122	20	4	2183	2299	1217	1097	4.63e-17	76.8	PRE1b	SINE
1:166036953|166073595	1:166033668-166036952	1:166073596-166078166	87.16	257	33	0	2430	2686	3878	3622	1.01e-81	292	Pre0_SS	SINE
1:166885040|166890686	1:166883152-166885039	1:166890687-166892591	83.333	234	36	3	1597	1828	596	364	1.92e-58	213	Pre0_SS	SINE
1:168374291|168375750	1:168369391-168374290	1:168375751-168377070	79.92	249	48	2	586	832	945	697	9.75e-49	182	Pre0_SS	SINE
1:16889778|16891922	1:16843467-16889777	1:16891923-16940018	85.24	271	36	3	22308	22578	4300	4034	1.52e-74	276	Pre0_SS	SINE
1:168647302|168675907	1:168605454-168647301	1:168675908-168680847	94.515	1659	69	10	3283	4930	1917	270	0	2540	(AT)n	Simple_repeat
1:168647302|168675907	1:168605454-168647301	1:168675908-168680847	94.515	1659	69	10	3283	4930	1917	270	0	2540	L1_SS	LINE
1:168647302|168680957	1:168605454-168647301	1:168680958-168690377	94.542	1649	68	9	3296	4930	8135	6495	0	2527	L1_SS	LINE
1:168870864|168884181	1:168848045-168870863	1:168884182-169006573	78.191	188	36	5	5458	5642	17489	17304	4.39e-26	115	Pre0_SS	SINE
1:16940019|16951496	1:16891923-16940018	1:16951497-16963981	76.042	288	55	10	32643	32927	4517	4241	2.01e-33	137	(TATT)n	Simple_repeat
1:16940019|16951496	1:16891923-16940018	1:16951497-16963981	76.042	288	55	10	32643	32927	4517	4241	2.01e-33	137	Pre0_SS	SINE
1:169399075|169410448	1:169397396-169399074	1:169410449-169420291	77.612	268	51	6	728	987	5599	5333	1.09e-39	154	Pre0_SS	SINE
1:169408333|169410448	1:169399268-169408332	1:169410449-169420291	85.091	275	39	2	45	318	5601	5328	9.38e-77	279	Pre0_SS	SINE
1:169408333|169430733	1:169399268-169408332	1:169430734-169439041	81.159	207	35	3	7404	7610	3452	3250	8.31e-42	163	Pre0_SS	SINE
1:169422161|169424282	1:169420340-169422160	1:169424283-169425073	74.138	174	39	3	1549	1717	299	127	6.28e-15	67.6	Pre0_SS	SINE
1:169443839|169448211	1:169439849-169443838	1:169448212-169450581	76.549	226	43	8	1509	1731	1741	1523	1.47e-28	115	Pre0_SS	SINE
1:169462444|169542820	1:169453760-169462443	1:169542821-169549659	82.222	270	39	4	4389	4651	2775	2508	7.41e-60	224	Pre0_SS	SINE
1:169482790|169522102	1:169470605-169482789	1:169522103-169526366	86.09	266	33	2	3690	3955	1587	1326	4.21e-78	283	Pre0_SS	SINE
1:169482790|169542820	1:169470605-169482789	1:169542821-169549659	85.926	270	34	3	3686	3952	2779	2511	4.7e-78	285	Pre0_SS	SINE
1:169503333|169522102	1:169492096-169503332	1:169522103-169526366	83.456	272	37	7	3592	3862	1591	1327	5.1e-67	246	(T)n	Simple_repeat
1:169503333|169522102	1:169492096-169503332	1:169522103-169526366	83.456	272	37	7	3592	3862	1591	1327	5.1e-67	246	Pre0_SS	SINE
1:169503333|169542820	1:169492096-169503332	1:169542821-169549659	86.296	270	30	7	3595	3860	2777	2511	1.21e-78	287	(T)n	Simple_repeat
1:169503333|169542820	1:169492096-169503332	1:169542821-169549659	86.296	270	30	7	3595	3860	2777	2511	1.21e-78	287	Pre0_SS	SINE
1:169503333|169559446	1:169492096-169503332	1:169559447-169596240	89.855	276	27	1	9325	9600	5223	4949	1.01e-97	353	Pre0_SS	SINE
1:169503333|169559446	1:169492096-169503332	1:169559447-169596240	89.855	276	27	1	9325	9600	5223	4949	1.01e-97	353	(A)n	Simple_repeat
1:169509963|169559446	1:169503529-169509962	1:169559447-169596240	94.822	309	11	4	4167	4470	22716	22408	3.29e-135	477	(T)n	Simple_repeat
1:169509963|169559446	1:169503529-169509962	1:169559447-169596240	94.822	309	11	4	4167	4470	22716	22408	3.29e-135	477	Pre0_SS	SINE
1:169521968|169542820	1:169513315-169521967	1:169542821-169549659	84.825	257	36	3	4668	4921	2764	2508	2.62e-69	255	Pre0_SS	SINE
1:169521968|169559446	1:169513315-169521967	1:169559447-169596240	91.636	275	23	0	326	600	6602	6328	3.57e-106	381	Pre0_SS	SINE
1:169521968|169559446	1:169513315-169521967	1:169559447-169596240	91.636	275	23	0	326	600	6602	6328	3.57e-106	381	(AAAT)n	Simple_repeat
1:169530570|169542820	1:169526484-169530569	1:169542821-169549659	89.121	239	23	3	3178	3413	2749	2511	2.61e-81	294	Pre0_SS	SINE
1:169530570|169551854	1:169526484-169530569	1:169551855-169554690	88.327	257	29	1	3161	3416	1002	746	2.78e-86	307	(TTG)n	Simple_repeat
1:169530570|169551854	1:169526484-169530569	1:169551855-169554690	88.327	257	29	1	3161	3416	1002	746	2.78e-86	307	Pre0_SS	SINE
1:169530570|169559446	1:169526484-169530569	1:169559447-169596240	93.333	315	15	3	3107	3415	22724	22410	2.1e-130	460	Pre0_SS	SINE
1:169530570|169559446	1:169526484-169530569	1:169559447-169596240	93.333	315	15	3	3107	3415	22724	22410	2.1e-130	460	(TTG)n	Simple_repeat
1:169530570|169559446	1:169526484-169530569	1:169559447-169596240	93.333	315	15	3	3107	3415	22724	22410	2.1e-130	460	Pre0_SS	SINE
1:169540497|169554753	1:169530660-169540496	1:169554754-169556196	86.854	213	26	2	6260	6472	1330	1120	4.51e-65	237	Pre0_SS	SINE
1:169540497|169559446	1:169530660-169540496	1:169559447-169596240	95.254	295	10	3	6187	6479	22700	22408	3.92e-131	464	(TTG)n	Simple_repeat
1:169540497|169559446	1:169530660-169540496	1:169559447-169596240	95.254	295	10	3	6187	6479	22700	22408	3.92e-131	464	Pre0_SS	SINE
1:169542723|169559446	1:169540624-169542722	1:169559447-169596240	88.764	267	26	4	1302	1567	4486	4223	1.47e-89	324	Pre0_SS	SINE
1:169551755|169559446	1:169549717-169551754	1:169559447-169596240	90.602	266	23	2	1048	1313	5224	4961	6.54e-98	351	Pre0_SS	SINE
1:169556197|169559446	1:169554754-169556196	1:169559447-169596240	86.385	213	27	2	1120	1330	2205	1993	6.27e-62	231	PRE1d	SINE
1:169782984|169789871	1:169779739-169782983	1:169789872-169797121	86.268	284	34	5	1343	1625	1128	849	7.31e-85	303	Pre0_SS	SINE
1:169797122|169807155	1:169789872-169797121	1:169807156-169809500	85.052	194	27	2	4030	4222	396	204	9.2e-53	196	Pre0_SS	SINE
1:17372568|17389932	1:17347164-17372567	1:17389933-17402159	88.356	292	28	6	21780	22068	8173	7885	1.59e-96	346	Pre0_SS	SINE
1:175212418|175223532	1:175200646-175212417	1:175223533-175226793	83.012	259	39	3	533	788	1469	1213	4.11e-62	230	Pre0_SS	SINE
1:175221564|175223532	1:175215805-175221563	1:175223533-175226793	76.208	269	42	15	4370	4620	2471	2207	3.5e-30	122	Pre0_SS	SINE
1:175221564|175235006	1:175215805-175221563	1:175235007-175244213	75.25	501	95	18	3434	3916	8321	7832	1.03e-56	211	L1B_SS	LINE
1:175221564|175264989	1:175215805-175221563	1:175264990-175267405	78.531	177	27	7	5404	5576	326	157	2.61e-25	106	Pre0_SS	SINE
1:175230307|175269814	1:175227027-175230306	1:175269815-175272457	78.571	224	39	8	2015	2230	781	559	8.01e-36	139	Pre0_SS	SINE
1:175244214|175245842	1:175235007-175244213	1:175245843-175246592	80.417	240	35	6	5231	5470	476	249	1.24e-45	172	Pre0_SS	SINE
1:175244214|175246746	1:175235007-175244213	1:175246747-175252149	83.333	192	30	2	7034	7225	1588	1399	7.05e-46	176	Pre0_SS	SINE
1:175244214|175264989	1:175235007-175244213	1:175264990-175267405	77.947	263	50	6	935	1194	977	720	1.14e-40	158	Pre0_SS	SINE
1:175246593|175267595	1:175245843-175246592	1:175267596-175269594	77.021	235	41	9	246	471	1188	958	1.37e-31	122	Pre0_SS	SINE
1:175300727|175306182	1:175285404-175300726	1:175306183-175309130	89.362	282	28	2	7129	7408	546	265	1.37e-99	353	(A)n	Simple_repeat
1:175300727|175306182	1:175285404-175300726	1:175306183-175309130	89.362	282	28	2	7129	7408	546	265	1.37e-99	353	Pre0_SS	SINE
1:175300727|175309846	1:175285404-175300726	1:175309847-175311363	90.535	243	22	1	7153	7395	1420	1179	7.14e-90	320	Pre0_SS	SINE
1:175311364|175311969	1:175309847-175311363	1:175311970-175312591	81.604	212	36	2	792	1001	315	105	8.42e-47	172	(TTTA)n	Simple_repeat
1:175311364|175311969	1:175309847-175311363	1:175311970-175312591	81.604	212	36	2	792	1001	315	105	8.42e-47	172	Pre0_SS	SINE
1:175376702|175378595	1:175374667-175376701	1:175378596-175382838	92.279	272	17	4	1246	1513	2416	2145	3.34e-109	383	Pre0_SS	SINE
1:175412141|175432656	1:175409457-175412140	1:175432657-175438487	78.74	127	25	2	1110	1236	275	151	6.88e-19	84.2	Pre0_SS	SINE
1:175420636|175430411	1:175413538-175420635	1:175430412-175432582	77.934	213	36	10	6492	6699	1272	1066	2.87e-30	122	Pre0_SS	SINE
1:175438488|175438963	1:175432657-175438487	1:175438964-175440364	84.545	110	15	2	3991	4098	1076	967	2.12e-26	108	PRE1d2	SINE
1:179576982|179585724	1:179567382-179576981	1:179585725-179587701	77.959	245	40	10	2830	3070	1100	866	4.88e-36	141	Pre0_SS	SINE
1:179615904|179618306	1:179614465-179615903	1:179618307-179618865	80.426	235	42	4	265	498	411	180	1.11e-47	176	Pre0_SS	SINE
1:179628011|179636388	1:179626554-179628010	1:179636389-179637790	73.786	206	47	5	225	425	760	557	1.07e-16	75	Pre0_SS	SINE
1:179631516|179636388	1:179628422-179631515	1:179636389-179637790	74.046	262	57	10	249	510	763	513	4.87e-23	97.1	Pre0_SS	SINE
1:179931374|179936440	1:179928817-179931373	1:179936441-179940190	79.07	215	38	5	2263	2472	2833	2621	2.46e-36	141	Pre0_SS	SINE
1:179946276|179949230	1:179940618-179946275	1:179949231-179955074	85	240	36	0	949	1188	4858	4619	6.32e-67	244	Pre0_SS	SINE
1:179957822|179958477	1:179956923-179957821	1:179958478-179959139	81.967	244	41	3	412	653	500	258	3.75e-56	204	Pre0_SS	SINE
1:179969603|179987349	1:179959268-179969602	1:179987350-179992873	93.96	298	13	5	8723	9018	3432	3138	2.79e-127	446	Pre0_SS	SINE
1:179969603|179987349	1:179959268-179969602	1:179987350-179992873	93.96	298	13	5	8723	9018	3432	3138	2.79e-127	446	A-rich	Low_complexity
1:179969603|179997417	1:179959268-179969602	1:179997418-180014529	93.069	303	17	4	8719	9019	7096	6796	8.06e-125	440	Pre0_SS	SINE
1:179969603|179997417	1:179959268-179969602	1:179997418-180014529	93.069	303	17	4	8719	9019	7096	6796	8.06e-125	440	A-rich	Low_complexity
1:179984091|179997417	1:179973563-179984090	1:179997418-180014529	80.935	278	41	12	4292	4559	7093	6818	2.52e-55	209	Pre0_SS	SINE
1:180030768|180044501	1:180029627-180030767	1:180044502-180056948	83.908	261	39	3	286	543	10313	10053	7.48e-68	246	Pre0_SS	SINE
1:180354440|180375104	1:180316699-180354439	1:180375105-180390656	78.158	1314	216	40	23109	24385	9135	7856	0	771	L1B_SS	LINE
1:180489462|180518952	1:180484617-180489461	1:180518953-180520634	92.857	294	15	5	4348	4640	1180	892	1.33e-120	422	Pre0_SS	SINE
1:180489462|180518952	1:180484617-180489461	1:180518953-180520634	92.857	294	15	5	4348	4640	1180	892	1.33e-120	422	(CAA)n	Simple_repeat
1:180489462|180518952	1:180484617-180489461	1:180518953-180520634	92.857	294	15	5	4348	4640	1180	892	1.33e-120	422	Pre0_SS	SINE
1:180500585|180522960	1:180499198-180500584	1:180522961-180525347	76.087	184	40	4	677	858	315	134	2.4e-22	93.5	PRE1a	SINE
1:180500585|180522960	1:180499198-180500584	1:180522961-180525347	76.087	184	40	4	677	858	315	134	2.4e-22	93.5	PRE1b	SINE
1:180501780|180510888	1:180500732-180501779	1:180510889-180513280	81.395	258	38	9	408	661	2231	1980	5.76e-55	202	Pre0_SS	SINE
1:180501780|180520756	1:180500732-180501779	1:180520757-180522821	76.151	239	35	11	411	647	332	114	4.01e-26	106	Pre0_SS	SINE
1:180507800|180510888	1:180504402-180507799	1:180510889-180513280	82.308	260	35	9	1074	1328	2234	1981	2.42e-58	215	Pre0_SS	SINE
1:180510673|180518952	1:180507914-180510672	1:180518953-180520634	88.818	313	31	4	2210	2519	1202	891	1.29e-108	381	Pre0_SS	SINE
1:180510673|180518952	1:180507914-180510672	1:180518953-180520634	88.818	313	31	4	2210	2519	1202	891	1.29e-108	381	(TAA)n	Simple_repeat
1:180510673|180520756	1:180507914-180510672	1:180520757-180522821	78	250	32	20	1670	1916	332	103	1.36e-34	135	Pre0_SS	SINE
1:180510673|180525932	1:180507914-180510672	1:180525933-180529104	95.082	244	12	0	2230	2473	549	306	3.76e-109	385	Pre0_SS	SINE
1:180520635|180525932	1:180518953-180520634	1:180525933-180529104	86.738	279	31	5	1332	1609	548	275	1.83e-85	305	Pre0_SS	SINE
1:180522822|180525932	1:180520757-180522821	1:180525933-180529104	77.57	214	31	9	103	299	1284	1071	1.46e-27	113	Pre0_SS	SINE
1:180525348|180525932	1:180522961-180525347	1:180525933-180529104	78.899	218	44	2	100	316	1286	1070	1.67e-37	147	Pre0_SS	SINE
1:181383486|181394458	1:181374926-181383485	1:181394459-181398318	73.95	238	47	9	7816	8053	320	98	1.05e-17	82.4	Pre0_SS	SINE
1:181739654|181743674	1:181722358-181739653	1:181743675-181755791	80.631	222	36	5	10684	10901	7298	7080	3.22e-42	165	Pre0_SS	SINE
1:182118905|182120722	1:182113917-182118904	1:182120723-182133886	78.571	252	44	6	3260	3504	2432	2184	1.68e-40	158	Pre0_SS	SINE
1:182134580|182161803	1:182134024-182134579	1:182161804-182164061	80.833	120	20	3	303	420	1019	901	6.44e-22	91.6	PRE1f2	SINE
1:182147249|182161803	1:182144300-182147248	1:182161804-182164061	84.553	123	17	2	163	284	1858	1737	4.45e-30	121	PRE1d2	SINE
1:182147249|182169099	1:182144300-182147248	1:182169100-182184847	85.217	115	15	2	163	275	15650	15536	4.04e-28	117	PRE1d2	SINE
1:182161653|182169099	1:182147858-182161652	1:182169100-182184847	84.211	266	39	3	1521	1786	3949	3687	3.85e-69	255	Pre0_SS	SINE
1:182161653|182194969	1:182147858-182161652	1:182194970-182202669	78.988	257	51	3	4578	4832	1713	1458	2.92e-44	172	Pre0_SS	SINE
1:182184848|182191805	1:182169100-182184847	1:182191806-182193972	77.132	258	56	3	8052	8309	1773	1519	1.89e-37	147	Pre0_SS	SINE
1:182184848|182194969	1:182169100-182184847	1:182194970-182202669	81.013	237	30	2	3716	3952	261	40	9.28e-45	174	Pre0_SS	SINE
1:182193973|182194969	1:182191806-182193972	1:182194970-182202669	82.576	132	22	1	550	680	1584	1453	7.8e-28	115	Pre0_SS	SINE
1:182340847|182341116	1:182338759-182340846	1:182341117-182341720	72.18	133	29	4	1870	2000	360	234	0.000166	34.4	SINE1C_SS	SINE
1:182344156|182348499	1:182341783-182344155	1:182348500-182354460	84.956	226	34	0	877	1102	281	56	7.55e-63	230	Pre0_SS	SINE
1:182375387|182380474	1:182373796-182375386	1:182380475-182384880	80.531	113	22	0	221	333	163	51	2.37e-20	87.9	PRE1f2	SINE
1:182380377|182388778	1:182375441-182380376	1:182388779-182400827	78.467	274	45	10	56	323	2895	2630	2.54e-43	167	Pre0_SS	SINE
1:182380377|182400921	1:182375441-182380376	1:182400922-182404186	79.636	275	43	10	58	325	410	142	1.89e-49	185	Pre0_SS	SINE
1:182538524|182542799	1:182536762-182538523	1:182542800-182544813	85.609	271	31	6	746	1008	1764	1494	6.63e-78	278	Pre0_SS	SINE
1:182565518|182577496	1:182545869-182565517	1:182577497-182604792	90.805	261	23	1	18733	18992	18159	17899	7.63e-97	348	Pre0_SS	SINE
1:182675876|182683158	1:182670048-182675875	1:182683159-182688833	89.219	269	28	1	1432	1700	2373	2106	3.65e-94	335	Pre0_SS	SINE
1:182678727|182720865	1:182675960-182678726	1:182720866-182753212	81.034	116	21	1	2218	2332	12847	12732	1.41e-19	91.6	PRE1f2	SINE
1:182680090|182720865	1:182678916-182680089	1:182720866-182753212	79.747	79	16	0	287	365	4445	4367	6.02e-10	58.4	SINE1C_SS	SINE
1:182688834|182720865	1:182683159-182688833	1:182720866-182753212	82.818	291	43	6	1541	1827	11702	11415	3.51e-68	254	Pre0_SS	SINE
1:182698437|182720865	1:182690578-182698436	1:182720866-182753212	85.019	267	38	2	1946	2211	11688	11423	4.83e-73	270	Pre0_SS	SINE
1:182704711|182720865	1:182698544-182704710	1:182720866-182753212	79.188	764	115	30	2561	3301	18031	17289	2.67e-139	490	L1-3_SSc	LINE
1:182709191|182720865	1:182704818-182709190	1:182720866-182753212	84.314	255	36	4	964	1216	805	553	4.52e-66	246	Pre0_SS	SINE
1:184205169|184218356	1:184204170-184205168	1:184218357-184227055	85.616	146	14	7	53	195	8654	8513	4.77e-38	147	(TTTAT)n	Simple_repeat
1:184205169|184218356	1:184204170-184205168	1:184218357-184227055	85.616	146	14	7	53	195	8654	8513	4.77e-38	147	PRE1d2	SINE
1:184316868|184317973	1:184311420-184316867	1:184317974-184327805	80.377	265	46	3	5116	5379	6303	6044	2.91e-52	196	Pre0_SS	SINE
1:184338956|184348225	1:184336464-184338955	1:184348226-184348762	88.073	218	24	2	2036	2253	354	139	3.2e-72	257	Pre0_SS	SINE
1:18447171|18464178	1:18437480-18447170	1:18464179-18484107	78.571	210	41	3	7288	7495	874	667	2.33e-33	135	Pre0_SS	SINE
1:184524174|184530150	1:184517759-184524173	1:184530151-184532799	81.685	273	40	9	2658	2924	1371	1103	1.96e-59	219	Pre0_SS	SINE
1:184717249|184720726	1:184715170-184717248	1:184720727-184724781	78.182	220	36	8	859	1070	3203	2988	4.69e-33	130	Pre0_SS	SINE
1:184914188|184920865	1:184881943-184914187	1:184920866-184923502	94.485	272	10	4	20615	20885	1486	1219	1.17e-117	414	(T)n	Simple_repeat
1:184914188|184920865	1:184881943-184914187	1:184920866-184923502	94.485	272	10	4	20615	20885	1486	1219	1.17e-117	414	Pre0_SS	SINE
1:184914188|184923633	1:184881943-184914187	1:184923634-184929862	95.804	286	8	4	20602	20885	4177	3894	2.53e-130	459	(T)n	Simple_repeat
1:184914188|184923633	1:184881943-184914187	1:184923634-184929862	95.804	286	8	4	20602	20885	4177	3894	2.53e-130	459	Pre0_SS	SINE
1:184920695|184923633	1:184918046-184920694	1:184923634-184929862	83.214	280	44	3	251	527	4171	3892	1.05e-69	254	(T)n	Simple_repeat
1:184920695|184923633	1:184918046-184920694	1:184923634-184929862	83.214	280	44	3	251	527	4171	3892	1.05e-69	254	Pre0_SS	SINE
1:184920695|184929979	1:184918046-184920694	1:184929980-184933088	78.125	160	33	2	364	523	1505	1348	3.59e-24	100	Pre0_SS	SINE
1:184923503|184937075	1:184920866-184923502	1:184937076-184940160	86.813	182	24	0	2372	2553	2882	2701	2.63e-55	204	Pre0_SS	SINE
1:184960028|184971122	1:184958192-184960027	1:184971123-184975527	80.634	284	42	11	1227	1502	1998	1720	2.02e-56	207	Pre0_SS	SINE
1:187388814|187391730	1:187386678-187388813	1:187391731-187401200	85.171	263	31	6	1546	1806	6999	6743	1.06e-72	263	Pre0_SS	SINE
1:187388814|187401467	1:187386678-187388813	1:187401468-187403407	86.742	264	29	4	1546	1807	1119	860	7.15e-81	289	Pre0_SS	SINE
1:187401201|187411824	1:187391731-187401200	1:187411825-187424492	83.004	253	39	4	5645	5895	11156	10906	1.67e-60	226	Pre0_SS	SINE
1:187403408|187411824	1:187401468-187403407	1:187411825-187424492	82.022	267	41	6	871	1135	11151	10890	1.58e-59	220	Pre0_SS	SINE
1:187430487|187433652	1:187427146-187430486	1:187433653-187436697	82.443	262	42	4	1326	1587	1140	883	7.02e-62	226	Pre0_SS	SINE
1:187439979|187445395	1:187437823-187439978	1:187445396-187446219	76.596	188	37	4	1218	1404	661	480	9.9e-24	97.1	Pre0_SS	SINE
1:187445189|187446366	1:187441483-187445188	1:187446367-187450692	78.431	204	42	2	344	546	2971	2769	2.49e-33	132	Pre0_SS	SINE
1:187518793|187519924	1:187513205-187518792	1:187519925-187522916	77.895	190	30	4	4978	5165	1998	1819	4.37e-26	108	PRE1f	SINE
1:187518793|187563424	1:187513205-187518792	1:187563425-187567712	78.4	250	49	4	2471	2717	745	498	6.14e-41	158	Pre0_SS	SINE
1:187569793|187581961	1:187568798-187569792	1:187581962-187591353	81.522	276	45	5	647	920	4783	4512	1.65e-60	222	Pre0_SS	SINE
1:187571254|187581961	1:187570047-187571253	1:187581962-187591353	83.471	121	20	0	570	690	377	257	1.26e-27	113	PRE1d2	SINE
1:188406319|188428886	1:188385805-188406318	1:188428887-188455554	84.496	258	36	4	3879	4133	26208	25952	6.28e-68	252	Pre0_SS	SINE
1:18889322|18904036	1:18883317-18889321	1:18904037-18912326	77.295	207	43	4	5546	5750	6221	6017	6.03e-29	119	(TTTTGTT)n	Simple_repeat
1:18889322|18904036	1:18883317-18889321	1:18904037-18912326	77.295	207	43	4	5546	5750	6221	6017	6.03e-29	119	PRE1f	SINE
1:189132379|189138606	1:189129734-189132378	1:189138607-189149834	81.579	228	40	1	231	456	2033	1806	1.94e-49	187	(T)n	Simple_repeat
1:189132379|189138606	1:189129734-189132378	1:189138607-189149834	81.579	228	40	1	231	456	2033	1806	1.94e-49	187	PRE1e	SINE
1:18943918|18978518	1:18940398-18943917	1:18978519-18987937	83.267	251	38	4	2952	3199	7401	7152	2.55e-61	228	Pre0_SS	SINE
1:189423081|189434942	1:189419791-189423080	1:189434943-189437627	83.761	234	35	3	2787	3018	404	172	1.02e-59	219	Pre0_SS	SINE
1:189423081|189463568	1:189419791-189423080	1:189463569-189469191	89.083	229	25	0	2772	3000	2325	2097	4.16e-79	285	Pre0_SS	SINE
1:189433988|189463568	1:189429176-189433987	1:189463569-189469191	83.019	265	44	1	2037	2301	3421	3158	4.81e-65	239	Pre0_SS	SINE
1:18947909|18978518	1:18944021-18947908	1:18978519-18987937	81.152	191	33	3	1591	1779	7368	7179	6.28e-38	150	Pre0_SS	SINE
1:18956801|18978518	1:18949863-18956800	1:18978519-18987937	79.608	255	36	11	5154	5395	7375	7124	3.1e-43	169	Pre0_SS	SINE
1:18971670|18978518	1:18966073-18971669	1:18978519-18987937	81.275	251	40	3	3337	3584	7389	7143	1.15e-51	196	Pre0_SS	SINE
1:189746194|189748073	1:189690571-189746193	1:189748074-189757486	89.384	292	28	3	33057	33345	1993	1702	7.39e-102	364	Pre0_SS	SINE
1:189746194|189748073	1:189690571-189746193	1:189748074-189757486	89.384	292	28	3	33057	33345	1993	1702	7.39e-102	364	A-rich	Low_complexity
1:189746194|189757590	1:189690571-189746193	1:189757591-189763514	78.544	261	49	6	33057	33314	2651	2395	5.06e-42	165	Pre0_SS	SINE
1:189746194|189763655	1:189690571-189746193	1:189763656-189768936	91.078	269	21	3	33057	33325	1714	1449	5.36e-101	361	Pre0_SS	SINE
1:189746194|189769062	1:189690571-189746193	1:189769063-189808956	92.78	277	16	3	33057	33332	12395	12122	9.28e-111	398	Pre0_SS	SINE
1:189746194|189769062	1:189690571-189746193	1:189769063-189808956	92.78	277	16	3	33057	33332	12395	12122	9.28e-111	398	A-rich	Low_complexity
1:189746194|189809078	1:189690571-189746193	1:189809079-189907687	82.013	4253	584	92	47832	52008	30709	26562	0	3448	L1B_SS	LINE
1:189746194|189809078	1:189690571-189746193	1:189809079-189907687	82.013	4253	584	92	47832	52008	30709	26562	0	3448	(TTTTA)n	Simple_repeat
1:189746194|189809078	1:189690571-189746193	1:189809079-189907687	82.013	4253	584	92	47832	52008	30709	26562	0	3448	L1B_SS	LINE
1:189748000|189809078	1:189746347-189747999	1:189809079-189907687	80.451	266	49	3	965	1227	84399	84134	2.72e-52	200	(T)n	Simple_repeat
1:189748000|189809078	1:189746347-189747999	1:189809079-189907687	80.451	266	49	3	965	1227	84399	84134	2.72e-52	200	Pre0_SS	SINE
1:189757487|189769062	1:189748074-189757486	1:189769063-189808956	91.941	273	16	6	1289	1556	12395	12124	2.04e-105	377	Pre0_SS	SINE
1:189757487|189809078	1:189748074-189757486	1:189809079-189907687	77.118	1582	303	44	2181	3734	30094	28544	0	861	L1B_SS	LINE
1:189763515|189769062	1:189757591-189763514	1:189769063-189808956	80.769	260	46	4	2395	2651	30816	30558	2.98e-52	200	Pre0_SS	SINE
1:189763515|189809078	1:189757591-189763514	1:189809079-189907687	72.316	950	230	24	1260	2193	30091	29159	9.56e-72	267	L1MA9	LINE
1:18987938|19005183	1:18978519-18987937	1:19005184-19029279	89.655	261	26	1	7128	7388	12034	11775	9.75e-92	331	Pre0_SS	SINE
1:18999839|19005183	1:18995805-18999838	1:19005184-19029279	89.273	289	25	6	2811	3097	9439	9155	6.87e-100	357	Pre0_SS	SINE
1:190326744|190326894	1:190273712-190326743	1:190326895-190330969	76.613	124	15	8	14196	14311	1773	1656	2.08e-09	56.5	HAL1_SS	LINE
1:190326744|190342964	1:190273712-190326743	1:190342965-190367412	82.734	278	39	8	44697	44971	13690	13419	1.16e-63	239	Pre0_SS	SINE
1:190342476|190367567	1:190338815-190342475	1:190367568-190412831	85.039	254	35	3	2601	2853	43990	43739	4.39e-69	255	Pre0_SS	SINE
1:190367413|190367567	1:190342965-190367412	1:190367568-190412831	85.551	263	34	4	18125	18384	43990	43729	2.93e-73	272	Pre0_SS	SINE
1:190648253|190649258	1:190626815-190648252	1:190649259-190653540	75.954	262	60	2	17408	17667	3096	2836	1.43e-32	132	Pre0_SS	SINE
1:190648253|190654424	1:190626815-190648252	1:190654425-190661903	83.209	268	35	9	17407	17671	4731	4471	5.15e-64	237	Pre0_SS	SINE
1:190653541|190665421	1:190649259-190653540	1:190665422-190666250	74.566	173	42	1	2879	3051	726	556	9.28e-17	75	Pre0_SS	SINE
1:190653541|190672800	1:190649259-190653540	1:190672801-190673537	74.146	205	46	6	2835	3039	444	247	1.27e-17	78.7	Pre0_SS	SINE
1:190665201|190666540	1:190663469-190665200	1:190666541-190668407	82.27	141	25	0	202	342	669	529	2.99e-31	122	PRE1e	SINE
1:190672034|190672800	1:190669090-190672033	1:190672801-190673537	81.111	180	28	3	2513	2689	366	190	3.95e-36	139	Pre0_SS	SINE
1:190697358|190703707	1:190691303-190697357	1:190703708-190709332	82.213	253	39	6	573	823	1120	872	3.67e-57	213	Pre0_SS	SINE
1:190699266|190703707	1:190697517-190699265	1:190703708-190709332	81.991	211	33	5	1112	1321	2235	2029	4.98e-46	174	Pre0_SS	SINE
1:190902554|190906758	1:190874997-190902553	1:190906759-190983788	94.156	308	12	5	17329	17633	54069	53765	5.75e-131	464	Pre0_SS	SINE
1:190902554|190906758	1:190874997-190902553	1:190906759-190983788	94.156	308	12	5	17329	17633	54069	53765	5.75e-131	464	A-rich	Low_complexity
1:190906092|190906758	1:190902641-190906091	1:190906759-190983788	79.623	265	52	2	1149	1413	22773	22511	4.83e-49	189	Pre0_SS	SINE
1:193950368|193954291	1:193936606-193950367	1:193954292-193958364	90.706	269	22	3	11275	11541	1274	1007	4.75e-100	355	Pre0_SS	SINE
1:193950368|193961332	1:193936606-193950367	1:193961333-193964747	79.63	270	45	8	3678	3944	2305	2043	5.52e-49	185	Pre0_SS	SINE
1:193982328|193985559	1:193979690-193982327	1:193985560-193987064	84.444	180	25	3	1279	1457	392	215	1e-46	174	Pre0_SS	SINE
1:193989473|193994320	1:193987221-193989472	1:193994321-193996720	74.386	285	61	10	576	854	834	556	2.17e-27	111	L1-3_SSc	LINE
1:193991472|193994320	1:193989650-193991471	1:193994321-193996720	76.271	177	38	4	1203	1376	1301	1126	2.28e-21	91.6	Pre0_SS	SINE
1:194000444|194004255	1:193996918-194000443	1:194004256-194005336	77.542	236	42	8	1634	1866	361	134	1.17e-33	132	Pre0_SS	SINE
1:194003786|194007780	1:194001691-194003785	1:194007781-194008980	77.551	147	27	4	413	554	532	387	1.09e-19	84.2	Pre0_SS	SINE
1:194063964|194074571	1:194055453-194063963	1:194074572-194085260	90.948	232	21	0	861	1092	3238	3007	4.71e-87	313	Pre0_SS	SINE
1:194103432|194104564	1:194100858-194103431	1:194104565-194110300	86.184	304	28	10	1907	2199	448	148	5.88e-89	316	Pre0_SS	SINE
1:194143364|194145285	1:194141471-194143363	1:194145286-194152168	77.863	262	45	10	230	481	4035	3777	5.56e-39	150	Pre0_SS	SINE
1:194173863|194179870	1:194164995-194173862	1:194179871-194207246	80.444	225	39	5	7348	7572	9214	8995	2.07e-42	167	Pre0_SS	SINE
1:194178416|194179870	1:194174045-194178415	1:194179871-194207246	82.659	173	29	1	3609	3781	9619	9448	2.86e-38	152	PRE1g	SINE
1:196092072|196103400	1:196088720-196092071	1:196103401-196118278	91.86	86	5	2	3109	3193	4814	4730	6.03e-29	119	PRE1b	SINE
1:196092072|196103400	1:196088720-196092071	1:196103401-196118278	91.86	86	5	2	3109	3193	4814	4730	6.03e-29	119	(A)n	Simple_repeat
1:196103347|196127738	1:196101797-196103346	1:196127739-196154349	83.051	236	29	7	133	361	18884	18653	2.66e-54	204	Pre0_SS	SINE
1:196118279|196127738	1:196103401-196118278	1:196127739-196154349	94.822	309	11	2	6212	6515	6539	6231	1.38e-135	477	(T)n	Simple_repeat
1:196118279|196127738	1:196103401-196118278	1:196127739-196154349	94.822	309	11	2	6212	6515	6539	6231	1.38e-135	477	Pre0_SS	SINE
1:196196559|196200169	1:196193863-196196558	1:196200170-196204347	73.878	245	59	5	1385	1626	1274	1032	8.22e-22	93.5	Pre0_SS	SINE
1:196200000|196204505	1:196197263-196199999	1:196204506-196205829	84.099	283	30	1	80	362	810	543	2.45e-72	259	Pre0_SS	SINE
1:19641982|19644100	1:19638177-19641981	1:19644101-19652431	78.836	189	20	10	2443	2630	2085	1916	4.61e-26	110	Pre0_SS	SINE
1:200899063|200922046	1:200887396-200899062	1:200922047-200933973	86.4	250	28	3	10740	10989	2870	2627	3.17e-73	268	Pre0_SS	SINE
1:200918911|200922046	1:200902737-200918910	1:200922047-200933973	83.636	550	71	13	11879	12427	1719	1188	1.43e-142	499	L1-1_SSc	LINE
1:202026730|202048390	1:202020270-202026729	1:202048391-202054993	80.769	234	41	4	4627	4858	666	435	4.67e-47	180	Pre0_SS	SINE
1:202041879|202048390	1:202026823-202041878	1:202048391-202054993	87.097	217	28	0	14484	14700	4963	4747	1.06e-66	246	Pre0_SS	SINE
1:202107433|202110999	1:202066745-202107432	1:202111000-202156542	82.862	601	74	15	14547	15140	17477	16899	8.85e-146	512	L1-3_SSc	LINE
1:202107433|202156800	1:202066745-202107432	1:202156801-202159356	80.488	82	11	5	19750	19831	1203	1127	2.78e-10	58.4	L1MB7	LINE
1:202156543|202207406	1:202111000-202156542	1:202207407-202222569	91.822	269	18	3	19413	19678	1867	1600	1.17e-103	372	Pre0_SS	SINE
1:202188216|202207406	1:202180918-202188215	1:202207407-202222569	88.612	281	28	2	1021	1297	1867	1587	1.89e-94	339	Pre0_SS	SINE
1:202188216|202222724	1:202180918-202188215	1:202222725-202225224	92.473	279	14	7	1982	2253	571	293	1.17e-111	392	(T)n	Simple_repeat
1:202188216|202222724	1:202180918-202188215	1:202222725-202225224	92.473	279	14	7	1982	2253	571	293	1.17e-111	392	Pre0_SS	SINE
1:202207302|202254632	1:202188318-202207301	1:202254633-202258784	88.055	293	32	3	7030	7319	1129	837	2.89e-96	344	(T)n	Simple_repeat
1:202207302|202254632	1:202188318-202207301	1:202254633-202258784	88.055	293	32	3	7030	7319	1129	837	2.89e-96	344	Pre0_SS	SINE
1:202222570|202254632	1:202207407-202222569	1:202254633-202258784	90.354	311	20	10	1565	1868	1146	839	4.86e-113	399	(T)n	Simple_repeat
1:202222570|202254632	1:202207407-202222569	1:202254633-202258784	90.354	311	20	10	1565	1868	1146	839	4.86e-113	399	Pre0_SS	SINE
1:202479171|202536998	1:202320732-202479170	1:202536999-202568517	92.364	275	20	1	118289	118563	18182	17909	2.33e-108	390	Pre0_SS	SINE
1:202536297|202536998	1:202488836-202536296	1:202536999-202568517	87.938	257	28	3	15839	16093	18182	17927	1.21e-81	300	Pre0_SS	SINE
1:202581852|202586866	1:202568737-202581851	1:202586867-202593613	82.955	264	33	5	11593	11844	2828	2565	1.71e-61	228	Pre0_SS	SINE
1:203303509|203323652	1:203284099-203303508	1:203323653-203328680	81.526	249	36	9	18473	18716	4850	4607	1.06e-51	196	Pre0_SS	SINE
1:203314609|203323652	1:203303650-203314608	1:203323653-203328680	84.39	205	26	5	5142	5344	988	788	5.99e-52	196	Pre0_SS	SINE
1:203396554|203404306	1:203392776-203396553	1:203404307-203414760	75.238	105	24	2	3199	3302	237	134	1.27e-07	49.1	PRE1i	SINE
1:203403295|203404306	1:203396692-203403294	1:203404307-203414760	80.992	242	40	6	644	881	4941	4702	4.52e-49	187	PRE1e	SINE
1:203458278|203476159	1:203453457-203458277	1:203476160-203484686	86.8	250	27	2	958	1207	2844	2601	1e-75	274	Pre0_SS	SINE
1:203484687|203489514	1:203476160-203484686	1:203489515-203493483	81.818	253	42	4	5531	5780	3588	3337	2.36e-56	209	PRE1f	SINE
1:203484687|203504966	1:203476160-203484686	1:203504967-203507696	76.305	249	47	10	659	904	1021	782	2.17e-30	122	Pre0_SS	SINE
1:203507697|203561227	1:203504967-203507696	1:203561228-203600889	86.466	266	34	2	1804	2069	12338	12075	5.24e-80	291	Pre0_SS	SINE
1:203515105|203516233	1:203509435-203515104	1:203516234-203531905	76.172	256	55	5	1995	2246	2485	2232	9.95e-32	130	PRE1e	SINE
1:203515105|203516233	1:203509435-203515104	1:203516234-203531905	76.172	256	55	5	1995	2246	2485	2232	9.95e-32	130	(AAAAC)n	Simple_repeat
1:203531906|203537078	1:203516234-203531905	1:203537079-203538847	83.273	275	44	1	666	940	740	468	9.45e-69	252	Pre0_SS	SINE
1:203531906|203547745	1:203516234-203531905	1:203547746-203560905	85.13	269	35	4	674	940	5058	4793	6.53e-74	270	Pre0_SS	SINE
1:203536417|203537078	1:203532082-203536416	1:203537079-203538847	80.072	276	34	9	2339	2596	739	467	2.69e-49	185	Pre0_SS	SINE
1:203560906|203561227	1:203547746-203560905	1:203561228-203600889	89.963	269	24	3	7423	7691	1367	1102	1.92e-95	344	Pre0_SS	SINE
1:203685646|203685979	1:203684100-203685645	1:203685980-203688335	81.944	216	38	1	1282	1497	1480	1266	5.49e-49	182	Pre0_SS	SINE
1:203730146|203731785	1:203726148-203730145	1:203731786-203735590	77.612	201	33	9	564	755	2935	2738	3.07e-27	111	Pre0_SS	SINE
1:203730146|203740464	1:203726148-203730145	1:203740465-203751661	80.952	231	42	2	1084	1314	866	638	2.04e-47	182	Pre0_SS	SINE
1:203735591|203740464	1:203731786-203735590	1:203740465-203751661	81.545	233	41	2	207	439	866	636	3.23e-50	191	Pre0_SS	SINE
1:203739289|203740464	1:203738046-203739288	1:203740465-203751661	78.112	233	48	3	833	1064	886	656	8.25e-37	145	Pre0_SS	SINE
1:205085374|205093024	1:205082800-205085373	1:205093025-205123262	82.09	268	45	3	1211	1478	12253	11989	5.38e-61	226	Pre0_SS	SINE
1:20525842|20531840	1:20518679-20525841	1:20531841-20541275	82.143	280	42	8	2971	3250	4201	3930	5.6e-63	233	Pre0_SS	SINE
1:20528195|20531840	1:20525935-20528194	1:20531841-20541275	79.853	273	44	7	512	777	4200	3932	3.86e-50	189	Pre0_SS	SINE
1:20543243|20567142	1:20541342-20543242	1:20567143-20571856	78.788	198	35	3	1109	1301	2077	1882	6.44e-32	126	Pre0_SS	SINE
1:205515399|205527866	1:205495692-205515398	1:205527867-205557793	86.207	290	36	4	3778	4066	13307	13021	1.1e-85	311	(T)n	Simple_repeat
1:205515399|205527866	1:205495692-205515398	1:205527867-205557793	86.207	290	36	4	3778	4066	13307	13021	1.1e-85	311	Pre0_SS	SINE
1:205515399|205557988	1:205495692-205515398	1:205557989-205574277	85.851	1251	130	25	8936	10161	6490	5262	0	1286	L1B_SS	LINE
1:205515399|205605767	1:205495692-205515398	1:205605768-205624741	85.176	1248	146	21	8936	10161	13077	11847	0	1243	L1B_SS	LINE
1:205574278|205605767	1:205557989-205574277	1:205605768-205624741	82.831	1328	181	26	11941	13227	12855	11534	0	1146	L1B_SS	LINE
1:205604847|205605767	1:205582956-205604846	1:205605768-205624741	90.514	253	20	4	5387	5637	3043	2793	1.79e-91	331	Pre0_SS	SINE
1:20633122|20671055	1:20617176-20633121	1:20671056-20751760	86.312	263	30	6	8208	8465	48795	48534	1.88e-76	281	Pre0_SS	SINE
1:206833909|206891748	1:206794175-206833908	1:206891749-206937087	89.568	278	27	2	15241	15516	28713	28436	1.98e-97	351	Pre0_SS	SINE
1:207062965|207102051	1:207033486-207062964	1:207102052-207104354	78.182	110	24	0	11039	11148	1329	1220	4.65e-14	71.3	SINE1A_SS	SINE
1:207062965|207113596	1:207033486-207062964	1:207113597-207120928	86.466	133	17	1	24463	24594	556	424	8.65e-36	145	Pre0_SS	SINE
1:207082558|207104545	1:207066745-207082557	1:207104546-207113421	84.234	222	33	2	5692	5913	1481	1262	2.11e-57	215	Pre0_SS	SINE
1:207082558|207131833	1:207066745-207082557	1:207131834-207140767	82.971	276	43	3	5693	5964	2076	1801	2.26e-66	246	Pre0_SS	SINE
1:207082558|207131833	1:207066745-207082557	1:207131834-207140767	82.971	276	43	3	5693	5964	2076	1801	2.26e-66	246	(CAA)n	Simple_repeat
1:207101920|207131833	1:207082705-207101919	1:207131834-207140767	85.609	271	37	2	14735	15004	649	380	2.09e-77	283	Pre0_SS	SINE
1:207120929|207131833	1:207113597-207120928	1:207131834-207140767	83.803	284	40	5	301	584	2076	1799	2.89e-72	265	Pre0_SS	SINE
1:207223705|207243608	1:207221211-207223704	1:207243609-207251284	76.151	239	39	12	2010	2247	5762	5541	1.39e-26	110	Pre0_SS	SINE
1:207438994|207450585	1:207436201-207438993	1:207450586-207458852	79.661	236	40	6	375	603	7551	7317	1.27e-42	163	(T)n	Simple_repeat
1:207438994|207450585	1:207436201-207438993	1:207450586-207458852	79.661	236	40	6	375	603	7551	7317	1.27e-42	163	PRE1f	SINE
1:207458853|207473790	1:207450586-207458852	1:207473791-207482916	83.942	274	38	4	5661	5932	6340	6071	1.86e-70	257	Pre0_SS	SINE
1:20776417|20784622	1:20757644-20776416	1:20784623-20792928	86.397	272	35	2	16304	16574	3290	3020	8.14e-82	296	Pre0_SS	SINE
1:20776417|20784622	1:20757644-20776416	1:20784623-20792928	86.397	272	35	2	16304	16574	3290	3020	8.14e-82	296	(ACAAA)n	Simple_repeat
1:207695988|207712705	1:207694416-207695987	1:207712706-207714046	77.193	171	38	1	777	946	312	142	3.27e-24	99	PRE1f	SINE
1:207858354|207861882	1:207851829-207858353	1:207861883-207891285	84.615	195	28	2	5763	5956	26048	25855	1.35e-50	193	Pre0_SS	SINE
1:20803183|20821172	1:20798557-20803182	1:20821173-20823742	80.676	207	33	4	4266	4472	2193	1994	7.85e-40	154	Pre0_SS	SINE
1:20803183|20826456	1:20798557-20803182	1:20826457-20832278	83.955	268	36	6	4202	4468	5652	5391	1.11e-68	250	Pre0_SS	SINE
1:20819147|20823871	1:20818187-20819146	1:20823872-20826276	76.73	159	33	3	161	318	2348	2193	2.79e-20	86.1	Pre0_SS	SINE
1:208322288|208389714	1:208190124-208322287	1:208389715-208394067	84.103	195	30	1	16592	16786	3659	3466	5.65e-48	187	Pre0_SS	SINE
1:208355018|208364542	1:208322342-208355017	1:208364543-208384870	84.532	278	40	3	16581	16858	8593	8319	5.85e-74	272	Pre0_SS	SINE
1:208384871|208389714	1:208364543-208384870	1:208389715-208394067	78.355	231	45	5	15641	15868	3655	3427	5.3e-36	145	Pre0_SS	SINE
1:208394068|208407707	1:208389715-208394067	1:208407708-208420874	75.789	285	61	7	3419	3698	1001	720	1.91e-34	137	PRE1g	SINE
1:208394068|208407707	1:208389715-208394067	1:208407708-208420874	75.789	285	61	7	3419	3698	1001	720	1.91e-34	137	(TAAA)n	Simple_repeat
1:20850878|20858213	1:20846047-20850877	1:20858214-20869921	81.226	261	44	5	4384	4643	4821	4565	5.11e-55	206	Pre0_SS	SINE
1:20869922|20880809	1:20858214-20869921	1:20880810-20886571	86.923	260	32	2	1950	2208	3271	3013	3.27e-80	291	Pre0_SS	SINE
1:20873894|20880809	1:20870938-20873893	1:20880810-20886571	80.738	244	39	5	2672	2907	672	429	1.44e-48	183	Pre0_SS	SINE
1:20886572|20888975	1:20880810-20886571	1:20888976-20893797	84.615	169	26	0	3012	3180	288	120	3.29e-44	169	Pre0_SS	SINE
1:20888409|20913116	1:20886742-20888408	1:20913117-20915108	85.13	269	35	5	142	408	406	141	2.07e-75	270	Pre0_SS	SINE
1:20908952|20913116	1:20899910-20908951	1:20913117-20915108	78.764	259	53	2	8639	8895	401	143	3.28e-45	172	Pre0_SS	SINE
1:209328952|209330339	1:209320318-209328951	1:209330340-209333308	84.861	251	31	4	8223	8468	2253	2005	1.36e-67	246	L1B_SS	LINE
1:2103123|2105156	1:2101617-2103122	1:2105157-2111126	83.012	259	39	5	1044	1301	2369	2115	4.78e-63	230	Pre0_SS	SINE
1:213593212|213593378	1:213483866-213593211	1:213593379-213684980	93.852	244	13	2	19254	19496	89089	88847	3.94e-101	366	Pre0_SS	SINE
1:215191228|215193527	1:215138790-215191227	1:215193528-215219604	87.149	249	27	5	29531	29776	18708	18462	2.59e-75	278	Pre0_SS	SINE
1:215191228|215193527	1:215138790-215191227	1:215193528-215219604	87.149	249	27	5	29531	29776	18708	18462	2.59e-75	278	A-rich	Low_complexity
1:215191228|215223631	1:215138790-215191227	1:215223632-215256333	78.947	247	48	4	39333	39578	2289	2046	2.64e-41	165	Pre0_SS	SINE
1:215371012|215389275	1:215266888-215371011	1:215389276-215418369	81.127	2803	439	48	80180	82948	19439	16693	0	2163	L1B_SS	LINE
1:215371012|215418563	1:215266888-215371011	1:215418564-215447980	80.522	2834	454	50	80239	83022	11602	8817	0	2085	L1B_SS	LINE
1:215644030|215669813	1:215633546-215644029	1:215669814-215685691	81.416	226	36	6	6224	6445	2309	2086	9.13e-47	180	Pre0_SS	SINE
1:215754530|215771774	1:215750212-215754529	1:215771775-215789121	76.718	262	47	9	2178	2430	6546	6290	3.24e-33	134	Pre0_SS	SINE
1:215771556|215789381	1:215757552-215771555	1:215789382-215801554	83.588	262	36	6	617	877	7274	7019	1.52e-64	239	Pre0_SS	SINE
1:215771556|215789381	1:215757552-215771555	1:215789382-215801554	83.588	262	36	6	617	877	7274	7019	1.52e-64	239	(CAA)n	Simple_repeat
1:216148995|216177064	1:216116574-216148994	1:216177065-216190559	85.765	281	37	3	18432	18711	8582	8304	1.65e-80	294	Pre0_SS	SINE
1:216148995|216190639	1:216116574-216148994	1:216190640-216198952	85.56	277	35	4	18438	18710	3661	3386	3.05e-78	285	Pre0_SS	SINE
1:216148995|216199042	1:216116574-216148994	1:216199043-216214872	86.842	266	31	4	18437	18701	2020	1758	9.65e-81	294	Pre0_SS	SINE
1:216175647|216177064	1:216149196-216175646	1:216177065-216190559	91.103	281	23	2	19389	19668	8585	8306	3.6e-106	379	Pre0_SS	SINE
1:216332768|216333648	1:216320575-216332767	1:216333649-216341012	76.027	292	47	12	5491	5762	3798	3510	5.03e-32	130	Pre0_SS	SINE
1:216332768|216341225	1:216320575-216332767	1:216341226-216343251	85.24	271	33	7	5495	5762	845	579	2.16e-75	272	Pre0_SS	SINE
1:216354670|216355572	1:216352233-216354669	1:216355573-216375634	78.409	176	37	1	1550	1724	2008	1833	2.75e-27	113	Pre0_SS	SINE
1:216407988|216420611	1:216406958-216407987	1:216420612-216427781	75.978	179	37	6	535	711	3639	3465	2.49e-20	87.9	Pre0_SS	SINE
1:216409961|216410828	1:216408141-216409960	1:216410829-216415099	74.708	257	50	11	538	782	2973	2720	3.38e-24	100	Pre0_SS	SINE
1:216427782|216434127	1:216420612-216427781	1:216434128-216452784	84.4	250	31	8	3455	3701	18481	18237	1.19e-64	239	Pre0_SS	SINE
1:216880689|216901186	1:216872246-216880688	1:216901187-216914274	88.382	241	26	2	5461	5700	12726	12487	2.89e-79	289	Pre0_SS	SINE
1:216884524|216887789	1:216882495-216884523	1:216887790-216889403	72.574	237	48	9	585	814	757	531	6.7e-13	62.1	Pre0_SS	SINE
1:216887702|216901186	1:216885823-216887701	1:216901187-216914274	77.328	247	49	6	1368	1610	12758	12515	6.81e-35	139	Pre0_SS	SINE
1:216892031|216897938	1:216889539-216892030	1:216897939-216899964	84.328	268	38	4	2180	2444	395	129	3.42e-72	259	Pre0_SS	SINE
1:216892031|216901186	1:216889539-216892030	1:216901187-216914274	86.555	238	32	0	2202	2439	12726	12489	5.15e-72	263	Pre0_SS	SINE
1:216914275|216933620	1:216901187-216914274	1:216933621-216950751	86.17	282	32	4	12490	12765	14693	14413	3.26e-82	298	Pre0_SS	SINE
1:216914275|216951002	1:216901187-216914274	1:216951003-217001150	87.368	285	29	7	12490	12773	44250	43972	2.04e-88	320	Pre0_SS	SINE
1:216914275|216951002	1:216901187-216914274	1:216951003-217001150	87.368	285	29	7	12490	12773	44250	43972	2.04e-88	320	A-rich	Low_complexity
1:21752087|21752426	1:21748612-21752086	1:21752427-21754232	78.475	223	41	7	3048	3265	1450	1230	5.78e-36	139	Pre0_SS	SINE
1:217793463|217794582	1:217786901-217793462	1:217794583-218008758	81.148	244	39	5	5695	5932	191794	191552	1.28e-48	189	Pre0_SS	SINE
1:218008759|218013989	1:217794583-218008758	1:218013990-218048426	89.219	269	28	1	83687	83955	14086	13819	8.18e-92	335	Pre0_SS	SINE
1:218008759|218048568	1:217794583-218008758	1:218048569-218068862	81.14	737	111	23	172382	173101	6079	5354	1.57e-161	566	L1-3_SSc	LINE
1:218008759|218069031	1:217794583-218008758	1:218069032-218088834	90.203	296	23	4	77199	77493	19050	18760	5.96e-106	381	(T)n	Simple_repeat
1:218008759|218069031	1:217794583-218008758	1:218069032-218088834	90.203	296	23	4	77199	77493	19050	18760	5.96e-106	381	Pre0_SS	SINE
1:218048427|218089010	1:218013990-218048426	1:218089011-218111730	78.81	269	42	8	159	417	19367	19104	6.7e-42	167	PRE1b	SINE
1:218088835|218089010	1:218069032-218088834	1:218089011-218111730	80.216	278	41	9	18762	19031	19372	19101	4.91e-51	196	Pre0_SS	SINE
1:218542445|218573173	1:218523971-218542444	1:218573174-218585405	89.855	276	27	1	5978	6252	11147	10872	1.38e-98	353	(T)n	Simple_repeat
1:218542445|218573173	1:218523971-218542444	1:218573174-218585405	89.855	276	27	1	5978	6252	11147	10872	1.38e-98	353	Pre0_SS	SINE
1:218569068|218573173	1:218559824-218569067	1:218573174-218585405	86.159	289	19	2	2858	3145	11139	10871	1.53e-80	292	Pre0_SS	SINE
1:218569068|218601342	1:218559824-218569067	1:218601343-218607797	78.241	216	43	4	1491	1704	2281	2068	7.18e-34	135	Pre0_SS	SINE
1:219008811|219017536	1:219005883-219008810	1:219017537-219020765	79.333	150	22	5	2377	2517	1685	1536	5.34e-23	97.1	Pre0_SS	SINE
1:219184718|219186921	1:219184180-219184717	1:219186922-219187783	74.894	235	34	12	149	365	455	228	1.98e-20	84.2	Pre0_SS	SINE
1:219640995|219643357	1:219627512-219640994	1:219643358-219652806	78.868	265	49	6	2308	2571	2177	1919	1.17e-44	172	PRE1e	SINE
1:219640995|219643357	1:219627512-219640994	1:219643358-219652806	78.868	265	49	6	2308	2571	2177	1919	1.17e-44	172	(AAAAC)n	Simple_repeat
1:219700610|219730732	1:219664863-219700609	1:219730733-219740204	93.284	268	18	0	27510	27777	5275	5008	3.39e-111	396	Pre0_SS	SINE
1:219723640|219748388	1:219717249-219723639	1:219748389-219752295	75.472	212	45	6	5129	5336	647	439	1.41e-22	97.1	Pre0_SS	SINE
1:219729929|219730732	1:219726103-219729928	1:219730733-219740204	80.597	201	39	0	1990	2190	1892	1692	6.68e-40	156	Pre0_SS	SINE
1:219753933|219770212	1:219752444-219753932	1:219770213-219773050	80.723	249	37	11	123	362	480	234	1.77e-49	183	PRE1e	SINE
1:221421683|221424819	1:221402059-221421682	1:221424820-221437629	86.528	193	25	1	16209	16400	1807	1615	4.89e-56	211	Pre0_SS	SINE
1:221655410|221675520	1:221635306-221655409	1:221675521-221758129	83.654	312	37	13	12623	12927	53101	52797	4.87e-76	281	L1B_SS	LINE
1:221674329|221675520	1:221667238-221674328	1:221675521-221758129	96.977	2150	59	6	1252	3396	12180	10032	0	3605	L1_SS	LINE
1:222159435|222164144	1:222039388-222159434	1:222164145-222211741	86.505	578	58	15	114206	114776	18716	18152	5.62e-177	617	L1-2_SSc	LINE
1:222211742|222225997	1:222164145-222211741	1:222225998-222237693	80.597	268	40	9	47190	47452	7431	7171	3.04e-51	196	Pre0_SS	SINE
1:222211742|222244262	1:222164145-222211741	1:222244263-222271827	83.273	275	40	6	2797	3067	4463	4191	1.95e-66	248	(TTTTA)n	Simple_repeat
1:222211742|222244262	1:222164145-222211741	1:222244263-222271827	83.273	275	40	6	2797	3067	4463	4191	1.95e-66	248	Pre0_SS	SINE
1:222271828|222290918	1:222244263-222271827	1:222290919-222296616	83.835	266	40	3	4190	4453	3764	3500	6.47e-68	250	Pre0_SS	SINE
1:222290763|222296761	1:222278643-222290762	1:222296762-222333618	86.348	293	26	14	7146	7436	25618	25338	1.08e-84	307	(T)n	Simple_repeat
1:222290763|222296761	1:222278643-222290762	1:222296762-222333618	86.348	293	26	14	7146	7436	25618	25338	1.08e-84	307	Pre0_SS	SINE
1:22285747|22352249	1:22241527-22285746	1:22352250-22405524	85.385	260	36	2	9828	10087	25952	25695	2.69e-72	268	Pre0_SS	SINE
1:222419740|222428917	1:222417891-222419739	1:222428918-222454464	83.71	221	35	1	190	409	24437	24217	1.18e-55	207	(T)n	Simple_repeat
1:222419740|222428917	1:222417891-222419739	1:222428918-222454464	83.71	221	35	1	190	409	24437	24217	1.18e-55	207	Pre0_SS	SINE
1:222581769|222582812	1:222578341-222581768	1:222582813-222584690	80.769	260	47	3	1162	1419	1371	1113	5.36e-54	200	Pre0_SS	SINE
1:222581769|222598571	1:222578341-222581768	1:222598572-222604810	79.699	266	50	3	1161	1422	3416	3151	1.94e-50	189	Pre0_SS	SINE
1:222694527|222707444	1:222668166-222694526	1:222707445-222714844	86.029	272	36	2	23165	23436	3351	3082	9.48e-80	291	Pre0_SS	SINE
1:222705220|222707444	1:222694638-222705219	1:222707445-222714844	81.641	256	35	8	8217	8460	3351	3096	1.83e-53	202	Pre0_SS	SINE
1:222714845|222717493	1:222707445-222714844	1:222717494-222720532	84.889	225	30	4	3103	3324	1076	853	5.59e-61	224	Pre0_SS	SINE
1:223565045|223572485	1:223560603-223565044	1:223572486-223584507	81.343	268	43	7	3255	3519	11250	10987	1.04e-56	211	Pre0_SS	SINE
1:223585502|223596456	1:223584622-223585501	1:223596457-223608484	79.452	219	44	1	569	787	543	326	6.92e-40	154	Pre0_SS	SINE
1:223593900|223596456	1:223592395-223593899	1:223596457-223608484	76.068	234	48	3	464	689	539	306	5.62e-28	115	Pre0_SS	SINE
1:223608485|223632921	1:223596457-223608484	1:223632922-223643826	76.824	233	44	7	2484	2710	8053	7825	1.23e-29	122	Pre0_SS	SINE
1:224099715|224103479	1:224085400-224099714	1:224103480-224119343	78.543	247	45	7	5430	5669	5967	5722	2.1e-39	156	Pre0_SS	SINE
1:225154199|225159215	1:225151478-225154198	1:225159216-225192719	89.919	248	23	2	1925	2170	13664	13417	1.01e-88	318	Pre0_SS	SINE
1:225517028|225522667	1:225425752-225517027	1:225522668-225530337	79.554	269	51	4	22303	22568	5220	4953	6.38e-49	189	Pre0_SS	SINE
1:22697937|22706363	1:22695714-22697936	1:22706364-22710220	80.505	277	42	5	894	1163	2953	2682	9.96e-55	202	Pre0_SS	SINE
1:22731268|22731891	1:22722012-22731267	1:22731892-22734752	81.526	249	41	5	8544	8790	654	409	1.11e-53	200	Pre0_SS	SINE
1:22731268|22735094	1:22722012-22731267	1:22735095-22743311	78.761	226	37	8	8580	8797	4420	4198	1.97e-35	141	Pre0_SS	SINE
1:228063646|228083143	1:228058353-228063645	1:228083144-228091797	85.24	271	38	2	4075	4345	1511	1243	2.59e-76	278	Pre0_SS	SINE
1:228066063|228083143	1:228063760-228066062	1:228083144-228091797	79.31	174	36	0	245	418	1415	1242	5.57e-30	122	PRE1e	SINE
1:228081962|228083143	1:228067368-228081961	1:228083144-228091797	81.911	293	41	11	10523	10807	3988	3700	1.22e-63	237	Pre0_SS	SINE
1:228081962|228083143	1:228067368-228081961	1:228083144-228091797	81.911	293	41	11	10523	10807	3988	3700	1.22e-63	237	A-rich	Low_complexity
1:22871764|22901667	1:22863819-22871763	1:22901668-22923666	84.354	294	43	3	7210	7501	2684	2392	5.92e-78	285	Pre0_SS	SINE
1:22871764|22901667	1:22863819-22871763	1:22901668-22923666	84.354	294	43	3	7210	7501	2684	2392	5.92e-78	285	(TAAAA)n	Simple_repeat
1:22880595|22891772	1:22871848-22880594	1:22891773-22898098	94.059	303	8	8	3618	3911	4474	4173	5.82e-129	451	Pre0_SS	SINE
1:22880595|22891772	1:22871848-22880594	1:22891773-22898098	94.059	303	8	8	3618	3911	4474	4173	5.82e-129	451	(A)n	Simple_repeat
1:22880595|22901667	1:22871848-22880594	1:22901668-22923666	88.367	490	41	6	2759	3234	16025	15538	3.46e-165	575	L1ME4b	LINE
1:22891664|22898956	1:22880769-22891663	1:22898957-22901572	88.396	293	27	7	9897	10189	1749	1464	2.9e-97	346	Pre0_SS	SINE
1:22891664|22898956	1:22880769-22891663	1:22898957-22901572	88.396	293	27	7	9897	10189	1749	1464	2.9e-97	346	(CAA)n	Simple_repeat
1:22891664|22898956	1:22880769-22891663	1:22898957-22901572	88.396	293	27	7	9897	10189	1749	1464	2.9e-97	346	Pre0_SS	SINE
1:22891664|22901667	1:22880769-22891663	1:22901668-22923666	86.149	296	37	4	9896	10189	2684	2391	2.88e-87	316	Pre0_SS	SINE
1:22891664|22901667	1:22880769-22891663	1:22901668-22923666	86.149	296	37	4	9896	10189	2684	2391	2.88e-87	316	(CAA)n	Simple_repeat
1:22891664|22901667	1:22880769-22891663	1:22901668-22923666	86.149	296	37	4	9896	10189	2684	2391	2.88e-87	316	Pre0_SS	SINE
1:22898099|22898956	1:22891773-22898098	1:22898957-22901572	83.621	232	34	4	4244	4474	465	237	4.95e-58	215	Pre0_SS	SINE
1:228980934|228986161	1:228956674-228980933	1:228986162-229022736	82.156	269	44	4	6704	6972	12003	11739	1.72e-60	228	Pre0_SS	SINE
1:230136776|230165396	1:230132024-230136775	1:230165397-230179267	87.365	277	31	4	2200	2473	7376	7101	9.48e-88	315	Pre0_SS	SINE
1:230179268|230182141	1:230165397-230179267	1:230182142-230188039	86.873	259	33	1	13109	13366	439	181	7.14e-80	289	Pre0_SS	SINE
1:230179268|230190286	1:230165397-230179267	1:230190287-230202630	87.023	262	33	1	7116	7376	10496	10235	3.22e-81	294	Pre0_SS	SINE
1:230216433|230304218	1:230215046-230216432	1:230304219-230322184	80.247	243	45	3	46	287	14717	14477	1.35e-47	180	(TATTT)n	Simple_repeat
1:230216433|230304218	1:230215046-230216432	1:230304219-230322184	80.247	243	45	3	46	287	14717	14477	1.35e-47	180	Pre0_SS	SINE
1:230250825|230260047	1:230245704-230250824	1:230260048-230266503	84.701	268	29	4	4272	4527	3841	3574	8.12e-71	257	Pre0_SS	SINE
1:230259235|230273337	1:230254226-230259234	1:230273338-230276436	79.853	273	47	8	1140	1405	1143	872	1.09e-51	193	(T)n	Simple_repeat
1:230259235|230273337	1:230254226-230259234	1:230273338-230276436	79.853	273	47	8	1140	1405	1143	872	1.09e-51	193	PRE1f	SINE
1:230266504|230279065	1:230260048-230266503	1:230279066-230280170	80	170	25	7	3624	3786	584	417	3.07e-29	117	Pre0_SS	SINE
1:230287975|230295437	1:230280277-230287974	1:230295438-230296028	79.412	238	40	6	5276	5512	372	143	3.17e-42	159	Pre0_SS	SINE
1:230296029|230296307	1:230295438-230296028	1:230296308-230304103	78.598	271	46	7	105	364	5716	5447	5.33e-45	169	Pre0_SS	SINE
1:230672892|230676025	1:230613464-230672891	1:230676026-230694097	83.6	250	40	1	10215	10464	10129	9881	4.47e-62	233	Pre0_SS	SINE
1:231093951|231101198	1:231093101-231093950	1:231101199-231108218	76.824	233	38	11	361	590	3372	3153	2.56e-29	117	Pre0_SS	SINE
1:233031497|233033199	1:233025419-233031496	1:233033200-233217423	77.821	257	51	5	4938	5191	98633	98380	3.72e-38	154	Pre0_SS	SINE
1:235876123|235876667	1:235875324-235876122	1:235876668-235877383	73.488	215	46	8	194	401	517	307	1.91e-16	71.3	Pre0_SS	SINE
1:235976285|235983215	1:235970887-235976284	1:235983216-235998984	76.894	264	52	7	185	440	7722	7460	2.2e-35	141	Pre0_SS	SINE
1:236043218|236043452	1:236037582-236043217	1:236043453-236058792	78.261	230	46	2	1648	1875	1168	941	1.73e-36	145	Pre0_SS	SINE
1:236043218|236061313	1:236037582-236043217	1:236061314-236101052	85.833	240	31	3	3012	3249	21156	20918	2.57e-68	252	Pre0_SS	SINE
1:236129302|236130297	1:236126979-236129301	1:236130298-236132478	79.498	239	40	7	249	482	735	501	9.96e-43	161	Pre0_SS	SINE
1:237006600|237015757	1:237003001-237006599	1:237015758-237017348	84.211	266	38	4	2338	2600	1558	1294	5.02e-71	255	Pre0_SS	SINE
1:237015547|237029321	1:237012780-237015546	1:237029322-237044191	83.908	261	38	4	1395	1652	7175	6916	4.37e-67	246	Pre0_SS	SINE
1:237017349|237029321	1:237015758-237017348	1:237029322-237044191	85.542	249	34	2	1310	1557	389	142	3.21e-71	259	Pre0_SS	SINE
1:237125135|237143164	1:237117839-237125134	1:237143165-237157190	76.65	818	129	36	2417	3218	7572	6801	5.12e-112	396	L1B_SS	LINE
1:237125135|237157384	1:237117839-237125134	1:237157385-237164133	88.889	252	28	0	3398	3649	1078	827	3.66e-86	311	Pre0_SS	SINE
1:237126956|237130214	1:237125220-237126955	1:237130215-237132631	82.008	239	32	9	736	966	1332	1097	2.92e-52	193	Pre0_SS	SINE
1:237132632|237157384	1:237130215-237132631	1:237157385-237164133	77.551	245	46	6	1616	1854	1072	831	6.03e-35	139	PRE1f	SINE
1:237142951|237157384	1:237132800-237142950	1:237157385-237164133	80.717	223	35	3	1588	1808	1049	833	1.17e-42	167	PRE1f	SINE
1:237157191|237157384	1:237143165-237157190	1:237157385-237164133	90.385	260	24	1	6541	6799	1092	833	8.99e-95	340	Pre0_SS	SINE
1:237157191|237185410	1:237143165-237157190	1:237185411-237240010	92.105	304	22	2	11800	12103	29525	29224	1.36e-120	427	Pre0_SS	SINE
1:237157191|237185410	1:237143165-237157190	1:237185411-237240010	92.105	304	22	2	11800	12103	29525	29224	1.36e-120	427	(CAA)n	Simple_repeat
1:237157191|237185410	1:237143165-237157190	1:237185411-237240010	92.105	304	22	2	11800	12103	29525	29224	1.36e-120	427	Pre0_SS	SINE
1:238015229|238018002	1:237922716-238015228	1:238018003-238039197	84.27	267	39	3	22208	22473	2912	2648	4.84e-69	257	Pre0_SS	SINE
1:238247724|238251089	1:238244242-238247723	1:238251090-238257619	86.179	246	29	3	624	869	5392	5152	4.31e-72	261	PRE1c	SINE
1:238519259|238524529	1:238516113-238519258	1:238524530-238526834	90.511	274	24	2	654	926	430	158	1.31e-102	361	Pre0_SS	SINE
1:238594023|238609475	1:238568237-238594022	1:238609476-238620342	86.538	260	33	2	15514	15773	6757	6500	3.17e-78	285	Pre0_SS	SINE
1:238594023|238626475	1:238568237-238594022	1:238626476-238628046	82.206	281	43	6	13305	13582	1563	1287	4.64e-64	235	Pre0_SS	SINE
1:239300762|239300974	1:239285809-239300761	1:239300975-239305093	88.235	272	31	1	2494	2764	1801	1530	1.47e-90	324	Pre0_SS	SINE
1:27360|33429	1:23966-27359	1:33430-38650	75.769	260	52	11	2617	2869	2097	1842	5.95e-30	121	Pre0_SS	SINE
1:239805018|239832709	1:239800468-239805017	1:239832710-239842441	94.928	276	10	2	1030	1305	4821	4550	4.36e-122	429	Pre0_SS	SINE
1:239831054|239832709	1:239805146-239831053	1:239832710-239842441	90.945	254	22	1	15821	16074	4821	4569	1.2e-94	340	Pre0_SS	SINE
1:239852885|239856456	1:239842472-239852884	1:239856457-239862214	76.852	108	21	4	5765	5871	4501	4397	1.61e-10	58.4	PRE1b	SINE
1:239891232|239905198	1:239882116-239891231	1:239905199-239910078	88.123	261	29	2	876	1136	3915	3657	2.98e-86	309	Pre0_SS	SINE
1:241809453|241824281	1:241791515-241809452	1:241824282-241850244	88.104	269	26	4	16496	16759	12797	12530	2.69e-86	315	Pre0_SS	SINE
1:241817442|241824281	1:241810846-241817441	1:241824282-241850244	84.387	269	39	3	4064	4332	23345	23080	1.3e-70	261	Pre0_SS	SINE
1:241819404|241824281	1:241817559-241819403	1:241824282-241850244	94.326	282	9	7	757	1036	23356	23080	1.21e-120	425	(TTG)n	Simple_repeat
1:241819404|241824281	1:241817559-241819403	1:241824282-241850244	94.326	282	9	7	757	1036	23356	23080	1.21e-120	425	Pre0_SS	SINE
1:241822757|241824281	1:241819462-241822756	1:241824282-241850244	89.734	263	23	3	2846	3106	23340	23080	1.36e-92	333	Pre0_SS	SINE
1:241971121|241998014	1:241918935-241971120	1:241998015-242004063	85.408	233	31	2	51484	51714	4635	4404	2.82e-64	239	Pre0_SS	SINE
1:241979932|241986258	1:241975130-241979931	1:241986259-241992487	74.752	202	44	5	2868	3067	1306	1110	1.32e-18	84.2	Pre0_SS	SINE
1:242018656|242018942	1:242004277-242018655	1:242018943-242032730	93.885	278	16	1	10241	10518	322	46	2.12e-118	418	Pre0_SS	SINE
1:242018656|242018942	1:242004277-242018655	1:242018943-242032730	93.885	278	16	1	10241	10518	322	46	2.12e-118	418	(A)n	Simple_repeat
1:242111791|242116331	1:242104474-242111790	1:242116332-242120349	92.334	287	18	4	4415	4700	1845	1562	2.44e-115	405	Pre0_SS	SINE
1:242242621|242259806	1:242215585-242242620	1:242259807-242277919	90.909	308	24	4	19192	19498	16311	16007	8.76e-116	411	Pre0_SS	SINE
1:242242621|242259806	1:242215585-242242620	1:242259807-242277919	90.909	308	24	4	19192	19498	16311	16007	8.76e-116	411	(CAA)n	Simple_repeat
1:242242621|242259806	1:242215585-242242620	1:242259807-242277919	90.909	308	24	4	19192	19498	16311	16007	8.76e-116	411	Pre0_SS	SINE
1:242242621|242278068	1:242215585-242242620	1:242278069-242280644	94.463	307	13	4	19192	19498	2133	1831	2.02e-134	470	Pre0_SS	SINE
1:242242621|242278068	1:242215585-242242620	1:242278069-242280644	94.463	307	13	4	19192	19498	2133	1831	2.02e-134	470	(CAA)n	Simple_repeat
1:242242621|242278068	1:242215585-242242620	1:242278069-242280644	94.463	307	13	4	19192	19498	2133	1831	2.02e-134	470	Pre0_SS	SINE
1:246165103|246165830	1:246163729-246165102	1:246165831-246166946	77.863	131	29	0	134	264	737	607	2.39e-19	82.4	PRE1g	SINE
1:246620912|246657127	1:246608593-246620911	1:246657128-246671568	87.912	273	29	4	4322	4592	968	698	1.98e-88	318	Pre0_SS	SINE
1:246836576|246839004	1:246833311-246836575	1:246839005-246843763	88.028	284	28	5	2580	2863	4509	4232	2.21e-93	331	Pre0_SS	SINE
1:248463645|248468871	1:248448682-248463644	1:248468872-248473964	88.973	263	24	3	2469	2730	3196	2938	4.71e-89	320	Pre0_SS	SINE
1:248463645|248474020	1:248448682-248463644	1:248474021-248480226	83.249	197	32	1	6920	7116	3550	3355	1.02e-46	180	PRE1f	SINE
1:248463645|248483274	1:248448682-248463644	1:248483275-248485252	92.642	299	16	3	14310	14607	1407	1114	5.62e-121	425	Pre0_SS	SINE
1:248463645|248486255	1:248448682-248463644	1:248486256-248492286	81.641	256	46	1	5887	6142	1756	1502	3.51e-56	211	Pre0_SS	SINE
1:248467612|248468871	1:248463727-248467611	1:248468872-248473964	84.351	262	35	4	409	667	3196	2938	4.51e-69	252	Pre0_SS	SINE
1:248467612|248483274	1:248463727-248467611	1:248483275-248485252	95.114	307	11	4	808	1111	1401	1096	3.07e-138	481	Pre0_SS	SINE
1:248467612|248483274	1:248463727-248467611	1:248483275-248485252	95.114	307	11	4	808	1111	1401	1096	3.07e-138	481	A-rich	Low_complexity
1:248468603|248474020	1:248467692-248468602	1:248474021-248480226	83.495	206	27	6	237	441	3545	3346	1.31e-49	185	PRE1e	SINE
1:248473965|248486255	1:248468872-248473964	1:248486256-248492286	78.125	256	43	10	2952	3199	5229	4979	2.63e-38	150	Pre0_SS	SINE
1:248480227|248483274	1:248474021-248480226	1:248483275-248485252	80.687	233	37	3	3341	3565	1402	1170	9.32e-46	174	Pre0_SS	SINE
1:249930253|249932220	1:249928698-249930252	1:249932221-249947080	80.916	262	38	5	101	362	771	522	1.25e-52	196	Pre0_SS	SINE
1:249967177|249971713	1:249966437-249967176	1:249971714-249975310	79.565	230	32	12	299	526	656	440	3.36e-39	150	Pre0_SS	SINE
1:250014513|250014805	1:250010548-250014512	1:250014806-250018287	85.098	255	32	5	2422	2673	1301	1050	1.22e-70	255	Pre0_SS	SINE
1:250036615|250044396	1:250033304-250036614	1:250044397-250047465	90.625	32	3	0	3099	3130	185	154	7.58e-07	43.6	CHR-1	SINE
1:250047466|250049925	1:250044397-250047465	1:250049926-250058074	81.567	217	39	1	1933	2148	266	50	4.91e-47	178	Pre0_SS	SINE
1:250097104|250124804	1:250086014-250097103	1:250124805-250126702	80.682	264	48	3	6554	6816	1341	1080	2.45e-54	202	Pre0_SS	SINE
1:250119554|250119951	1:250115974-250119553	1:250119952-250124672	79.325	237	42	6	3212	3445	356	124	1.2e-41	159	Pre0_SS	SINE
1:250119554|250139692	1:250115974-250119553	1:250139693-250147279	75.096	261	59	6	3193	3448	2219	1960	2.36e-28	117	Pre0_SS	SINE
1:250124673|250126801	1:250119952-250124672	1:250126802-250133904	95.42	262	12	0	3840	4101	4888	4627	3.57e-119	418	Pre0_SS	SINE
1:250124673|250139692	1:250119952-250124672	1:250139693-250147279	78.756	193	39	2	3885	4076	4698	4507	1.44e-31	128	Pre0_SS	SINE
1:250450243|250465440	1:250447089-250450242	1:250465441-250469292	75.379	264	53	8	1476	1729	791	530	5.27e-29	117	Pre0_SS	SINE
1:252271582|252280307	1:252269177-252271581	1:252280308-252283413	81.301	246	41	5	1952	2195	1508	1266	1.45e-52	195	Pre0_SS	SINE
1:252840466|252860986	1:252833693-252840465	1:252860987-252884949	91.93	285	22	1	2483	2767	12508	12225	2.26e-112	398	Pre0_SS	SINE
1:252939737|252943288	1:252926967-252939736	1:252943289-252955989	87.676	284	30	4	12373	12652	4712	4430	1.08e-90	326	Pre0_SS	SINE
1:252939737|252943288	1:252926967-252939736	1:252943289-252955989	87.676	284	30	4	12373	12652	4712	4430	1.08e-90	326	(A)n	Simple_repeat
1:252995231|253000302	1:252991996-252995230	1:253000303-253012173	85.978	271	37	1	1883	2152	7572	7302	3.34e-80	289	Pre0_SS	SINE
1:253012174|253014268	1:253000303-253012173	1:253014269-253024489	93.776	241	15	0	7302	7542	9366	9126	6.16e-102	363	Pre0_SS	SINE
1:253012174|253038696	1:253000303-253012173	1:253038697-253056327	88.679	265	24	4	55	319	13781	13523	7e-88	318	Pre0_SS	SINE
1:253012174|253056412	1:253000303-253012173	1:253056413-253089874	92.946	241	17	0	7302	7542	29072	28832	1.31e-97	351	Pre0_SS	SINE
1:253024490|253038696	1:253014269-253024489	1:253038697-253056327	93.333	300	9	5	9076	9366	3870	3573	2.06e-122	433	(TTG)n	Simple_repeat
1:253024490|253038696	1:253014269-253024489	1:253038697-253056327	93.333	300	9	5	9076	9366	3870	3573	2.06e-122	433	Pre0_SS	SINE
1:253024490|253056412	1:253014269-253024489	1:253056413-253089874	88.538	253	22	3	8623	8875	29072	28827	4.14e-82	300	Pre0_SS	SINE
1:253034155|253038696	1:253024655-253034154	1:253038697-253056327	90.037	271	16	5	6285	6544	3120	2850	1.19e-94	340	Pre0_SS	SINE
1:253034155|253056412	1:253024655-253034154	1:253056413-253089874	88.202	178	19	2	6599	6776	25400	25225	1.86e-55	211	Pre0_SS	SINE
1:253131828|253133680	1:253124561-253131827	1:253133681-253139264	82.759	261	33	11	3268	3520	908	652	3.64e-60	222	Pre0_SS	SINE
1:253131828|253139379	1:253124561-253131827	1:253139380-253147027	83.268	257	41	2	6258	6512	3617	3361	6.41e-64	235	Pre0_SS	SINE
1:253131828|253148863	1:253124561-253131827	1:253148864-253158775	84.646	254	37	2	6258	6510	9638	9386	8.25e-69	252	Pre0_SS	SINE
1:253275155|253276349	1:253202648-253275154	1:253276350-253315116	90.323	279	22	5	6978	7253	5327	5051	5.14e-100	361	Pre0_SS	SINE
1:253482982|253496162	1:253428933-253482981	1:253496163-253509262	78.231	588	115	10	43695	44273	8864	8281	1e-101	364	L1-1_SSc	LINE
1:253496052|253532500	1:253483174-253496051	1:253532501-253545326	88.073	218	23	3	11714	11929	10299	10083	2.93e-69	255	PRE1d	SINE
1:253509263|253516759	1:253496163-253509262	1:253516760-253532413	82.642	265	39	7	8954	9216	2747	2488	7.93e-61	228	Pre0_SS	SINE
1:253514454|253516759	1:253509422-253514453	1:253516760-253532413	84.047	257	32	8	3692	3942	3024	2771	1.4e-64	239	Pre0_SS	SINE
1:253514454|253532500	1:253509422-253514453	1:253532501-253545326	81.377	247	41	5	143	387	5092	4849	7.02e-52	196	Pre0_SS	SINE
1:253826501|253827778	1:253822107-253826500	1:253827779-253828446	78.571	140	25	4	3254	3389	526	388	9.81e-21	87.9	PRE1f2	SINE
1:253842995|253845805	1:253839869-253842994	1:253845806-253847981	84.452	283	29	5	2706	2986	1989	1720	9.92e-74	265	(ATTTT)n	Simple_repeat
1:253842995|253845805	1:253839869-253842994	1:253845806-253847981	84.452	283	29	5	2706	2986	1989	1720	9.92e-74	265	Pre0_SS	SINE
1:253852814|253853400	1:253848480-253852813	1:253853401-253856937	76.984	126	28	1	1427	1552	2217	2093	2.1e-14	71.3	PRE1i	SINE
1:253852814|253857053	1:253848480-253852813	1:253857054-253867980	83.406	229	28	6	3359	3583	1439	1217	1.54e-54	204	Pre0_SS	SINE
1:253902154|253903280	1:253896304-253902153	1:253903281-253905436	86.364	242	33	0	3243	3484	556	315	1.84e-73	265	Pre0_SS	SINE
1:253957057|253959670	1:253955372-253957056	1:253959671-253962981	89.338	272	23	6	373	641	2696	2428	1.7e-95	337	Pre0_SS	SINE
1:25523036|25525358	1:25481763-25523035	1:25525359-25526209	78.039	255	50	6	9113	9363	772	520	3.19e-40	156	Pre0_SS	SINE
1:25523036|25528664	1:25481763-25523035	1:25528665-25540026	83.955	268	38	5	5158	5422	3253	2988	1.08e-67	252	Pre0_SS	SINE
1:25526210|25528664	1:25525359-25526209	1:25528665-25540026	77.703	148	24	7	635	775	9274	9129	3.02e-18	82.4	Pre0_SS	SINE
1:25540027|25554960	1:25528665-25540026	1:25554961-25555901	88.104	269	29	3	2993	3259	470	203	4.22e-89	316	Pre0_SS	SINE
1:25558571|25559985	1:25555967-25558570	1:25559986-25561828	76	250	48	10	1639	1886	416	177	5.76e-30	119	Pre0_SS	SINE
1:25924751|25924903	1:25920548-25924750	1:25924904-25948681	84.746	295	18	8	3100	3393	9187	8919	3.16e-74	270	Pre0_SS	SINE
1:260549830|260564338	1:260544850-260549829	1:260564339-260586641	84.302	172	26	1	3741	3911	5803	5632	4.74e-43	167	Pre0_SS	SINE
1:260619009|260634517	1:260614626-260619008	1:260634518-260638230	82.99	194	31	2	930	1123	452	261	4.13e-46	174	PRE1d	SINE
1:260856053|260862276	1:260851970-260856052	1:260862277-260862976	81.148	244	36	7	2728	2966	326	88	9.17e-51	187	Pre0_SS	SINE
1:26118819|26120866	1:26113024-26118818	1:26120867-26123633	78.788	231	42	3	153	383	1350	1127	2.47e-38	148	Pre0_SS	SINE
1:261237316|261241906	1:261232429-261237315	1:261241907-261244543	82.212	208	35	2	4213	4419	1175	969	2.53e-47	178	Pre0_SS	SINE
1:261388210|261394508	1:261382185-261388209	1:261394509-261407528	83.774	265	39	4	1558	1819	640	377	1.16e-67	248	Pre0_SS	SINE
1:261778679|261778827	1:261757134-261778678	1:261778828-261832411	83.712	264	33	7	1473	1733	39298	39042	2.87e-64	241	Pre0_SS	SINE
1:262373910|262406756	1:262361736-262373909	1:262406757-262415559	81.439	264	47	2	2318	2581	6624	6363	1.61e-57	215	Pre0_SS	SINE
1:263804087|263814895	1:263797332-263804086	1:263814896-263821714	76.628	261	48	11	1027	1283	3143	2892	7.16e-33	132	Pre0_SS	SINE
1:263902377|263909041	1:263873274-263902376	1:263909042-263913947	82.374	278	39	6	4429	4705	4017	3749	5.92e-63	233	Pre0_SS	SINE
1:263902377|263916275	1:263873274-263902376	1:263916276-263932774	77.346	618	120	10	21685	22287	1604	992	1.37e-96	348	L1-2_SSc	LINE
1:263902377|263940366	1:263873274-263902376	1:263940367-263985597	91.213	239	18	3	26390	26628	21835	21600	3.41e-88	322	Pre0_SS	SINE
1:263913948|263916275	1:263909042-263913947	1:263916276-263932774	77.778	279	46	10	1793	2059	6719	6445	4.15e-40	158	Pre0_SS	SINE
1:263932775|263940366	1:263916276-263932774	1:263940367-263985597	86.643	277	32	5	6447	6719	8162	7887	2.52e-82	302	(T)n	Simple_repeat
1:263932775|263940366	1:263916276-263932774	1:263940367-263985597	86.643	277	32	5	6447	6719	8162	7887	2.52e-82	302	Pre0_SS	SINE
1:263932775|263985711	1:263916276-263932774	1:263985712-263991042	80.451	266	45	5	6457	6719	1733	1472	4.79e-52	196	(T)n	Simple_repeat
1:263932775|263985711	1:263916276-263932774	1:263985712-263991042	80.451	266	45	5	6457	6719	1733	1472	4.79e-52	196	Pre0_SS	SINE
1:263936589|263940366	1:263932950-263936588	1:263940367-263985597	86.692	263	31	3	2321	2581	35006	34746	4.3e-79	289	Pre0_SS	SINE
1:264009752|264020783	1:263997723-264009751	1:264020784-264027021	76.364	220	52	0	1719	1938	4104	3885	1.82e-28	119	Pre0_SS	SINE
1:264019073|264020783	1:264010386-264019072	1:264020784-264027021	82.143	224	30	5	558	778	2269	2053	4.59e-48	183	L1M5	LINE
1:264056789|264118531	1:264052291-264056788	1:264118532-264120871	73.84	237	54	7	1667	1898	886	653	2.14e-19	87.9	PRE1f	SINE
1:264094123|264097152	1:264074758-264094122	1:264097153-264105063	85.769	260	36	1	298	556	4833	4574	3.75e-75	274	Pre0_SS	SINE
1:264114579|264118531	1:264109508-264114578	1:264118532-264120871	74.312	218	45	7	2512	2726	902	693	1.12e-17	82.4	Pre0_SS	SINE
1:264455217|264486004	1:264371587-264455216	1:264486005-264509430	87.454	271	30	4	61830	62099	9053	8786	1.32e-84	309	Pre0_SS	SINE
1:264526241|264571345	1:264509477-264526240	1:264571346-264626362	82.283	254	41	4	16409	16660	48180	47929	3.86e-57	217	Pre0_SS	SINE
1:264644525|264660644	1:264626391-264644524	1:264660645-264683711	84.388	237	35	2	15960	16195	10833	10598	6.25e-62	231	Pre0_SS	SINE
1:264683712|264782210	1:264660645-264683711	1:264782211-264823192	87.5	240	27	3	10584	10821	37804	37566	2.32e-74	274	Pre0_SS	SINE
1:265335411|265357264	1:265329275-265335410	1:265357265-265369094	86.166	253	31	4	2531	2781	4276	4026	4.59e-74	270	Pre0_SS	SINE
1:265343234|265357264	1:265335533-265343233	1:265357265-265369094	84.496	258	37	2	6774	7031	4276	4022	2.09e-68	252	Pre0_SS	SINE
1:265678763|265687811	1:265676732-265678762	1:265687812-265691779	81.298	262	40	8	1650	1902	2976	2715	2.6e-55	204	Pre0_SS	SINE
1:265729318|265733324	1:265716661-265729317	1:265733325-265749603	93.841	276	17	0	2942	3217	9651	9376	7.92e-118	416	Pre0_SS	SINE
1:265729318|265751600	1:265716661-265729317	1:265751601-265753808	84.701	268	40	1	1835	2102	1386	1120	1.14e-73	267	Pre0_SS	SINE
1:265910791|265924230	1:265907200-265910790	1:265924231-265927625	87.854	247	29	1	2736	2981	1861	1615	2.12e-80	289	Pre0_SS	SINE
1:265920720|265924230	1:265914607-265920719	1:265924231-265927625	85.78	218	30	1	1056	1273	374	158	2.22e-62	230	Pre0_SS	SINE
1:265972510|265977595	1:265951789-265972509	1:265977596-265981274	90.106	283	23	5	7793	8071	2384	2103	1.16e-101	363	Pre0_SS	SINE
1:265975443|265977595	1:265974637-265975442	1:265977596-265981274	78.682	258	47	8	345	597	2857	2603	1.34e-43	165	Pre0_SS	SINE
1:265977128|265977595	1:265975530-265977127	1:265977596-265981274	84.375	224	29	4	797	1015	2822	2600	2.62e-58	215	Pre0_SS	SINE
1:266014574|266018477	1:266010334-266014573	1:266018478-266019219	88.446	251	26	3	2224	2472	554	305	1.24e-84	300	Pre0_SS	SINE
1:266296454|266312704	1:266230013-266296453	1:266312705-266321643	83.665	251	39	2	37744	37992	1668	1418	1.37e-62	235	Pre0_SS	SINE
1:266296454|266321713	1:266230013-266296453	1:266321714-266345938	92.69	342	19	4	25385	25725	13531	13195	1.29e-138	488	Pre0_SS	SINE
1:266296454|266321713	1:266230013-266296453	1:266321714-266345938	92.69	342	19	4	25385	25725	13531	13195	1.29e-138	488	A-rich	Low_complexity
1:266309590|266312704	1:266296603-266309589	1:266312705-266321643	84.889	225	26	3	2239	2456	6560	6337	7.5e-59	220	Pre0_SS	SINE
1:266567618|266575250	1:266554544-266567617	1:266575251-266604020	83.122	237	36	2	9148	9380	26781	26545	2.04e-56	213	Pre0_SS	SINE
1:266981815|266999838	1:266947452-266981814	1:266999839-267028686	89.51	286	26	2	16651	16934	22723	22440	1.3e-99	359	Pre0_SS	SINE
1:266981815|267028781	1:266947452-266981814	1:267028782-267079665	88.462	260	29	1	16652	16910	50161	49902	9.09e-86	313	Pre0_SS	SINE
1:267525106|267528728	1:267482559-267525105	1:267528729-267544957	87.547	265	26	7	6278	6540	2454	2195	2.79e-82	300	Pre0_SS	SINE
1:267525106|267545008	1:267482559-267525105	1:267545009-267585976	89.683	252	22	4	6292	6541	20342	20093	1.95e-87	318	Pre0_SS	SINE
1:267525106|267620502	1:267482559-267525105	1:267620503-267716405	87.037	270	32	3	21398	21665	3724	3456	1.38e-81	302	Pre0_SS	SINE
1:267585977|267620502	1:267545009-267585976	1:267620503-267716405	95.563	293	8	4	20094	20381	3724	3432	1.6e-130	464	Pre0_SS	SINE
1:267600878|267620502	1:267586061-267600877	1:267620503-267716405	94.352	301	11	4	8275	8572	3724	3427	9.66e-129	457	Pre0_SS	SINE
1:268379182|268381490	1:268377005-268379181	1:268381491-268383518	76.329	207	34	13	1828	2031	665	471	2.48e-23	97.1	Pre0_SS	SINE
1:268624313|268625276	1:268621890-268624312	1:268625277-268628581	78.058	278	40	14	1691	1966	389	131	7.34e-41	156	Pre0_SS	SINE
1:268624313|268625276	1:268621890-268624312	1:268625277-268628581	78.058	278	40	14	1691	1966	389	131	7.34e-41	156	(GCCACA)n	Simple_repeat
1:268624313|268625276	1:268621890-268624312	1:268625277-268628581	78.058	278	40	14	1691	1966	389	131	7.34e-41	156	Pre0_SS	SINE
1:268709660|268710184	1:268708460-268709659	1:268710185-268711480	75.521	192	38	6	782	970	616	431	1.88e-20	86.1	Pre0_SS	SINE
1:269273100|269276331	1:269271541-269273099	1:269276332-269279487	88.028	284	33	1	1153	1436	1923	1641	1.08e-94	335	Pre0_SS	SINE
1:269275987|269276331	1:269273704-269275986	1:269276332-269279487	86.842	266	34	1	785	1050	1923	1659	7.45e-83	296	Pre0_SS	SINE
1:269292386|269300177	1:269287921-269292385	1:269300178-269302299	90.21	286	24	4	191	473	1146	862	2.85e-105	370	Pre0_SS	SINE
1:270215583|270221101	1:270211455-270215582	1:270221102-270223116	78.855	227	39	7	2830	3048	674	449	1.65e-37	145	Pre0_SS	SINE
1:270229482|270242705	1:270227228-270229481	1:270242706-270250963	80.24	167	19	10	1214	1370	1815	1653	2.09e-27	113	PRE1f2	SINE
1:270239105|270242705	1:270232300-270239104	1:270242706-270250963	81.061	132	21	4	144	273	1819	1690	1.37e-23	102	Pre0_SS	SINE
1:270874729|270897897	1:270858132-270874728	1:270897898-270899687	82.824	262	34	9	10941	11198	911	657	7.37e-61	224	Pre0_SS	SINE
1:270899688|270900268	1:270897898-270899687	1:270900269-270903043	80.952	252	46	2	660	910	1091	841	7.44e-54	198	Pre0_SS	SINE
1:271119129|271120458	1:271115084-271119128	1:271120459-271129114	82.353	238	40	2	1380	1616	8366	8130	3.16e-55	206	Pre0_SS	SINE
1:271129115|271129592	1:271120459-271129114	1:271129593-271131858	74.46	278	62	8	765	1037	1801	1528	3.96e-27	111	Pre0_SS	SINE
1:271129115|271134394	1:271120459-271129114	1:271134395-271138656	81.961	255	42	3	8129	8381	3579	3327	1.99e-57	213	Pre0_SS	SINE
1:271177714|271182296	1:271175412-271177713	1:271182297-271183097	82.673	202	32	3	1146	1346	439	240	1.28e-47	176	Pre0_SS	SINE
1:271368900|271377311	1:271336996-271368899	1:271377312-271380947	84.17	259	39	2	14485	14743	1746	1490	4.77e-68	250	Pre0_SS	SINE
1:271368900|271384260	1:271336996-271368899	1:271384261-271389763	86.312	263	33	3	10495	10755	2522	2261	7.13e-78	283	Pre0_SS	SINE
1:271368900|271392558	1:271336996-271368899	1:271392559-271397309	92.058	277	17	4	10495	10767	493	218	3.28e-108	385	Pre0_SS	SINE
1:271389764|271392558	1:271384261-271389763	1:271392559-271397309	83.858	254	38	2	1586	1839	4335	4085	4.65e-65	239	Pre0_SS	SINE
1:271397310|271413095	1:271392559-271397309	1:271413096-271415057	79.913	229	43	3	4111	4337	760	533	1.42e-43	165	Pre0_SS	SINE
1:271399791|271402609	1:271397626-271399790	1:271402610-271407411	79.71	69	12	2	1063	1130	1534	1467	1.66e-08	49.1	SINE1B_SS	SINE
1:271796563|271862272	1:271751822-271796562	1:271862273-271925507	89.734	263	26	1	38023	38284	52043	51781	3.14e-92	335	Pre0_SS	SINE
1:272101949|272127308	1:272096495-272101948	1:272127309-272138344	80.407	541	77	19	3623	4157	2809	2292	1.3e-108	385	Pre0_SS	SINE
1:272101949|272127308	1:272096495-272101948	1:272127309-272138344	80.407	541	77	19	3623	4157	2809	2292	1.3e-108	385	Pre0_SS	SINE
1:272101949|272138444	1:272096495-272101948	1:272138445-272148317	88.768	276	26	2	3282	3552	1369	1094	4.28e-93	333	Pre0_SS	SINE
1:272112664|272117428	1:272109214-272112663	1:272117429-272122491	80.42	143	25	2	1735	1875	994	853	1.64e-25	106	PRE1d	SINE
1:272112664|272138444	1:272109214-272112663	1:272138445-272148317	82.639	144	21	3	1735	1875	1234	1092	1.77e-30	124	PRE1d	SINE
1:272182173|272187627	1:272180754-272182172	1:272187628-272191154	84.5	200	30	1	89	288	316	118	2.69e-53	196	Pre0_SS	SINE
1:273342081|273347767	1:273334576-273342080	1:273347768-273365219	74.449	227	49	5	5779	5998	6206	5982	2.49e-19	89.8	Pre0_SS	SINE
1:27450521|27478260	1:27388003-27450520	1:27478261-27499705	88.593	263	28	2	47583	47845	11908	11648	4.49e-87	318	Pre0_SS	SINE
1:27472676|27478260	1:27465997-27472675	1:27478261-27499705	85.294	272	36	4	654	924	15352	15084	8.12e-76	278	Pre0_SS	SINE
1:27509740|27516455	1:27507266-27509739	1:27516456-27523053	80.87	115	20	2	2093	2206	434	321	1.54e-20	89.8	PRE1g	SINE
1:27744012|27745086	1:27726441-27744011	1:27745087-27748632	90.625	32	3	0	10906	10937	3368	3337	4.67e-06	43.6	(T)n	Simple_repeat
1:27769350|27770420	1:27768128-27769349	1:27770421-27773866	88.288	111	12	1	476	585	335	225	6.47e-34	132	Pre0_SS	SINE
1:27966285|27975041	1:27961975-27966284	1:27975042-27980658	82.54	189	26	2	656	837	2262	2074	1.72e-41	159	Pre0_SS	SINE
1:28572083|28574012	1:28566971-28572082	1:28574013-28586521	80.889	225	33	7	3332	3549	5150	4929	7.58e-44	169	Pre0_SS	SINE
1:28599398|28606729	1:28598191-28599397	1:28606730-28608493	74.126	286	57	16	196	473	1037	761	2.56e-25	102	Pre0_SS	SINE
1:28659701|28685342	1:28645830-28659700	1:28685343-28721097	83.219	292	43	6	2650	2940	4098	3812	2.63e-71	263	(T)n	Simple_repeat
1:28659701|28685342	1:28645830-28659700	1:28685343-28721097	83.219	292	43	6	2650	2940	4098	3812	2.63e-71	263	L1MB7	LINE
1:28659701|28685342	1:28645830-28659700	1:28685343-28721097	83.219	292	43	6	2650	2940	4098	3812	2.63e-71	263	Pre0_SS	SINE
1:28659701|28726452	1:28645830-28659700	1:28726453-28744143	84	250	37	3	2690	2937	8687	8439	7.88e-64	237	Pre0_SS	SINE
1:28721098|28747001	1:28685343-28721097	1:28747002-28754366	86.194	268	32	5	27569	27835	5565	5302	2.98e-78	285	Pre0_SS	SINE
1:29027848|29042644	1:29024429-29027847	1:29042645-29046642	82.979	282	22	8	3042	3302	448	172	2.03e-63	231	Pre0_SS	SINE
1:30989809|30991395	1:30988213-30989808	1:30991396-30992584	87.037	270	32	3	632	899	1096	828	2.09e-85	302	Pre0_SS	SINE
1:31303623|31305779	1:31282769-31303622	1:31305780-31343205	86.047	301	31	10	17536	17835	37161	36871	4.05e-86	313	(TTTA)n	Simple_repeat
1:31303623|31305779	1:31282769-31303622	1:31305780-31343205	86.047	301	31	10	17536	17835	37161	36871	4.05e-86	313	Pre0_SS	SINE
1:31731076|31738697	1:31728625-31731075	1:31738698-31740687	82.857	210	33	3	1903	2112	1513	1307	5.69e-50	185	Pre0_SS	SINE
1:31759406|31760543	1:31758248-31759405	1:31760544-31763670	80.488	123	20	3	662	783	2066	1947	9.44e-22	91.6	PRE1f2	SINE
1:31866411|31884019	1:31860212-31866410	1:31884020-31885899	78.947	114	20	3	5674	5785	1820	1709	3.08e-16	75	PRE1j	SINE
1:31868775|31872468	1:31866568-31868774	1:31872469-31879857	78.309	272	52	7	1056	1322	817	548	1.92e-44	169	Pre0_SS	SINE
1:31869827|31880012	1:31868908-31869826	1:31880013-31882128	81.416	226	30	11	136	358	999	783	1.46e-46	174	Pre0_SS	SINE
1:31879858|31887984	1:31872469-31879857	1:31887985-31893217	82.937	252	41	2	2281	2532	512	263	5.36e-61	226	PRE1d	SINE
1:31898626|31907257	1:31896786-31898625	1:31907258-31914714	86.301	292	34	6	299	588	1969	1682	7.06e-88	313	(TCTT)n	Simple_repeat
1:31898626|31907257	1:31896786-31898625	1:31907258-31914714	86.301	292	34	6	299	588	1969	1682	7.06e-88	313	Pre0_SS	SINE
1:31898626|31914812	1:31896786-31898625	1:31914813-31919972	81.752	274	35	11	297	570	693	435	1.42e-58	215	(TCTT)n	Simple_repeat
1:31898626|31914812	1:31896786-31898625	1:31914813-31919972	81.752	274	35	11	297	570	693	435	1.42e-58	215	Pre0_SS	SINE
1:32277228|32301668	1:32254903-32277227	1:32301669-32316913	85.971	278	37	2	9386	9662	14294	14018	1.78e-81	296	Pre0_SS	SINE
1:32301556|32340691	1:32277408-32301555	1:32340692-32354496	84.507	284	36	8	18999	19276	10274	9993	8.16e-75	274	Pre0_SS	SINE
1:32316914|32354628	1:32301669-32316913	1:32354629-32361745	86.415	265	34	2	130	392	3228	2964	1.89e-79	289	Pre0_SS	SINE
1:32324753|32354628	1:32317075-32324752	1:32354629-32361745	83.588	262	39	4	1657	1914	3225	2964	7.53e-66	243	Pre0_SS	SINE
1:3302132|3302802	1:3285138-3302131	1:3302803-3314471	80.976	205	32	4	11961	12163	11234	11035	1.83e-39	156	PRE1c	SINE
1:33252908|33260042	1:33243103-33252907	1:33260043-33271333	88.779	303	31	3	5491	5791	7251	6950	1.21e-103	368	Pre0_SS	SINE
1:3331636|3337457	1:3324465-3331635	1:3337458-3351465	79.537	259	49	3	2515	2772	1391	1136	1.53e-47	182	Pre0_SS	SINE
1:33271334|33278592	1:33260043-33271333	1:33278593-33280749	77.473	182	41	0	8321	8502	1117	936	1.77e-26	110	Pre0_SS	SINE
1:33280750|33284458	1:33278593-33280749	1:33284459-33286070	77.907	172	36	1	932	1103	592	423	3.24e-26	106	Pre0_SS	SINE
1:33651342|33664847	1:33631755-33651341	1:33664848-33672927	92.5	280	16	5	5279	5554	6037	5759	7.92e-112	396	Pre0_SS	SINE
1:33651342|33688533	1:33631755-33651341	1:33688534-33694826	88.077	260	25	6	5299	5555	3011	2755	3.84e-84	303	Pre0_SS	SINE
1:33651342|33696120	1:33631755-33651341	1:33696121-33710369	87.143	280	27	4	16476	16755	4211	3941	1.87e-85	309	Pre0_SS	SINE
1:33672928|33676063	1:33664848-33672927	1:33676064-33681292	87.823	271	27	5	5167	5435	4661	4395	2.19e-87	313	Pre0_SS	SINE
1:33672928|33681370	1:33664848-33672927	1:33681371-33684226	80.258	233	45	1	5173	5404	710	478	5.86e-46	174	Pre0_SS	SINE
1:33672928|33685503	1:33664848-33672927	1:33685504-33688450	84.351	262	39	2	5758	6018	2064	1804	2.1e-70	255	Pre0_SS	SINE
1:33672928|33710494	1:33664848-33672927	1:33710495-33714963	83.895	267	37	5	5168	5431	1438	1175	1.48e-68	250	Pre0_SS	SINE
1:35131947|35216500	1:35034973-35131946	1:35216501-35218567	80	185	29	5	47450	47631	1506	1327	1.12e-31	130	Pre0_SS	SINE
1:36964151|36973899	1:36940903-36964150	1:36973900-36976973	93.863	277	14	2	15650	15926	2241	1968	9.84e-118	414	(TTCTTT)n	Simple_repeat
1:36964151|36973899	1:36940903-36964150	1:36973900-36976973	93.863	277	14	2	15650	15926	2241	1968	9.84e-118	414	Pre0_SS	SINE
1:36964151|36994867	1:36940903-36964150	1:36994868-37001933	91.339	254	21	1	15674	15927	533	281	1.68e-96	346	Pre0_SS	SINE
1:36986917|36994867	1:36985918-36986916	1:36994868-37001933	80.916	262	43	6	612	871	3812	3556	5.85e-54	200	Pre0_SS	SINE
1:37122169|37182851	1:37106914-37122168	1:37182852-37193555	83.23	161	26	1	14635	14794	1321	1161	9.09e-37	147	PRE1f	SINE
1:39920500|39955868	1:39915012-39920499	1:39955869-39996838	77.872	235	42	6	4122	4353	23377	23150	7.52e-34	137	PRE1e	SINE
1:40167841|40168232	1:40166722-40167840	1:40168233-40180083	73.099	171	42	4	447	615	4423	4255	3.51e-11	58.4	Pre0_SS	SINE
1:41076032|41083592	1:41058263-41076031	1:41083593-41095323	80.224	268	43	4	3157	3414	9919	9652	1.47e-50	193	Pre0_SS	SINE
1:41076032|41097838	1:41058263-41076031	1:41097839-41100724	78.571	210	31	12	3156	3364	2301	2105	3.7e-31	126	Pre0_SS	SINE
1:41083415|41101166	1:41076194-41083414	1:41101167-41101993	82.699	289	42	5	1034	1317	707	422	2.42e-69	250	Pre0_SS	SINE
1:44163930|44171097	1:44159542-44163929	1:44171098-44185594	89.952	209	21	0	4079	4287	10442	10234	2.01e-74	270	Pre0_SS	SINE
1:44271874|44276727	1:44270596-44271873	1:44276728-44279057	75.385	195	35	8	715	909	2128	1947	4.67e-19	82.4	Pre0_SS	SINE
1:44323601|44329819	1:44317085-44323600	1:44329820-44350059	80.088	226	43	2	4971	5195	14218	13994	5.63e-43	167	Pre0_SS	SINE
1:45983810|45987127	1:45857075-45983809	1:45987128-46011601	84.028	288	32	11	16367	16647	2502	2222	4.58e-71	265	Pre0_SS	SINE
1:4775755|4822488	1:4747057-4775754	1:4822489-4843272	78.491	265	49	7	23267	23528	7361	7102	2.55e-42	167	Pre0_SS	SINE
1:4775755|4843415	1:4747057-4775754	1:4843416-4881815	93.633	267	16	1	23263	23528	28803	28537	1.54e-111	398	Pre0_SS	SINE
1:49894310|49919338	1:49870871-49894309	1:49919339-49928659	78.802	217	43	2	11295	11508	6543	6327	1.57e-35	143	PRE1b	SINE
1:49931983|49945305	1:49928734-49931982	1:49945306-49962570	94.386	285	12	3	1263	1543	430	146	1.19e-123	435	Pre0_SS	SINE
1:50595626|50596565	1:50581593-50595625	1:50596566-50616892	74.715	613	120	23	10663	11254	15111	14513	7.08e-65	241	L1-3_SSc	LINE
1:50644883|50663384	1:50644683-50644882	1:50663385-50690187	89.474	19	2	0	24	42	14474	14456	0.27	25.1	(TATT)n	Simple_repeat
1:50655824|50663384	1:50651104-50655823	1:50663385-50690187	82.707	266	41	5	508	769	21539	21275	3.77e-62	231	Pre0_SS	SINE
1:50832070|50838859	1:50781924-50832069	1:50838860-50847220	88.214	280	26	6	37222	37497	4474	4198	7.77e-91	327	Pre0_SS	SINE
1:50870876|50913936	1:50866466-50870875	1:50913937-50933131	88.112	286	31	3	3163	3446	18829	18545	2.6e-94	337	Pre0_SS	SINE
1:52123108|52152735	1:52113730-52123107	1:52152736-52178941	81.818	66	8	4	278	339	12128	12063	3.07e-08	52.8	SINE1D_SS	SINE
1:52146557|52179177	1:52139547-52146556	1:52179178-52235413	88.764	178	20	0	2129	2306	29547	29370	9.17e-58	219	Pre0_SS	SINE
1:53134618|53157947	1:53128081-53134617	1:53157948-53171873	81.641	256	41	5	2968	3217	364	109	4.58e-55	207	Pre0_SS	SINE
1:53152426|53157947	1:53150035-53152425	1:53157948-53171873	85.02	247	35	2	2021	2266	13238	12993	2.73e-68	250	Pre0_SS	SINE
1:53361605|53364270	1:53353419-53361604	1:53364271-53367765	90.175	285	23	5	4447	4726	1236	952	1.12e-103	366	Pre0_SS	SINE
1:53378683|53384714	1:53377236-53378682	1:53384715-53386815	83.843	229	33	2	1091	1319	1872	1648	9.01e-59	215	Pre0_SS	SINE
1:53378683|53388118	1:53377236-53378682	1:53388119-53396206	84.681	235	27	5	1087	1319	7939	7712	8.05e-62	226	Pre0_SS	SINE
1:53396207|53413955	1:53388119-53396206	1:53413956-53419652	88.123	261	30	1	7698	7957	402	142	9.25e-86	309	Pre0_SS	SINE
1:53397627|53413955	1:53396469-53397626	1:53413956-53419652	87.546	273	31	3	718	988	395	124	1.01e-87	313	Pre0_SS	SINE
1:53409338|53413955	1:53402803-53409337	1:53413956-53419652	84.615	195	27	1	5406	5600	2453	2262	2.82e-50	191	Pre0_SS	SINE
1:53413840|53422321	1:53412019-53413839	1:53422322-53425215	74.825	143	30	5	143	285	822	686	3.89e-12	60.2	Pre0_SS	SINE
1:54472561|54475021	1:54469710-54472560	1:54475022-54477710	77.88	217	47	1	2349	2564	1800	1584	3.29e-34	134	Pre0_SS	SINE
1:54472561|54494313	1:54469710-54472560	1:54494314-54501585	77.289	273	56	5	2295	2564	2333	2064	7.62e-40	156	(TATTT)n	Simple_repeat
1:54472561|54494313	1:54469710-54472560	1:54494314-54501585	77.289	273	56	5	2295	2564	2333	2064	7.62e-40	156	Pre0_SS	SINE
1:54474921|54494313	1:54472673-54474920	1:54494314-54501585	82.47	251	29	6	1504	1739	4919	4669	5.87e-55	206	Pre0_SS	SINE
1:54477711|54494313	1:54475022-54477710	1:54494314-54501585	91.144	271	24	0	1584	1854	3893	3623	8.48e-104	368	Pre0_SS	SINE
1:54487286|54502778	1:54477795-54487285	1:54502779-54508646	81.07	243	42	4	1678	1916	4025	3783	2.82e-50	191	Pre0_SS	SINE
1:54494181|54502778	1:54487487-54494180	1:54502779-54508646	94.872	312	12	4	6071	6378	4074	3763	8.13e-139	484	Pre0_SS	SINE
1:54494181|54511387	1:54487487-54494180	1:54511388-54515829	85	240	27	1	6123	6362	3971	3741	3.42e-64	235	Pre0_SS	SINE
1:54576238|54576836	1:54570228-54576237	1:54576837-54579230	78.846	104	16	6	702	803	1156	1057	2.29e-13	65.8	PRE1f2	SINE
1:54576238|54581212	1:54570228-54576237	1:54581213-54592121	87.547	265	29	4	2452	2713	7329	7066	2.04e-84	303	Pre0_SS	SINE
1:55666252|55669095	1:55618727-55666251	1:55669096-55684667	87.266	267	31	3	4417	4683	9921	9658	8.32e-83	302	Pre0_SS	SINE
1:55865422|55865599	1:55859915-55865421	1:55865600-55880918	81.616	495	71	14	4897	5376	5379	4890	5.45e-111	392	Pre0_SS	SINE
1:55865422|55865599	1:55859915-55865421	1:55865600-55880918	81.616	495	71	14	4897	5376	5379	4890	5.45e-111	392	Pre0_SS	SINE
1:55937066|55954186	1:55920285-55937065	1:55954187-55962379	86.182	275	32	6	7706	7980	7875	7607	9.28e-81	292	Pre0_SS	SINE
1:55990773|55997866	1:55985163-55990772	1:55997867-56000202	79.339	242	37	8	3081	3318	1213	981	3.35e-41	158	Pre0_SS	SINE
1:55995701|56000362	1:55992690-55995700	1:56000363-56001861	84.932	73	6	5	1235	1305	1161	1092	5.52e-15	69.4	SINE1C_SS	SINE
1:56001862|56006189	1:56000363-56001861	1:56006190-56017520	80.769	78	10	5	1077	1151	2299	2224	1.62e-10	56.5	SINE1_SS	SINE
1:56049753|56052896	1:56048208-56049752	1:56052897-56068690	80.617	227	35	6	910	1134	9645	9426	1.03e-43	167	Pre0_SS	SINE
1:56960510|57031666	1:56941541-56960509	1:57031667-57037141	85.492	193	27	1	13226	13417	5318	5126	1.31e-52	200	Pre0_SS	SINE
1:56979832|57031666	1:56960579-56979831	1:57031667-57037141	78.241	216	40	7	11316	11526	4277	4064	4.92e-32	132	Pre0_SS	SINE
1:56979832|57050505	1:56960579-56979831	1:57050506-57061704	87.037	270	30	4	18423	18691	1560	1295	8.71e-83	300	Pre0_SS	SINE
1:57030072|57031666	1:56998083-57030071	1:57031667-57037141	83.793	290	39	5	912	1198	4303	4019	5.97e-73	268	Pre0_SS	SINE
1:57030072|57038889	1:56998083-57030071	1:57038890-57046445	87.153	288	32	4	914	1196	6198	5911	2.08e-89	322	Pre0_SS	SINE
1:57349315|57354474	1:57347321-57349314	1:57354475-57356708	75.794	252	50	8	1047	1297	944	703	1.92e-29	117	PRE1f	SINE
1:57390866|57393736	1:57385698-57390865	1:57393737-57401925	86.973	261	29	5	1512	1768	1177	918	3.69e-80	289	Pre0_SS	SINE
1:57680877|57687465	1:57679547-57680876	1:57687466-57691096	78.226	248	43	11	326	565	1452	1208	7.37e-39	148	Pre0_SS	SINE
1:57782427|57785737	1:57780938-57782426	1:57785738-57788271	77.987	159	31	4	702	859	2323	2168	2.12e-23	97.1	Pre0_SS	SINE
1:57788272|57790359	1:57785738-57788271	1:57790360-57794149	84.314	153	22	2	2174	2324	295	143	1.48e-38	148	Pre0_SS	SINE
1:58515791|58521489	1:58513020-58515790	1:58521490-58523529	80.297	269	44	6	1976	2238	578	313	1.1e-52	195	Pre0_SS	SINE
1:608276|610594	1:604356-608275	1:610595-611257	76.027	146	31	3	3452	3596	452	310	2.43e-16	73.1	Pre0_SS	SINE
1:608276|619011	1:604356-608275	1:619012-626316	78.519	270	55	2	3007	3274	532	264	7.28e-46	174	Pre0_SS	SINE
1:60882053|60883394	1:60806137-60882052	1:60883395-60935105	95.238	294	12	2	31474	31765	4820	4527	5.32e-131	464	(TTTGT)n	Simple_repeat
1:60882053|60883394	1:60806137-60882052	1:60883395-60935105	95.238	294	12	2	31474	31765	4820	4527	5.32e-131	464	Pre0_SS	SINE
1:62902229|62916371	1:62887986-62902228	1:62916372-62939371	75.692	650	120	25	6526	7158	21116	20488	7.97e-80	291	L1MC4	LINE
1:641934|643477	1:635255-641933	1:643478-653584	79.487	117	19	2	1653	1766	1896	1782	1.39e-16	78.7	PRE1d2	SINE
1:641934|653683	1:635255-641933	1:653684-719871	85.217	115	11	4	1647	1761	7762	7654	2.49e-26	113	PRE1d2	SINE
1:63643332|63646287	1:63641099-63643331	1:63646288-63661060	81.69	142	15	6	1032	1168	10479	10344	8.61e-26	108	L1B_SS	LINE
1:64233579|64260452	1:64208081-64233578	1:64260453-64281136	85.507	276	34	3	3118	3391	5550	5279	4.29e-77	283	Pre0_SS	SINE
1:64259726|64260452	1:64233795-64259725	1:64260453-64281136	91.288	264	22	1	785	1048	7117	6855	7.05e-100	359	Pre0_SS	SINE
1:64281137|64286360	1:64260453-64281136	1:64286361-64302962	88.502	287	18	10	6836	7114	12711	12432	1.37e-92	333	(T)n	Simple_repeat
1:64281137|64286360	1:64260453-64281136	1:64286361-64302962	88.502	287	18	10	6836	7114	12711	12432	1.37e-92	333	Pre0_SS	SINE
1:66353976|66356192	1:66352653-66353975	1:66356193-66358762	86.585	246	32	1	472	716	875	630	1.06e-75	270	Pre0_SS	SINE
1:66353976|66358900	1:66352653-66353975	1:66358901-66360778	77.523	218	43	6	472	686	1437	1223	1.77e-32	126	Pre0_SS	SINE
1:66358763|66360969	1:66356193-66358762	1:66360970-66364098	83.028	218	35	2	657	873	2767	2551	1.3e-52	196	Pre0_SS	SINE
1:66398761|66406068	1:66397122-66398760	1:66406069-66412648	84.516	155	23	1	925	1079	4719	4566	1.28e-39	152	Pre0_SS	SINE
1:66420083|66425204	1:66412737-66420082	1:66425205-66439013	90.943	265	22	2	2478	2741	8914	8651	8.61e-100	355	Pre0_SS	SINE
1:66420083|66445570	1:66412737-66420082	1:66445571-66449678	75.191	262	46	12	6439	6685	2624	2367	2.84e-25	106	PRE1g	SINE
1:66487805|66492995	1:66484137-66487804	1:66492996-66498886	83.974	156	19	6	2470	2623	2215	2064	4.31e-37	145	PRE1d2	SINE
1:67335907|67423832	1:67333012-67335906	1:67423833-67439728	93.902	246	15	0	2118	2363	12643	12398	7.73e-105	372	Pre0_SS	SINE
1:67363177|67363401	1:67341371-67363176	1:67363402-67400442	76.966	1068	204	31	3847	4886	2870	1817	6.27e-164	571	L1-3_SSc	LINE
1:67422252|67423832	1:67418235-67422251	1:67423833-67439728	83.111	225	33	2	3541	3760	12642	12418	5.36e-53	200	PRE1e	SINE
1:67439729|67445988	1:67423833-67439728	1:67445989-67449465	96.552	261	9	0	12383	12643	792	532	2.1e-123	433	Pre0_SS	SINE
1:67449466|67465116	1:67445989-67449465	1:67465117-67472476	90.391	281	21	6	532	810	1622	1346	3.6e-103	364	Pre0_SS	SINE
1:67449466|67465116	1:67445989-67449465	1:67465117-67472476	90.391	281	21	6	532	810	1622	1346	3.6e-103	364	(CAA)n	Simple_repeat
1:67449466|67465116	1:67445989-67449465	1:67465117-67472476	90.391	281	21	6	532	810	1622	1346	3.6e-103	364	(AAAT)n	Simple_repeat
1:67487238|67523701	1:67473197-67487237	1:67523702-67549096	84.099	283	38	7	8535	8815	23339	23062	2.92e-72	267	Pre0_SS	SINE
1:67510359|67523701	1:67487373-67510358	1:67523702-67549096	85.971	278	32	6	18767	19041	23338	23065	2.84e-79	291	Pre0_SS	SINE
1:67510359|67523701	1:67487373-67510358	1:67523702-67549096	85.971	278	32	6	18767	19041	23338	23065	2.84e-79	291	(A)n	Simple_repeat
1:67549097|67578266	1:67523702-67549096	1:67578267-67584087	86.195	297	38	3	23065	23361	3122	2829	3.29e-88	318	(TTATTT)n	Simple_repeat
1:67549097|67578266	1:67523702-67549096	1:67578267-67584087	86.195	297	38	3	23065	23361	3122	2829	3.29e-88	318	Pre0_SS	SINE
1:67549097|67578266	1:67523702-67549096	1:67578267-67584087	86.195	297	38	3	23065	23361	3122	2829	3.29e-88	318	(TTATTT)n	Simple_repeat
1:67576479|67578266	1:67550056-67576478	1:67578267-67584087	92.308	286	17	2	25594	25878	3112	2831	3.31e-113	401	Pre0_SS	SINE
1:67576479|67584208	1:67550056-67576478	1:67584209-67613303	88.652	282	23	6	25588	25864	6104	5827	8.52e-93	335	Pre0_SS	SINE
1:67576479|67634874	1:67550056-67576478	1:67634875-67656780	89.668	271	20	4	25594	25861	468	203	4.96e-94	339	Pre0_SS	SINE
1:6807715|6807979	1:6772565-6807714	1:6807980-6864826	91.459	281	19	5	8622	8898	38013	37734	2.81e-106	381	Pre0_SS	SINE
1:6807715|6864996	1:6772565-6807714	1:6864997-6872712	81.091	275	41	8	8622	8896	1091	828	1.9e-55	209	Pre0_SS	SINE
1:6896014|6899204	1:6895124-6896013	1:6899205-6900699	82.178	202	36	0	237	438	440	239	3.32e-47	174	Pre0_SS	SINE
1:6898049|6902240	1:6896137-6898048	1:6902241-6904727	79.688	256	41	6	260	504	970	715	2.4e-46	174	Pre0_SS	SINE
1:6900700|6902240	1:6899205-6900699	1:6902241-6904727	87.64	267	33	0	225	491	970	704	1.37e-87	311	Pre0_SS	SINE
1:6951212|6962994	1:6935892-6951211	1:6962995-7049430	90.441	272	21	4	13700	13969	50779	50511	4.05e-98	353	Pre0_SS	SINE
1:71002780|71039726	1:70995672-71002779	1:71039727-71047090	78.927	261	32	6	2685	2940	615	373	9.66e-40	156	Pre0_SS	SINE
1:71027918|71039726	1:71020949-71027917	1:71039727-71047090	86.897	145	16	1	806	947	528	384	7.32e-41	159	Pre0_SS	SINE
1:71059257|71074187	1:71055263-71059256	1:71074188-71082646	73.333	180	39	6	1189	1364	7243	7069	9.03e-11	58.4	Pre0_SS	SINE
1:7117529|7166248	1:7112148-7117528	1:7166249-7206882	87.037	270	29	6	2890	3155	20796	20529	1.76e-82	300	Pre0_SS	SINE
1:7160499|7166248	1:7130849-7160498	1:7166249-7206882	83.858	254	31	6	27440	27686	27500	27250	1e-61	233	Pre0_SS	SINE
1:72706053|72708342	1:72701116-72706052	1:72708343-72712126	84.091	132	20	1	4623	4754	2995	2865	1.35e-31	126	PRE1f2	SINE
1:72717820|72736593	1:72714632-72717819	1:72736594-72737791	82.845	239	34	5	1913	2148	804	570	1.89e-56	207	(AAAT)n	Simple_repeat
1:72717820|72736593	1:72714632-72717819	1:72736594-72737791	82.845	239	34	5	1913	2148	804	570	1.89e-56	207	Pre0_SS	SINE
1:72733011|72738156	1:72717960-72733010	1:72738157-72747394	81.924	343	50	6	813	1144	6379	6038	1.46e-76	279	L1MB2	LINE
1:72737792|72738156	1:72736594-72737791	1:72738157-72747394	81.786	280	40	10	513	781	5418	5139	5.46e-61	224	(T)n	Simple_repeat
1:72737792|72738156	1:72736594-72737791	1:72738157-72747394	81.786	280	40	10	513	781	5418	5139	5.46e-61	224	Pre0_SS	SINE
1:72822494|72824206	1:72821748-72822493	1:72824207-72828292	79.213	178	31	3	293	464	474	297	3.62e-30	119	Pre0_SS	SINE
1:72832963|72833340	1:72828470-72832962	1:72833341-72834504	80.275	218	34	7	2478	2693	699	489	4.77e-41	156	Pre0_SS	SINE
1:74022328|74028565	1:74020682-74022327	1:74028566-74029359	84.733	131	15	5	806	933	407	279	1.85e-32	126	Pre0_SS	SINE
1:74026011|74028565	1:74022752-74026010	1:74028566-74029359	78.061	196	38	4	545	737	353	160	6.14e-30	119	Pre0_SS	SINE
1:74029360|74030320	1:74028566-74029359	1:74030321-74032450	84.524	168	23	3	241	407	461	296	9.15e-44	163	Pre0_SS	SINE
1:74029360|74032776	1:74028566-74029359	1:74032777-74035345	80.476	210	33	5	164	369	2149	1944	6.64e-41	154	Pre0_SS	SINE
1:74038927|74046069	1:74037167-74038926	1:74046070-74052267	77.863	262	49	4	1015	1269	399	140	7.19e-40	154	Pre0_SS	SINE
1:74038927|74046069	1:74037167-74038926	1:74046070-74052267	77.863	262	49	4	1015	1269	399	140	7.19e-40	154	(CAAA)n	Simple_repeat
1:74043728|74046069	1:74039637-74043727	1:74046070-74052267	82.629	213	37	0	735	947	425	213	4.6e-50	189	Pre0_SS	SINE
1:74043728|74052367	1:74039637-74043727	1:74052368-74078285	79.412	272	51	5	735	1005	23678	23411	1.04e-48	187	Pre0_SS	SINE
1:74045955|74052367	1:74043841-74045954	1:74052368-74078285	89.286	280	24	5	968	1247	23681	23408	8.34e-97	346	Pre0_SS	SINE
1:74045955|74052367	1:74043841-74045954	1:74052368-74078285	89.286	280	24	5	968	1247	23681	23408	8.34e-97	346	(CAA)n	Simple_repeat
1:74404668|74440246	1:74367776-74404667	1:74440247-74467915	95.47	287	11	2	23475	23760	6875	6590	2.31e-129	457	L1MC	LINE
1:74404668|74440246	1:74367776-74404667	1:74440247-74467915	95.47	287	11	2	23475	23760	6875	6590	2.31e-129	457	Pre0_SS	SINE
1:74503238|74579308	1:74467975-74503237	1:74579309-74586281	78.715	249	47	6	28270	28515	1136	891	4.89e-41	161	Pre0_SS	SINE
1:74737037|74738472	1:74630313-74737036	1:74738473-74755424	88.148	270	28	4	88659	88925	6690	6422	2.02e-87	318	Pre0_SS	SINE
1:74930300|74931228	1:74923988-74930299	1:74931229-74939894	81.176	255	42	6	764	1016	449	199	2.3e-53	200	Pre0_SS	SINE
1:75019089|75032923	1:75003219-75019088	1:75032924-75041443	82.156	269	44	4	15084	15352	6002	5738	2.61e-61	228	Pre0_SS	SINE
1:75208180|75214069	1:75171383-75208179	1:75214070-75216499	87.031	293	31	6	14707	14992	1062	770	2.13e-90	324	(T)n	Simple_repeat
1:75208180|75214069	1:75171383-75208179	1:75214070-75216499	87.031	293	31	6	14707	14992	1062	770	2.13e-90	324	Pre0_SS	SINE
1:75279281|75280655	1:75277837-75279280	1:75280656-75282192	78.161	261	49	7	846	1100	1211	953	1.56e-42	159	Pre0_SS	SINE
1:75285237|75294266	1:75282351-75285236	1:75294267-75303407	75.556	225	37	8	505	714	4670	4449	5.37e-22	95.3	Pre0_SS	SINE
1:75476722|75486339	1:75465498-75476721	1:75486340-75491770	85.305	279	40	1	3173	3450	427	149	1.91e-79	287	Pre0_SS	SINE
1:75647690|75665998	1:75641875-75647689	1:75665999-75670492	76.172	256	50	5	138	385	4457	4205	6.79e-31	124	Pre0_SS	SINE
1:75660014|75670605	1:75654413-75660013	1:75670606-75681738	88.172	279	31	2	3477	3754	5544	5267	8.91e-93	331	Pre0_SS	SINE
1:75718076|75739270	1:75694463-75718075	1:75739271-75742939	82.456	228	36	4	22276	22501	482	257	4.71e-52	196	Pre0_SS	SINE
1:75753869|75759232	1:75748295-75753868	1:75759233-75774620	81.448	221	36	5	2219	2435	10189	9970	1.22e-45	176	PRE1f	SINE
1:76432534|76436834	1:76423724-76432533	1:76436835-76440981	90.11	273	23	4	5949	6221	652	384	4e-99	351	Pre0_SS	SINE
1:76605692|76606204	1:76599656-76605691	1:76606205-76620008	86.232	276	32	6	1513	1784	7612	7339	1.56e-81	294	Pre0_SS	SINE
1:76649382|76723195	1:76625088-76649381	1:76723196-76724411	76.923	195	42	3	22377	22570	1045	853	7.66e-26	108	Pre0_SS	SINE
1:76649382|76727151	1:76625088-76649381	1:76727152-76750225	86.466	266	28	6	18525	18783	19266	19002	1.27e-77	285	Pre0_SS	SINE
1:76936104|76940963	1:76929513-76936103	1:76940964-76952586	92.593	243	18	0	4758	5000	3271	3029	3.02e-98	350	Pre0_SS	SINE
1:77215898|77254176	1:77208586-77215897	1:77254177-77263698	79.675	246	41	7	3891	4131	8966	8725	8.26e-44	169	Pre0_SS	SINE
1:77234825|77236972	1:77222816-77234824	1:77236973-77239633	83.2	125	19	2	11459	11581	2414	2290	1.79e-27	113	PRE1d2	SINE
1:77239634|77270404	1:77236973-77239633	1:77270405-77275199	79.907	214	38	4	2147	2359	512	303	9.09e-39	152	(TTAA)n	Simple_repeat
1:77239634|77270404	1:77236973-77239633	1:77270405-77275199	79.907	214	38	4	2147	2359	512	303	9.09e-39	152	Pre0_SS	SINE
1:77241676|77270404	1:77239879-77241675	1:77270405-77275199	76	250	48	8	926	1166	506	260	6.21e-29	119	Pre0_SS	SINE
1:77254058|77270404	1:77241818-77254057	1:77270405-77275199	81.224	245	44	2	7637	7880	491	248	1.91e-51	196	Pre0_SS	SINE
1:77263699|77270404	1:77254177-77263698	1:77270405-77275199	83.058	242	38	3	1944	2183	500	260	1.14e-57	217	Pre0_SS	SINE
1:77267171|77270404	1:77263818-77267170	1:77270405-77275199	79.06	234	43	5	1014	1245	508	279	8.86e-40	156	Pre0_SS	SINE
1:77299036|77334918	1:77289173-77299035	1:77334919-77386869	91.188	261	23	0	783	1043	1967	1707	8.71e-99	355	Pre0_SS	SINE
1:77299036|77389841	1:77289173-77299035	1:77389842-77394108	80.402	199	35	2	808	1003	3846	3649	1.3e-37	148	Pre0_SS	SINE
1:77299036|77394243	1:77289173-77299035	1:77394244-77399959	78.261	253	46	4	1741	1992	566	322	1.87e-39	154	Pre0_SS	SINE
1:77329375|77334918	1:77324874-77329374	1:77334919-77386869	88.603	272	28	3	3047	3315	23043	22772	8.64e-91	327	Pre0_SS	SINE
1:77329375|77334918	1:77324874-77329374	1:77334919-77386869	88.603	272	28	3	3047	3315	23043	22772	8.64e-91	327	(A)n	Simple_repeat
1:77496129|77497415	1:77491590-77496128	1:77497416-77502697	86.4	250	30	3	1524	1773	3510	3265	7.56e-75	270	Pre0_SS	SINE
1:79871711|79879318	1:79868813-79871710	1:79879319-79882323	82.883	222	30	6	1886	2105	1472	1257	1.82e-51	193	Pre0_SS	SINE
1:79872839|79879318	1:79871867-79872838	1:79879319-79882323	79.293	198	39	2	160	356	1429	1233	2.88e-35	137	Pre0_SS	SINE
1:79879036|79879318	1:79874477-79879035	1:79879319-79882323	81.78	236	42	1	2105	2340	1477	1243	2.22e-52	196	Pre0_SS	SINE
1:79885359|79886038	1:79882466-79885358	1:79886039-79888362	78.182	275	54	6	2386	2659	1349	1080	2.2e-45	171	Pre0_SS	SINE
1:79885359|79889690	1:79882466-79885358	1:79889691-79901280	82.707	266	41	4	2395	2658	447	185	9.97e-63	231	Pre0_SS	SINE
1:79888363|79889690	1:79886039-79888362	1:79889691-79901280	79.422	277	43	11	1080	1350	2510	2242	2.27e-48	183	Pre0_SS	SINE
1:81626718|81629131	1:81622270-81626717	1:81629132-81665345	78.968	252	43	9	4159	4403	27492	27244	8.89e-42	163	Pre0_SS	SINE
1:83094579|83112794	1:83087148-83094578	1:83112795-83137288	82.186	247	38	6	6400	6643	10821	10578	4.58e-55	207	Pre0_SS	SINE
1:84000860|84007243	1:83998814-84000859	1:84007244-84008638	78.125	128	24	4	1530	1654	371	245	5.79e-18	78.7	(TTTA)n	Simple_repeat
1:84003257|84003434	1:84000984-84003256	1:84003435-84007065	77.407	270	54	7	1787	2050	3472	3204	2.72e-40	154	Pre0_SS	SINE
1:84029800|84038578	1:84023624-84029799	1:84038579-84056169	76.949	295	60	8	1258	1550	7004	6716	4.31e-41	161	Pre0_SS	SINE
1:84036049|84038578	1:84033997-84036048	1:84038579-84056169	82.558	258	35	8	477	732	17373	17124	8.34e-59	219	Pre0_SS	SINE
1:8586433|8598060	1:8576856-8586432	1:8598061-8635294	81.387	274	42	8	388	655	26113	25843	5.37e-57	215	Pre0_SS	SINE
1:85926481|85964180	1:85830637-85926480	1:85964181-86002182	83.958	667	95	11	39101	39761	18959	18299	3.31e-180	628	L1-3_SSc	LINE
1:86002183|86004933	1:85964181-86002182	1:86004934-86017371	82.692	260	41	4	35695	35952	10647	10390	9.14e-61	228	Pre0_SS	SINE
1:86002183|86004933	1:85964181-86002182	1:86004934-86017371	82.692	260	41	4	35695	35952	10647	10390	9.14e-61	228	PRE1a	SINE
1:86085546|86098862	1:86082410-86085545	1:86098863-86099850	86.826	167	21	1	2133	2299	306	141	7.18e-50	185	Pre0_SS	SINE
1:86087249|86098862	1:86085627-86087248	1:86098863-86099850	85.976	164	22	1	909	1072	303	141	8.01e-47	174	PRE1b	SINE
1:8696309|8698741	1:8692241-8696308	1:8698742-8729491	84.322	236	34	3	3009	3241	12637	12402	2.41e-61	228	Pre0_SS	SINE
1:87134227|87153004	1:87117837-87134226	1:87153005-87169273	88.931	262	29	0	9517	9778	15097	14836	6.39e-90	324	Pre0_SS	SINE
1:87134227|87178553	1:87117837-87134226	1:87178554-87191048	90.84	262	21	1	9517	9778	10120	9862	5.82e-97	348	Pre0_SS	SINE
1:87134227|87192612	1:87117837-87134226	1:87192613-87196634	79.399	233	35	11	5241	5469	3917	3694	7.86e-39	152	Pre0_SS	SINE
1:87152844|87178553	1:87134572-87152843	1:87178554-87191048	87.649	251	30	1	10777	11027	10120	9871	1.11e-79	291	Pre0_SS	SINE
1:87169274|87173997	1:87153005-87169273	1:87173998-87175708	81.784	269	42	3	5516	5778	1391	1124	3.21e-59	219	Pre0_SS	SINE
1:87196635|87215583	1:87192613-87196634	1:87215584-87217214	78.981	157	32	1	3762	3917	1110	954	1.23e-25	106	PRE1e	SINE
1:87210273|87215583	1:87206997-87210272	1:87215584-87217214	80.088	226	44	1	114	339	1175	951	4.51e-44	167	Pre0_SS	SINE
1:8949349|8959898	1:8935218-8949348	1:8959899-8962418	84.333	300	41	6	1939	2234	2196	1899	3.1e-80	289	(TT)n	Simple_repeat
1:8949349|8959898	1:8935218-8949348	1:8959899-8962418	84.333	300	41	6	1939	2234	2196	1899	3.1e-80	289	Pre0_SS	SINE
1:8949349|8959898	1:8935218-8949348	1:8959899-8962418	84.333	300	41	6	1939	2234	2196	1899	3.1e-80	289	(TT)n	Simple_repeat
1:8949349|8962540	1:8935218-8949348	1:8962541-8964036	83.333	222	33	3	2000	2219	1122	903	2.45e-54	202	Pre0_SS	SINE
1:8949349|8964165	1:8935218-8949348	1:8964166-8975155	89.216	306	26	6	1939	2241	3171	2870	2.02e-105	375	(TT)n	Simple_repeat
1:8949349|8964165	1:8935218-8949348	1:8964166-8975155	89.216	306	26	6	1939	2241	3171	2870	2.02e-105	375	Pre0_SS	SINE
1:8949349|8964165	1:8935218-8949348	1:8964166-8975155	89.216	306	26	6	1939	2241	3171	2870	2.02e-105	375	(TT)n	Simple_repeat
1:8954955|8964165	1:8952103-8954954	1:8964166-8975155	84.81	237	34	2	285	521	10207	9973	2e-64	237	Pre0_SS	SINE
1:90029809|90035887	1:90024028-90029808	1:90035888-90036439	83.846	260	34	5	2201	2459	433	181	1.54e-66	241	Pre0_SS	SINE
1:90036440|90040011	1:90035888-90036439	1:90040012-90041606	82.353	221	36	3	181	399	1263	1044	7.78e-52	189	Pre0_SS	SINE
1:90036440|90041679	1:90035888-90036439	1:90041680-90044418	73.93	257	62	5	181	435	1180	927	2.32e-24	99	Pre0_SS	SINE
1:90172372|90174082	1:90170619-90172371	1:90174083-90180045	83.333	258	38	3	1210	1465	1922	1668	4.3e-64	233	Pre0_SS	SINE
1:90180046|90185143	1:90174083-90180045	1:90185144-90188270	82.424	165	29	0	2093	2257	1279	1115	3.71e-37	145	Pre0_SS	SINE
1:90185021|90203767	1:90183777-90185020	1:90203768-90209840	86.508	252	31	3	451	700	3275	3025	5.47e-76	274	Pre0_SS	SINE
1:90192976|90203767	1:90188439-90192975	1:90203768-90209840	81.545	233	38	4	4021	4248	3267	3035	2.7e-49	187	Pre0_SS	SINE
1:90192976|90220936	1:90188439-90192975	1:90220937-90238340	81.057	227	40	2	78	304	10753	10530	4.66e-46	178	Pre0_SS	SINE
1:90192976|90238411	1:90188439-90192975	1:90238412-90242179	82.677	127	20	2	1852	1978	2239	2115	6.9e-27	111	PRE1c	SINE
1:90203529|90220936	1:90199248-90203528	1:90220937-90238340	85.78	218	31	0	3262	3479	2604	2387	3.33e-62	231	Pre0_SS	SINE
1:90203529|90238411	1:90199248-90203528	1:90238412-90242179	80.417	240	43	4	1969	2207	2356	2120	1.76e-47	180	Pre0_SS	SINE
1:90220788|90220936	1:90210229-90220787	1:90220937-90238340	80.822	219	37	4	5952	6168	10749	10534	2.36e-42	167	Pre0_SS	SINE
1:90220788|90255853	1:90210229-90220787	1:90255854-90267690	85.922	206	26	3	7654	7858	10855	10652	5.23e-58	217	Pre0_SS	SINE
1:90220788|90269663	1:90210229-90220787	1:90269664-90299730	85.816	282	37	3	1087	1366	6997	6717	4.98e-81	296	(A)n	Simple_repeat
1:90220788|90269663	1:90210229-90220787	1:90269664-90299730	85.816	282	37	3	1087	1366	6997	6717	4.98e-81	296	Pre0_SS	SINE
1:90238341|90269663	1:90220937-90238340	1:90269664-90299730	89.1	211	22	1	2389	2599	23131	22922	2.99e-70	261	Pre0_SS	SINE
1:90254630|90269663	1:90248368-90254629	1:90269664-90299730	84.859	284	36	6	2345	2626	6995	6717	2.97e-76	279	A-rich	Low_complexity
1:90254630|90269663	1:90248368-90254629	1:90269664-90299730	84.859	284	36	6	2345	2626	6995	6717	2.97e-76	279	Pre0_SS	SINE
1:90521051|90570316	1:90428036-90521050	1:90570317-90611778	81.343	402	61	8	58494	58885	16228	15831	1.11e-85	315	L1-3_SSc	LINE
1:90563221|90570316	1:90521333-90563220	1:90570317-90611778	75.883	821	163	15	27609	28425	16202	15413	1.05e-107	387	L1_SS	LINE
1:9145728|9153261	1:9140028-9145727	1:9153262-9158691	75.954	262	34	21	3901	4151	2429	2186	8.1e-26	108	Pre0_SS	SINE
1:9158692|9159055	1:9153262-9158691	1:9159056-9161936	81.279	219	32	9	1278	1495	1198	988	1.85e-44	169	Pre0_SS	SINE
1:9167471|9195425	1:9162022-9167470	1:9195426-9238739	84.825	257	38	1	5126	5381	19126	18870	1.16e-69	257	Pre0_SS	SINE
1:9191141|9195425	1:9176719-9191140	1:9195426-9238739	85.385	260	32	5	8339	8595	19114	18858	1.84e-71	265	Pre0_SS	SINE
1:92088708|92089971	1:92086782-92088707	1:92089972-92093600	78.879	232	35	9	1499	1726	2070	1849	1.39e-37	145	Pre0_SS	SINE
1:92462306|92462595	1:92460263-92462305	1:92462596-92467399	96.078	255	10	0	248	502	4361	4107	3.74e-119	416	Pre0_SS	SINE
1:94557868|94561324	1:94486363-94557867	1:94561325-94636515	93.266	297	11	9	48315	48611	41615	41328	2.66e-120	429	Pre0_SS	SINE
1:95505490|95505732	1:95503663-95505489	1:95505733-95513002	81.369	263	45	4	957	1217	4414	4154	2.56e-57	211	Pre0_SS	SINE
1:95513003|95517739	1:95505733-95513002	1:95517740-95523396	87.938	257	26	4	4159	4414	4877	4625	5.96e-83	298	Pre0_SS	SINE
1:95571669|95582063	1:95566458-95571668	1:95582064-95584347	82.879	257	38	4	1459	1711	1333	1079	8.21e-62	226	Pre0_SS	SINE
1:95742426|95744239	1:95740268-95742425	1:95744240-95746975	79.918	244	41	6	1852	2091	921	682	1.07e-45	172	Pre0_SS	SINE
1:95742426|95744239	1:95740268-95742425	1:95744240-95746975	79.918	244	41	6	1852	2091	921	682	1.07e-45	172	(A)n	Simple_repeat
1:95846715|95847499	1:95809488-95846714	1:95847500-95866098	86.885	244	29	3	19312	19553	930	688	2.19e-73	270	Pre0_SS	SINE
1:96453516|96465249	1:96451213-96453515	1:96465250-96472569	78.417	139	16	7	864	992	6847	6713	3.45e-17	78.7	Pre0_SS	SINE
1:96478827|96483856	1:96472731-96478826	1:96483857-96493193	85.922	206	27	2	4936	5140	6519	6315	6.61e-59	219	Pre0_SS	SINE
1:96493194|96516009	1:96483857-96493193	1:96516010-96545580	88.339	283	30	3	6252	6533	25835	25555	1.7e-93	337	Pre0_SS	SINE
1:96507478|96516009	1:96493471-96507477	1:96516010-96545580	83.036	224	27	7	9618	9838	3607	3392	5.84e-50	193	Pre0_SS	SINE
1:96632707|96652688	1:96631128-96632706	1:96652689-96672956	79.012	243	45	6	1034	1273	16513	16274	6.3e-42	161	PRE1f	SINE
1:96701575|96715625	1:96692038-96701574	1:96715626-96729025	87.31	197	23	2	576	772	12005	11811	6.39e-60	224	PRE1a	SINE
1:96708561|96715625	1:96701660-96708560	1:96715626-96729025	85.502	269	37	2	1015	1282	12076	11809	9.72e-77	279	Pre0_SS	SINE
1:97428775|97429252	1:97424122-97428774	1:97429253-97432429	84.411	263	37	4	2237	2498	843	584	1.3e-70	255	Pre0_SS	SINE
1:97428775|97451864	1:97424122-97428774	1:97451865-97483986	80.297	269	49	4	2236	2502	27022	26756	1.26e-52	200	Pre0_SS	SINE
1:97447508|97451864	1:97433942-97447507	1:97451865-97483986	88.971	272	30	0	9851	10122	25295	25024	2.68e-93	337	Pre0_SS	SINE
1:97447508|97484275	1:97433942-97447507	1:97484276-97510632	90.262	267	26	0	9850	10116	18963	18697	1.41e-97	350	Pre0_SS	SINE
1:9805067|9817484	1:9801737-9805066	1:9817485-9820783	79.775	178	30	4	1566	1738	2967	2791	2.84e-31	124	PRE1f	SINE
1:9805067|9828291	1:9801737-9805066	1:9828292-9834800	79.699	133	22	5	1603	1733	2570	2441	5.71e-21	91.6	PRE1f	SINE
1:9873358|9923857	1:9859660-9873357	1:9923858-9976154	83.448	290	36	8	6768	7051	44220	43937	1.47e-69	259	(TTGT)n	Simple_repeat
1:9873358|9923857	1:9859660-9873357	1:9923858-9976154	83.448	290	36	8	6768	7051	44220	43937	1.47e-69	259	Pre0_SS	SINE
1:98725588|98725770	1:98708933-98725587	1:98725771-98776931	86.691	278	35	2	7639	7915	14891	14615	2.06e-84	307	Pre0_SS	SINE
1:9893445|9923857	1:9873538-9893444	1:9923858-9976154	87.547	265	32	1	19503	19766	44206	43942	2.71e-83	305	Pre0_SS	SINE
1:98860451|98862298	1:98817742-98860450	1:98862299-98882665	86.813	273	30	6	40253	40519	18687	18415	3.52e-82	300	Pre0_SS	SINE
1:98860451|98888929	1:98817742-98860450	1:98888930-98929604	89.85	266	26	1	7303	7568	1689	1425	8.28e-94	340	Pre0_SS	SINE
1:98882666|98888929	1:98862299-98882665	1:98888930-98929604	85.522	1188	144	18	10928	12099	22568	21393	0	1216	L1_SS	LINE
1:98929605|99001088	1:98888930-98929604	1:99001089-99024361	87.594	266	33	0	1424	1689	19390	19125	6.36e-85	309	Pre0_SS	SINE
1:98951836|98957048	1:98931424-98951835	1:98957049-98973790	84.556	259	33	6	162	419	6555	6303	1.41e-67	250	Pre0_SS	SINE
1:9923614|9923857	1:9893535-9923613	1:9923858-9976154	92.44	291	15	6	20811	21097	34401	34114	3.04e-114	409	Pre0_SS	SINE
1:9923614|9923857	1:9893535-9923613	1:9923858-9976154	92.44	291	15	6	20811	21097	34401	34114	3.04e-114	409	(A)n	Simple_repeat
1:99286026|99295040	1:99284552-99286025	1:99295041-99301630	82.353	204	30	6	582	783	3973	3774	8.83e-46	172	Pre0_SS	SINE
1:99497508|99517535	1:99482611-99497507	1:99517536-99526576	79.498	239	40	4	9520	9757	4280	4050	2.68e-41	161	Pre0_SS	SINE
1:99504018|99505136	1:99497595-99504017	1:99505137-99516459	82.707	266	42	2	3929	4194	2569	2308	3.02e-63	233	Pre0_SS	SINE
1:99557370|99558913	1:99551695-99557369	1:99558914-99568843	80.827	266	47	4	4129	4393	3746	3484	5.09e-55	206	Pre0_SS	SINE
1:99612928|99617351	1:99569001-99612927	1:99617352-99635424	93.846	260	16	0	28713	28972	4017	3758	5.15e-110	392	Pre0_SS	SINE
1:10070672|10099544	1:9976197-10070671	1:10099545-10137338	90.805	261	23	1	47831	48091	11300	11041	5.09e-96	348	PRE1_SS	SINE
1:99876556|99881810	1:99853574-99876555	1:99881811-99895471	92.279	272	10	6	22553	22819	2093	1828	2.05e-105	375	Pre0_SS	SINE
1:99981834|99988502	1:99977698-99981833	1:99988503-99992093	77.821	257	36	15	1813	2064	1463	1223	1.38e-35	139	Pre0_SS	SINE
10:10089211|10090726	10:10085907-10089210	10:10090727-10092120	79.562	274	45	11	1294	1563	1166	900	5.36e-50	185	Pre0_SS	SINE
10:10169065|10170555	10:10164159-10169064	10:10170556-10181909	81.143	175	25	6	1690	1857	10712	10539	2.41e-33	134	PRE1f2	SINE
10:10201831|10207599	10:10194890-10201830	10:10207600-10214375	83.588	262	40	3	252	513	3321	3063	6.48e-66	243	Pre0_SS	SINE
10:10207372|10207599	10:10202567-10207371	10:10207600-10214375	77.674	215	36	6	2377	2580	628	415	2.19e-29	121	Pre0_SS	SINE
10:11344911|11352724	10:11341079-11344910	10:11352725-11355746	74.86	179	34	9	1506	1676	1053	878	3.96e-15	71.3	Pre0_SS	SINE
10:11446256|11446666	10:11437783-11446255	10:11446667-11450869	89.349	169	17	1	6226	6393	1268	1100	6.91e-57	211	Pre0_SS	SINE
10:11446256|11459646	10:11437783-11446255	10:11459647-11466524	76.892	251	52	6	6204	6452	4978	4732	1.95e-34	137	Pre0_SS	SINE
10:11603222|11654794	10:11527304-11603221	10:11654795-11674703	90	280	27	1	54969	55248	1567	1289	2.76e-100	361	Pre0_SS	SINE
10:11693303|11694808	10:11686330-11693302	10:11694809-11699343	78.967	271	39	9	1417	1679	4010	3750	3.74e-44	169	Pre0_SS	SINE
10:11814359|11823816	10:11813712-11814358	10:11823817-11835033	80.631	222	40	3	107	326	486	266	8.42e-45	169	Pre0_SS	SINE
10:12516945|12519381	10:12515759-12516944	10:12519382-12522324	74.721	269	60	8	660	926	838	576	1.94e-28	113	Pre0_SS	SINE
10:12595562|12602812	10:12589624-12595561	10:12602813-12607744	86.131	274	36	2	2433	2705	2052	1780	5.48e-82	294	(T)n	Simple_repeat
10:12595562|12602812	10:12589624-12595561	10:12602813-12607744	86.131	274	36	2	2433	2705	2052	1780	5.48e-82	294	Pre0_SS	SINE
10:12595562|12631297	10:12589624-12595561	10:12631298-12637343	87.17	265	28	4	2446	2705	863	600	7.47e-82	296	Pre0_SS	SINE
10:12599233|12631297	10:12595633-12599232	10:12631298-12637343	80.769	208	39	1	2126	2332	807	600	1.72e-41	161	Pre0_SS	SINE
10:12607745|12631297	10:12602813-12607744	10:12631298-12637343	78.346	254	50	4	1780	2031	3133	2883	8.49e-41	159	Pre0_SS	SINE
10:12624649|12631297	10:12607852-12624648	10:12631298-12637343	90.58	276	24	1	5859	6132	1916	1641	5.72e-102	364	Pre0_SS	SINE
10:12624649|12631297	10:12607852-12624648	10:12631298-12637343	90.58	276	24	1	5859	6132	1916	1641	5.72e-102	364	(TTAT)n	Simple_repeat
10:12637344|12654451	10:12631298-12637343	10:12654452-12657175	84.588	279	37	4	3954	4230	347	73	1.44e-75	272	Pre0_SS	SINE
10:12637344|12654451	10:12631298-12637343	10:12654452-12657175	84.588	279	37	4	3954	4230	347	73	1.44e-75	272	(AAAT)n	Simple_repeat
10:12647066|12657277	10:12645738-12647065	10:12657278-12659568	83.142	261	38	5	58	317	670	415	2.49e-64	233	PRE1c	SINE
10:12652205|12660660	10:12647331-12652204	10:12660661-12661805	79.779	272	48	6	445	713	582	315	1.39e-51	191	Pre0_SS	SINE
10:12654334|12657277	10:12652350-12654333	10:12657278-12659568	82.4	250	41	3	939	1187	666	419	1.35e-58	215	Pre0_SS	SINE
10:12698273|12701699	10:12692884-12698272	10:12701700-12705228	85.859	297	17	9	3641	3933	1548	1273	1.28e-81	292	Pre0_SS	SINE
10:12738033|12744135	10:12731731-12738032	10:12744136-12747481	78.378	259	40	9	2798	3043	794	539	1.4e-39	154	Pre0_SS	SINE
10:12742248|12744135	10:12738172-12742247	10:12744136-12747481	88.364	275	22	10	2665	2938	792	527	2.33e-90	322	Pre0_SS	SINE
10:13233112|13264254	10:13227710-13233111	10:13264255-13275043	85	260	35	3	4760	5015	7886	7627	1.11e-71	261	Pre0_SS	SINE
10:13395616|13399198	10:13393285-13395615	10:13399199-13402229	77.982	218	44	4	742	957	338	123	3.03e-34	134	Pre0_SS	SINE
10:13776804|13778312	10:13774502-13776803	10:13778313-13780265	83.178	214	34	2	465	676	641	428	8.71e-53	195	Pre0_SS	SINE
10:13791024|13791372	10:13789218-13791023	10:13791373-13792041	79.565	230	40	3	127	350	504	276	3.03e-42	158	Pre0_SS	SINE
10:14043513|14046123	10:14039279-14043512	10:14046124-14049232	89.524	315	28	5	777	1090	2113	1803	4.71e-112	394	Pre0_SS	SINE
10:14045965|14046123	10:14043688-14045964	10:14046124-14049232	90.146	274	24	3	1316	1589	2097	1827	4.28e-100	353	Pre0_SS	SINE
10:14136881|14145886	10:14117558-14136880	10:14145887-14154146	93.309	269	13	4	18239	18502	6072	5804	1.03e-110	392	Pre0_SS	SINE
10:14217434|14217628	10:14215824-14217433	10:14217629-14218419	82.439	205	29	4	1291	1494	440	242	1.14e-46	172	Pre0_SS	SINE
10:14622896|14623605	10:14619810-14622895	10:14623606-14634387	78.846	260	48	7	2806	3063	7068	6814	3.94e-44	169	Pre0_SS	SINE
10:14666448|14671124	10:14661132-14666447	10:14671125-14674519	79.874	159	29	3	4507	4664	393	237	1.01e-27	113	PRE1d2	SINE
10:14723151|14741500	10:14719535-14723150	10:14741501-14754401	81.862	419	47	26	2078	2479	5723	5317	3.1e-91	326	Pre0_SS	SINE
10:14723151|14741500	10:14719535-14723150	10:14741501-14754401	81.862	419	47	26	2078	2479	5723	5317	3.1e-91	326	A-rich	Low_complexity
10:14737605|14755010	10:14727557-14737604	10:14755011-14765078	84.644	267	35	4	8765	9026	7293	7028	3.85e-71	261	Pre0_SS	SINE
10:14754402|14755010	10:14741501-14754401	10:14755011-14765078	89.965	289	25	4	5440	5724	1147	859	7.88e-104	370	(TTTTA)n	Simple_repeat
10:14754402|14755010	10:14741501-14754401	10:14755011-14765078	89.965	289	25	4	5440	5724	1147	859	7.88e-104	370	Pre0_SS	SINE
10:14754402|14765212	10:14741501-14754401	10:14765213-14774819	88.06	268	31	1	5458	5724	5544	5277	4.97e-88	316	Pre0_SS	SINE
10:14786194|14794270	10:14774943-14786193	10:14794271-14807078	93.033	244	16	1	8472	8714	9565	9322	1.22e-99	355	Pre0_SS	SINE
10:14807079|14850824	10:14794271-14807078	10:14850825-14859184	85.932	263	33	3	9304	9565	6483	6224	4.05e-76	278	Pre0_SS	SINE
10:14807079|14884976	10:14794271-14807078	10:14884977-14939499	92.105	266	18	3	9304	9568	6045	5782	1.77e-103	372	Pre0_SS	SINE
10:14826467|14850824	10:14807173-14826466	10:14850825-14859184	84.906	265	34	6	9491	9752	1561	1300	1.71e-71	263	Pre0_SS	SINE
10:14826467|14884976	10:14807173-14826466	10:14884977-14939499	90.157	254	21	4	15903	16154	30391	30140	5.85e-90	327	Pre0_SS	SINE
10:14841617|14884976	10:14826616-14841616	10:14884977-14939499	91.459	281	18	5	516	793	28213	27936	3.44e-106	381	Pre0_SS	SINE
10:15079659|15081536	10:15077453-15079658	10:15081537-15083384	80.479	292	49	8	1215	1506	685	402	1.69e-59	217	(TTG)n	Simple_repeat
10:15079659|15081536	10:15077453-15079658	10:15081537-15083384	80.479	292	49	8	1215	1506	685	402	1.69e-59	217	Pre0_SS	SINE
10:15083385|15085471	10:15081537-15083384	10:15085472-15093186	83.206	262	41	3	403	661	6226	5965	4.54e-65	237	Pre0_SS	SINE
10:15083385|15099375	10:15081537-15083384	10:15099376-15102579	78.889	270	40	10	402	658	2090	1825	5e-44	167	Pre0_SS	SINE
10:15093187|15099375	10:15085472-15093186	10:15099376-15102579	80.087	231	39	5	5997	6227	2370	2147	7.56e-43	165	Pre0_SS	SINE
10:16216508|16222281	10:16206780-16216507	10:16222282-16237156	88.39	267	31	0	5402	5668	4547	4281	1.25e-89	322	Pre0_SS	SINE
10:16271612|16274729	10:16263579-16271611	10:16274730-16311369	72.423	388	76	22	6388	6760	18651	18280	6.02e-21	95.3	L1-3_SSc	LINE
10:16345992|16348572	10:16311513-16345991	10:16348573-16358934	81.369	263	48	1	24462	24724	8723	8462	1.93e-56	213	Pre0_SS	SINE
10:16345992|16359066	10:16311513-16345991	10:16359067-16432639	81.679	262	47	1	24460	24721	19383	19123	1.06e-56	217	Pre0_SS	SINE
10:16490536|16522506	10:16460237-16490535	10:16522507-16541737	86.477	281	35	3	6737	7016	9157	8879	5.06e-84	305	Pre0_SS	SINE
10:16499157|16585651	10:16490624-16499156	10:16585652-16607807	80.303	264	45	6	7643	7902	19655	19395	1.33e-50	193	Pre0_SS	SINE
10:16510506|16560452	10:16499372-16510505	10:16560453-16569754	83.333	108	17	1	1573	1679	236	129	3.27e-22	99	PRE1d2	SINE
10:16510506|16607933	10:16499372-16510505	10:16607934-16730196	84.921	126	13	6	1458	1581	113864	113743	6.39e-28	122	PRE1d2	SINE
10:16522384|16569899	10:16510635-16522383	10:16569900-16585539	85.824	261	30	5	9956	10213	304	48	1.16e-73	270	Pre0_SS	SINE
10:16522384|16607933	10:16510635-16522383	10:16607934-16730196	91.135	282	18	6	4240	4518	3750	3473	4.69e-104	375	(T)n	Simple_repeat
10:16522384|16607933	10:16510635-16522383	10:16607934-16730196	91.135	282	18	6	4240	4518	3750	3473	4.69e-104	375	Pre0_SS	SINE
10:16541738|16560452	10:16522507-16541737	10:16560453-16569754	81.522	276	37	10	8870	9142	7846	7582	5.38e-57	215	Pre0_SS	SINE
10:16541738|16607933	10:16522507-16541737	10:16607934-16730196	88.278	273	31	1	8879	9151	50791	50520	7.84e-89	326	Pre0_SS	SINE
10:16560321|16569899	10:16543242-16560320	10:16569900-16585539	90.602	266	24	1	741	1006	6253	5989	5.87e-98	351	Pre0_SS	SINE
10:16560321|16607933	10:16543242-16560320	10:16607934-16730196	91.459	281	18	6	9970	10250	85807	85533	1.47e-105	381	(TTG)n	Simple_repeat
10:16560321|16607933	10:16543242-16560320	10:16607934-16730196	91.459	281	18	6	9970	10250	85807	85533	1.47e-105	381	Pre0_SS	SINE
10:16569755|16607933	10:16560453-16569754	10:16607934-16730196	81.041	269	40	7	7580	7838	101845	101578	1.85e-52	204	Pre0_SS	SINE
10:17226012|17229345	10:17224294-17226011	10:17229346-17233015	80.876	251	45	3	1362	1612	2755	2508	1.22e-52	195	Pre0_SS	SINE
10:17226012|17233097	10:17224294-17226011	10:17233098-17234617	77.689	251	53	3	1362	1610	901	652	1.11e-39	150	Pre0_SS	SINE
10:17491117|17491728	10:17490424-17491116	10:17491729-17492956	83.117	154	19	7	325	476	568	420	7.17e-35	134	Pre0_SS	SINE
10:18829549|18834841	10:18463779-18829548	10:18834842-18861469	85.771	506	60	9	227700	228199	5127	4628	5.97e-149	525	L1-2_SSc	LINE
10:18829549|18861533	10:18463779-18829548	10:18861534-19019279	80.43	838	111	25	139912	140713	92896	92076	1.24e-167	590	L1B_SS	LINE
10:19074731|19075159	10:19046694-19074730	10:19075160-19084461	89.547	287	22	6	4700	4983	8569	8288	6.16e-100	357	Pre0_SS	SINE
10:19098554|19109001	10:19084524-19098553	10:19109002-19113744	82.264	265	36	7	13609	13864	1056	794	7.72e-59	219	Pre0_SS	SINE
10:19098554|19114042	10:19084524-19098553	10:19114043-19121793	83.026	271	32	7	13600	13864	471	209	4.51e-63	233	Pre0_SS	SINE
10:19826928|19842307	10:19824980-19826927	10:19842308-19842907	80	265	49	4	1311	1574	386	125	8.01e-53	193	Pre0_SS	SINE
10:19830809|19834764	10:19827128-19830808	10:19834765-19835936	76.208	269	48	12	1435	1691	1068	804	8.58e-33	128	Pre0_SS	SINE
10:19837649|19840526	10:19836075-19837648	10:19840527-19842158	82.845	239	37	4	1129	1366	1167	932	4.92e-58	211	PRE1c	SINE
10:19842908|19848818	10:19842308-19842907	10:19848819-19851345	80.5	200	39	0	178	377	1182	983	9.81e-41	154	Pre0_SS	SINE
10:19846605|19848818	10:19845572-19846604	10:19848819-19851345	83.333	174	28	1	169	341	1202	1029	3.66e-42	159	Pre0_SS	SINE
10:19848717|19851428	10:19846780-19848716	10:19851429-19855576	80.319	188	29	6	241	422	512	327	9.59e-35	135	PRE1h	SINE
10:20060944|20078273	10:20052534-20060943	10:20078274-20087929	79.693	261	51	1	4705	4965	9146	8888	5.32e-49	187	Pre0_SS	SINE
10:20065005|20073030	10:20061033-20065004	10:20073031-20075351	82.8	250	40	3	3271	3518	688	440	5.91e-60	220	Pre0_SS	SINE
10:20065005|20078273	10:20061033-20065004	10:20078274-20087929	82.47	251	42	1	3270	3520	9141	8893	8.89e-59	219	Pre0_SS	SINE
10:20423359|20438201	10:20400322-20423358	10:20438202-20455783	84.706	255	37	2	13182	13434	4085	3831	1.29e-68	254	Pre0_SS	SINE
10:20423359|20455885	10:20400322-20423358	10:20455886-20469602	82.264	265	35	7	13182	13434	2577	2313	3.68e-58	219	Pre0_SS	SINE
10:20423359|20492105	10:20400322-20423358	10:20492106-20508014	90.083	121	12	0	17235	17355	2726	2606	4.72e-39	158	PRE1d2	SINE
10:20438111|20481282	10:20429870-20438110	10:20481283-20487026	82.323	198	25	9	68	258	3920	3726	5.22e-42	163	PRE1d2	SINE
10:20438111|20492105	10:20429870-20438110	10:20492106-20508014	81.333	225	38	4	4490	4711	2812	2589	3.59e-46	180	Pre0_SS	SINE
10:20455784|20492105	10:20438202-20455783	10:20492106-20508014	83.704	270	42	2	3819	4086	2874	2605	4.46e-68	254	Pre0_SS	SINE
10:20469603|20481282	10:20455886-20469602	10:20481283-20487026	83.333	258	39	4	1716	1972	5411	5157	1.82e-63	235	Pre0_SS	SINE
10:20469603|20492105	10:20455886-20469602	10:20492106-20508014	83.871	248	29	7	2330	2577	2842	2606	7.58e-60	226	Pre0_SS	SINE
10:20469603|20492105	10:20455886-20469602	10:20492106-20508014	83.871	248	29	7	2330	2577	2842	2606	7.58e-60	226	(AGCCAC)n	Simple_repeat
10:20469603|20492105	10:20455886-20469602	10:20492106-20508014	83.871	248	29	7	2330	2577	2842	2606	7.58e-60	226	Pre0_SS	SINE
10:20481181|20492105	10:20469729-20481180	10:20492106-20508014	82.4	125	13	5	802	925	7282	7166	4e-22	100	Pre0_SS	SINE
10:21059504|21094604	10:21044939-21059503	10:21094605-21121310	74.35	1692	346	58	6461	8125	6912	5282	0	640	L1B_SS	LINE
10:23167794|23172062	10:23166284-23167793	10:23172063-23173191	81.172	239	38	4	327	560	979	743	1.97e-50	185	Pre0_SS	SINE
10:23289744|23290003	10:23275541-23289743	10:23290004-23313238	84.27	267	34	8	5254	5513	451	186	1.05e-68	254	Pre0_SS	SINE
10:23313239|23321391	10:23290004-23313238	10:23321392-23330144	79.125	503	80	14	8554	9040	5961	5468	4.87e-90	324	Pre0_SS	SINE
10:23313239|23321391	10:23290004-23313238	10:23321392-23330144	79.125	503	80	14	8554	9040	5961	5468	4.87e-90	324	Pre0_SS	SINE
10:23321308|23334139	10:23313401-23321307	10:23334140-23337212	80.309	259	41	6	4916	5171	749	498	7.93e-50	187	Pre0_SS	SINE
10:24122605|24130387	10:24121041-24122604	10:24130388-24133145	81.675	191	34	1	1036	1225	1008	818	2.19e-41	158	Pre0_SS	SINE
10:24129789|24130387	10:24127247-24129788	10:24130388-24133145	82.101	257	39	6	1255	1510	1012	762	7.51e-58	213	Pre0_SS	SINE
10:24129789|24133305	10:24127247-24129788	10:24133306-24142318	87.365	277	32	3	1236	1510	4122	3847	3.29e-88	315	(T)n	Simple_repeat
10:24129789|24133305	10:24127247-24129788	10:24133306-24142318	87.365	277	32	3	1236	1510	4122	3847	3.29e-88	315	Pre0_SS	SINE
10:24222012|24222872	10:24218788-24222011	10:24222873-24227810	84.528	265	33	7	1659	1916	559	296	1.4e-70	255	Pre0_SS	SINE
10:24757287|24757425	10:24751734-24757286	10:24757426-24758315	77.733	247	51	4	1323	1569	705	463	7.51e-39	148	Pre0_SS	SINE
10:24757287|24779098	10:24751734-24757286	10:24779099-24780769	81.081	296	44	8	2167	2462	658	375	3.19e-61	226	Pre0_SS	SINE
10:24757287|24799565	10:24751734-24757286	10:24799566-24831183	93.04	273	11	3	2177	2445	11663	11395	4.54e-110	392	Pre0_SS	SINE
10:24760509|24761243	10:24759420-24760508	10:24761244-24768865	79.116	249	36	10	584	816	5862	5614	2.11e-41	158	Pre0_SS	SINE
10:24768866|24779098	10:24761244-24768865	10:24779099-24780769	81.685	273	38	8	230	495	638	371	2.64e-58	217	Pre0_SS	SINE
10:24768866|24779098	10:24761244-24768865	10:24779099-24780769	81.685	273	38	8	230	495	638	371	2.64e-58	217	(AAAC)n	Simple_repeat
10:24768866|24784588	10:24761244-24768865	10:24784589-24788310	83.902	205	31	2	5658	5862	3321	3119	1.66e-51	195	Pre0_SS	SINE
10:24768866|24799565	10:24761244-24768865	10:24799566-24831183	84.815	270	34	4	217	481	11663	11396	1.42e-71	265	Pre0_SS	SINE
10:24770316|24779098	10:24769061-24770315	10:24779099-24780769	77.88	217	43	5	239	452	622	408	5.76e-33	130	Pre0_SS	SINE
10:24774960|24779098	10:24770436-24774959	10:24779099-24780769	80.478	251	46	3	3622	3872	639	392	3.41e-50	189	Pre0_SS	SINE
10:24776756|24779098	10:24775123-24776755	10:24779099-24780769	78.169	284	44	11	746	1019	649	374	2.06e-43	165	Pre0_SS	SINE
10:24778940|24784588	10:24776938-24778939	10:24784589-24788310	89.113	248	24	3	1118	1363	2298	2052	1.92e-85	305	Pre0_SS	SINE
10:24781611|24784588	10:24780890-24781610	10:24784589-24788310	87.66	235	26	3	260	493	2291	2059	2.49e-75	270	Pre0_SS	SINE
10:24781611|24788445	10:24780890-24781610	10:24788446-24795545	84.861	251	37	1	257	507	3737	3488	1.15e-69	252	Pre0_SS	SINE
10:24788311|24799565	10:24784589-24788310	10:24799566-24831183	88.991	218	24	0	2057	2274	11652	11435	1.49e-73	270	Pre0_SS	SINE
10:24795546|24796546	10:24788446-24795545	10:24796547-24799487	82.642	265	36	7	6308	6564	2726	2464	1.44e-61	226	Pre0_SS	SINE
10:24795546|24799565	10:24788446-24795545	10:24799566-24831183	85.328	259	36	2	3488	3744	2437	2179	3.67e-72	267	Pre0_SS	SINE
10:24882635|24886140	10:24875253-24882634	10:24886141-24890983	87.398	246	31	0	6791	7036	2459	2214	1.45e-78	283	Pre0_SS	SINE
10:24910301|24911744	10:24909097-24910300	10:24911745-24912669	84.27	267	38	3	847	1111	438	174	2.68e-72	257	Pre0_SS	SINE
10:25205440|25206443	10:25204746-25205439	10:25206444-25207661	78.74	127	25	2	339	463	176	50	3.64e-20	84.2	Pre0_SS	SINE
10:25522564|25528550	10:25521865-25522563	10:25528551-25548340	84	150	22	2	51	198	9387	9238	9.74e-37	143	PRE1d	SINE
10:25548341|25569802	10:25528551-25548340	10:25569803-25574687	88.321	274	27	2	17750	18023	4392	4124	2.31e-90	324	Pre0_SS	SINE
10:25600746|25606516	10:25599587-25600745	10:25606517-25617541	84.351	262	39	2	866	1127	7784	7525	1.12e-70	255	Pre0_SS	SINE
10:25606345|25617625	10:25600932-25606344	10:25617626-25622616	88.846	260	23	1	4806	5065	497	244	3.88e-88	315	Pre0_SS	SINE
10:25606345|25629631	10:25600932-25606344	10:25629632-25635545	89.773	264	25	2	1517	1778	2333	2070	2.94e-94	337	Pre0_SS	SINE
10:25622617|25629631	10:25617626-25622616	10:25629632-25635545	89.781	274	18	6	245	508	2334	2061	5.83e-96	342	Pre0_SS	SINE
10:25629469|25629631	10:25623329-25629468	10:25629632-25635545	86.92	237	31	0	4585	4821	326	90	4.45e-73	267	Pre0_SS	SINE
10:26122782|26146483	10:26114864-26122781	10:26146484-26152323	80.734	218	40	2	7404	7620	484	268	5.48e-44	169	Pre0_SS	SINE
10:26146317|26218089	10:26122964-26146316	10:26218090-26235033	85.662	272	30	8	20476	20740	11566	11297	2.25e-75	278	Pre0_SS	SINE
10:26180874|26218089	10:26170915-26180873	10:26218090-26235033	83.099	284	43	5	1352	1632	11578	11297	1.61e-68	254	Pre0_SS	SINE
10:26195575|26218089	10:26189370-26195574	10:26218090-26235033	81.86	215	39	0	1000	1214	12826	12612	4.81e-47	182	Pre0_SS	SINE
10:26666449|26667505	10:26665458-26666448	10:26667506-26674465	78.313	249	36	10	432	674	544	308	1.36e-37	145	Pre0_SS	SINE
10:26997553|27021382	10:26970794-26997552	10:27021383-27031396	85.271	258	36	2	13620	13876	6545	6289	3.95e-72	265	Pre0_SS	SINE
10:27190615|27248712	10:27160632-27190614	10:27248713-27378644	84.387	269	36	4	19276	19538	5395	5127	2.68e-69	259	Pre0_SS	SINE
10:27378645|27387394	10:27248713-27378644	10:27387395-27408363	89.439	303	27	5	31406	31707	5310	5012	4.95e-105	377	Pre0_SS	SINE
10:27764785|27790483	10:27748328-27764784	10:27790484-27791256	81.043	211	37	3	8345	8554	278	70	1.92e-43	165	Pre0_SS	SINE
10:29004981|29015131	10:29004455-29004980	10:29015132-29022516	75	68	17	0	200	267	5972	5905	0.001	32.5	SINE1A_SS	SINE
10:29007621|29015131	10:29005782-29007620	10:29015132-29022516	80.556	72	14	0	613	684	5937	5866	2.6e-10	56.5	SINE1C_SS	SINE
10:29028959|29033244	10:29028320-29028958	10:29033245-29035698	77.178	241	45	9	332	565	1624	1387	2.38e-34	132	Pre0_SS	SINE
10:29028959|29035802	10:29028320-29028958	10:29035803-29037199	78.095	210	38	5	380	582	271	63	1.26e-32	126	Pre0_SS	SINE
10:29191924|29203493	10:29186983-29191923	10:29203494-29207141	82.743	226	29	5	2117	2341	2577	2361	1.26e-51	193	Pre0_SS	SINE
10:29203364|29210164	10:29192027-29203363	10:29210165-29216403	81.855	248	42	3	7970	8215	3482	3236	6.39e-55	206	Pre0_SS	SINE
10:29227447|29230143	10:29224032-29227446	10:29230144-29234953	85.766	274	36	2	2225	2496	2115	1843	1.03e-79	287	Pre0_SS	SINE
10:29300932|29304243	10:29277631-29300931	10:29304244-29309520	90.977	266	21	3	19351	19616	3353	3091	2.09e-99	355	Pre0_SS	SINE
10:29303268|29304243	10:29301100-29303267	10:29304244-29309520	83.721	215	32	3	1404	1618	3081	2870	9.56e-54	200	Pre0_SS	SINE
10:29492324|29521608	10:29488801-29492323	10:29521609-29528487	81.818	253	34	7	266	508	3140	2890	2.83e-54	202	Pre0_SS	SINE
10:29492324|29535329	10:29488801-29492323	10:29535330-29552957	92.419	277	19	2	240	514	15137	14861	3.34e-111	394	Pre0_SS	SINE
10:29506870|29535329	10:29503588-29506869	10:29535330-29552957	82.407	216	36	2	1818	2032	14772	14558	5.67e-49	187	Pre0_SS	SINE
10:29569850|29573233	10:29564066-29569849	10:29573234-29589690	84.436	257	39	1	5236	5491	8669	8413	1.09e-68	252	Pre0_SS	SINE
10:31088822|31105560	10:31085417-31088821	10:31105561-31113572	84.559	272	39	3	2955	3224	4003	3733	1.11e-73	267	Pre0_SS	SINE
10:31201782|31215292	10:31175933-31201781	10:31215293-31220851	93.197	294	15	5	22524	22815	1021	731	2.55e-121	427	(T)n	Simple_repeat
10:31201782|31215292	10:31175933-31201781	10:31215293-31220851	93.197	294	15	5	22524	22815	1021	731	2.55e-121	427	Pre0_SS	SINE
10:31201782|31224915	10:31175933-31201781	10:31224916-31230646	90.164	244	23	1	22571	22813	4539	4296	5.93e-88	316	Pre0_SS	SINE
10:31215191|31220915	10:31201935-31215190	10:31220916-31224273	80.357	224	41	3	3421	3642	1527	1305	1.89e-43	167	PRE1d	SINE
10:31295417|31297552	10:31277059-31295416	10:31297553-31302100	80.887	293	46	8	7298	7589	2487	2204	7.49e-60	222	Pre0_SS	SINE
10:31295417|31308910	10:31277059-31295416	10:31308911-31312192	85.824	261	33	4	15775	16032	1659	1400	2.94e-75	274	Pre0_SS	SINE
10:31297437|31308910	10:31295569-31297436	10:31308911-31312192	75.799	219	49	4	464	679	1659	1442	3.18e-26	108	PRE1g	SINE
10:31963251|31965078	10:31929668-31963250	10:31965079-31969408	79.412	238	28	6	20824	21060	3144	2927	2.25e-37	148	Pre0_SS	SINE
10:31963251|31969504	10:31929668-31963250	10:31969505-31973158	87.072	263	31	3	20795	21056	3479	3219	2.3e-81	294	Pre0_SS	SINE
10:31969409|31983374	10:31965079-31969408	10:31983375-31993361	78.027	223	30	5	2944	3147	8266	8044	4.04e-30	122	Pre0_SS	SINE
10:32143132|32144766	10:32141404-32143131	10:32144767-32145693	75.956	183	31	8	1287	1459	472	293	2.5e-19	82.4	Pre0_SS	SINE
10:32511789|32542242	10:32506931-32511788	10:32542243-32546315	83.972	287	42	2	3585	3870	2720	2437	1.73e-75	272	(T)n	Simple_repeat
10:32511789|32542242	10:32506931-32511788	10:32542243-32546315	83.972	287	42	2	3585	3870	2720	2437	1.73e-75	272	Pre0_SS	SINE
10:32569928|32570851	10:32555224-32569927	10:32570852-32576446	76.471	272	52	10	8367	8629	2368	2100	2.75e-34	137	Pre0_SS	SINE
10:32569928|32576571	10:32555224-32569927	10:32576572-32588614	92.5	280	17	4	12098	12377	7322	7047	2.46e-112	398	Pre0_SS	SINE
10:32569928|32576571	10:32555224-32569927	10:32576572-32588614	92.5	280	17	4	12098	12377	7322	7047	2.46e-112	398	(A)n	Simple_repeat
10:32569928|32588655	10:32555224-32569927	10:32588656-32625480	92.606	284	18	3	7231	7511	7442	7159	4.51e-114	405	Pre0_SS	SINE
10:32700309|32706949	10:32675977-32700308	10:32706950-32708229	78.136	279	50	8	622	897	1098	828	1.32e-43	167	Pre0_SS	SINE
10:32817449|32819154	10:32800724-32817448	10:32819155-32824647	86.557	305	25	13	826	1128	891	601	7.9e-90	322	Pre0_SS	SINE
10:32817449|32819154	10:32800724-32817448	10:32819155-32824647	86.557	305	25	13	826	1128	891	601	7.9e-90	322	(A)n	Simple_repeat
10:32817449|32824801	10:32800724-32817448	10:32824802-32827006	88.087	277	29	2	827	1102	1280	1007	2.44e-91	326	Pre0_SS	SINE
10:32817449|32827084	10:32800724-32817448	10:32827085-32840621	93.706	286	8	5	840	1125	5619	5344	1.35e-118	420	Pre0_SS	SINE
10:32817449|32827084	10:32800724-32817448	10:32827085-32840621	93.706	286	8	5	840	1125	5619	5344	1.35e-118	420	(A)n	Simple_repeat
10:32817449|32843863	10:32800724-32817448	10:32843864-32850883	88.926	298	27	5	838	1135	5674	5383	1.79e-101	363	Pre0_SS	SINE
10:32817449|32843863	10:32800724-32817448	10:32843864-32850883	88.926	298	27	5	838	1135	5674	5383	1.79e-101	363	(A)n	Simple_repeat
10:32824648|32827084	10:32819155-32824647	10:32827085-32840621	83.471	242	38	2	4470	4710	1542	1302	3.71e-60	224	Pre0_SS	SINE
10:32824648|32843863	10:32819155-32824647	10:32843864-32850883	83.333	204	34	0	4483	4686	5646	5443	1.05e-49	189	Pre0_SS	SINE
10:32824648|32870103	10:32819155-32824647	10:32870104-32878499	91.007	278	20	3	605	877	4962	4685	6.98e-104	370	(T)n	Simple_repeat
10:32824648|32870103	10:32819155-32824647	10:32870104-32878499	91.007	278	20	3	605	877	4962	4685	6.98e-104	370	Pre0_SS	SINE
10:32840622|32843863	10:32827085-32840621	10:32843864-32850883	82.71	214	36	1	5397	5609	1548	1335	2.6e-49	189	Pre0_SS	SINE
10:32855276|32862936	10:32850937-32855275	10:32862937-32865874	80.263	76	13	2	2771	2846	2259	2186	1.22e-10	56.5	PRE1f	SINE
10:32855276|32870103	10:32850937-32855275	10:32870104-32878499	81.951	205	32	1	705	904	4916	4712	2.16e-43	169	PRE1d	SINE
10:32859214|32868451	10:32855344-32859213	10:32868452-32869889	86.175	217	29	1	2288	2503	573	357	4.56e-64	233	Pre0_SS	SINE
10:32859214|32870103	10:32855344-32859213	10:32870104-32878499	82.8	250	39	4	2937	3185	4182	3936	5.23e-59	220	Pre0_SS	SINE
10:32862723|32868451	10:32859602-32862722	10:32868452-32869889	88.129	278	28	4	1114	1386	573	296	5.9e-92	326	Pre0_SS	SINE
10:32862723|32870103	10:32859602-32862722	10:32870104-32878499	83.212	274	35	10	1112	1381	2846	2580	3.23e-65	241	Pre0_SS	SINE
10:32869890|32870103	10:32868452-32869889	10:32870104-32878499	89.531	277	27	2	297	573	4960	4686	2.36e-98	350	Pre0_SS	SINE
10:32912151|32933076	10:32900575-32912150	10:32933077-33013688	91.166	283	24	1	6027	6308	21130	20848	3.64e-107	383	Pre0_SS	SINE
10:33141973|33143114	10:33140659-33141972	10:33143115-33145910	79.63	216	44	0	547	762	2718	2503	3.35e-41	156	Pre0_SS	SINE
10:33167907|33173745	10:33160535-33167906	10:33173746-33175708	78.099	242	38	8	1369	1604	472	240	1.34e-35	139	PRE1c	SINE
10:33229551|33231237	10:33228027-33229550	10:33231238-33234177	77.465	142	29	3	1244	1384	2907	2768	7.04e-19	82.4	PRE1e	SINE
10:33229551|33237248	10:33228027-33229550	10:33237249-33238748	77.987	159	24	9	1232	1384	590	437	4.27e-21	89.8	PRE1e	SINE
10:33231155|33237248	10:33229680-33231154	10:33237249-33238748	77.619	210	39	6	329	532	590	383	1.47e-30	121	PRE1h	SINE
10:33374240|33377724	10:33369686-33374239	10:33377725-33378155	75.325	231	39	14	3719	3946	383	168	3.87e-23	95.3	PRE1f2	SINE
10:33404037|33417808	10:33399446-33404036	10:33417809-33421629	81.923	260	39	7	4163	4416	1156	899	1.89e-57	213	Pre0_SS	SINE
10:33411943|33417808	10:33407899-33411942	10:33417809-33421629	79.439	214	44	0	3214	3427	1849	1636	3.67e-39	152	Pre0_SS	SINE
10:33421630|33423785	10:33417809-33421629	10:33423786-33425778	80.252	238	46	1	2184	2421	653	417	1.49e-47	178	Pre0_SS	SINE
10:33478499|33484011	10:33470196-33478498	10:33484012-33493419	85.609	271	34	5	382	649	7419	7151	4.1e-77	279	Pre0_SS	SINE
10:33478499|33493523	10:33470196-33478498	10:33493524-33494547	79.856	278	47	8	5962	6234	350	77	1.64e-52	195	Pre0_SS	SINE
10:39336826|39338712	10:39278338-39336825	10:39338713-39367981	88.38	284	28	4	24617	24896	23590	23308	5.28e-93	337	Pre0_SS	SINE
10:39336826|39338712	10:39278338-39336825	10:39338713-39367981	88.38	284	28	4	24617	24896	23590	23308	5.28e-93	337	(A)n	Simple_repeat
10:39392101|39394178	10:39368097-39392100	10:39394179-39397794	87.633	283	14	3	12921	13182	435	153	5.81e-86	309	Pre0_SS	SINE
10:39392101|39404227	10:39368097-39392100	10:39404228-39420760	89.888	267	24	3	15651	15916	15707	15443	9.45e-95	340	Pre0_SS	SINE
10:39441867|39446755	10:39426454-39441866	10:39446756-39450263	81.538	260	43	4	13147	13402	3295	3037	3.77e-56	209	PRE1f	SINE
10:39441867|39450421	10:39426454-39441866	10:39450422-39457150	79.167	264	50	5	811	1071	5728	5467	2.05e-46	178	Pre0_SS	SINE
10:39548178|39569959	10:39540387-39548177	10:39569960-39594934	84.848	165	25	0	5321	5485	2518	2354	1.66e-42	167	Pre0_SS	SINE
10:39569789|39569959	10:39548259-39569788	10:39569960-39594934	86.62	284	32	5	19323	19602	2587	2306	7.22e-85	309	(TTTA)n	Simple_repeat
10:39569789|39569959	10:39548259-39569788	10:39569960-39594934	86.62	284	32	5	19323	19602	2587	2306	7.22e-85	309	Pre0_SS	SINE
10:39569789|39608262	10:39548259-39569788	10:39608263-39612303	88.382	241	24	2	19923	20159	3584	3344	2.73e-79	287	PRE1b	SINE
10:39612304|39625259	10:39608263-39612303	10:39625260-39636466	87.786	262	30	2	3344	3604	10826	10566	3.92e-85	305	Pre0_SS	SINE
10:39612304|39639417	10:39608263-39612303	10:39639418-39702020	88.803	259	28	1	3344	3602	53674	53417	1.01e-87	316	Pre0_SS	SINE
10:39625128|39636547	10:39614063-39625127	10:39636548-39639339	84.064	251	38	2	10139	10388	926	677	7.63e-66	241	Pre0_SS	SINE
10:39702021|39742757	10:39639418-39702020	10:39742758-39798149	90.545	275	20	6	32337	32605	16629	16355	2.28e-99	359	Pre0_SS	SINE
10:39984146|39996009	10:39935457-39984145	10:39996010-40008567	87.5	280	33	2	31626	31904	8433	8155	1.05e-88	322	Pre0_SS	SINE
10:39984146|40011985	10:39935457-39984145	10:40011986-40015292	86.09	266	35	2	44433	44697	1070	806	5.44e-78	285	Pre0_SS	SINE
10:39990396|39996009	10:39984253-39990395	10:39996010-40008567	83.486	218	36	0	482	699	8433	8216	5.02e-54	204	Pre0_SS	SINE
10:40008568|40011985	10:39996010-40008567	10:40011986-40015292	84.27	267	33	4	1246	1504	1070	805	1.42e-68	252	Pre0_SS	SINE
10:40015293|40018911	10:40011986-40015292	10:40018912-40020889	74.597	248	50	7	827	1070	1602	1364	3.68e-23	97.1	Pre0_SS	SINE
10:40771583|40772503	10:40764571-40771582	10:40772504-40773822	78.539	219	44	3	6492	6709	1138	922	2.37e-36	141	Pre0_SS	SINE
10:40771583|40774047	10:40764571-40771582	10:40774048-40779552	89.011	273	26	4	5335	5605	2723	2453	4.26e-94	335	Pre0_SS	SINE
10:41229017|41257277	10:41179121-41229016	10:41257278-41282375	86.09	266	32	4	39635	39896	1806	1542	1.83e-76	281	Pre0_SS	SINE
10:41355865|41356191	10:41343405-41355864	10:41356192-41360093	83.721	215	34	1	4241	4455	1376	1163	5.68e-54	202	Pre0_SS	SINE
10:41402999|41416627	10:41389587-41402998	10:41416628-41422346	90.945	254	23	0	10024	10277	919	666	5.06e-96	342	Pre0_SS	SINE
10:41422347|41422612	10:41416628-41422346	10:41422613-41424576	81.992	261	38	7	1831	2089	868	615	6.03e-58	213	Pre0_SS	SINE
10:41439569|41445341	10:41436116-41439568	10:41445342-41448464	79.07	301	42	13	2986	3267	2054	1756	3.51e-50	187	Pre0_SS	SINE
10:41439569|41445341	10:41436116-41439568	10:41445342-41448464	79.07	301	42	13	2986	3267	2054	1756	3.51e-50	187	(A)n	Simple_repeat
10:42468077|42479927	10:42466251-42468076	10:42479928-42490401	77.734	256	50	4	1462	1710	6595	6340	8.16e-39	150	Pre0_SS	SINE
10:42468077|42490463	10:42466251-42468076	10:42490464-42496436	79.545	264	47	3	1455	1711	362	99	3.3e-48	182	Pre0_SS	SINE
10:42471090|42473711	10:42468180-42471089	10:42473712-42476009	74.903	259	39	15	2639	2876	391	138	1.35e-22	95.3	Pre0_SS	SINE
10:42490402|42510787	10:42479928-42490401	10:42510788-42518410	77.056	231	48	2	2070	2295	5572	5342	6.43e-31	128	PRE1d	SINE
10:42501579|42510787	10:42498048-42501578	10:42510788-42518410	80.144	277	38	10	353	616	6645	6373	2.72e-50	191	Pre0_SS	SINE
10:42509363|42510787	10:42501705-42509362	10:42510788-42518410	85.597	243	29	4	4494	4730	3723	3481	9.61e-68	250	Pre0_SS	SINE
10:42552538|42555555	10:42518675-42552537	10:42555556-42577164	95.185	270	12	1	20927	21195	5938	5669	4.68e-120	425	Pre0_SS	SINE
10:42646861|42647382	10:42645229-42646860	10:42647383-42649417	79.817	218	42	2	531	746	1953	1736	8.43e-42	158	Pre0_SS	SINE
10:42665295|42672427	10:42664033-42665294	10:42672428-42683579	82.123	179	31	1	924	1102	8119	7942	1.66e-39	152	Pre0_SS	SINE
10:42851083|42853095	10:42849072-42851082	10:42853096-42854224	75.401	187	38	5	1624	1810	601	423	9.87e-20	84.2	Pre0_SS	SINE
10:42852936|42855553	10:42851661-42852935	10:42855554-42866566	75	140	25	7	1074	1211	6056	5925	1.34e-10	56.5	SINE1C_SS	SINE
10:43323422|43377986	10:43301597-43323421	10:43377987-43383679	85.714	266	36	2	1063	1326	1209	944	1.31e-76	279	(TAA)n	Simple_repeat
10:43323422|43377986	10:43301597-43323421	10:43377987-43383679	85.714	266	36	2	1063	1326	1209	944	1.31e-76	279	Pre0_SS	SINE
10:43375472|43377986	10:43374079-43375471	10:43377987-43383679	76	175	39	3	1094	1267	2272	2100	5.36e-20	87.9	Pre0_SS	SINE
10:43443984|43446589	10:43442212-43443983	10:43446590-43448480	76.667	240	50	3	1129	1368	1500	1267	6.67e-33	128	Pre0_SS	SINE
10:43606150|43676378	10:43604378-43606149	10:43676379-43754380	79.67	182	29	7	1292	1467	47568	47389	7.15e-30	124	Pre0_SS	SINE
10:43614264|43647695	10:43609677-43614263	10:43647696-43676288	91.6	250	19	2	2039	2286	9660	9411	2.41e-96	344	Pre0_SS	SINE
10:43647609|43676378	10:43614409-43647608	10:43676379-43754380	78.584	579	109	12	383	949	39422	38847	5.66e-102	368	L1-2_SSc	LINE
10:43907525|43918659	10:43903413-43907524	10:43918660-43929099	77.626	219	47	2	3644	3861	2359	2142	1.33e-32	132	Pre0_SS	SINE
10:43918173|43918659	10:43914142-43918172	10:43918660-43929099	76.329	207	43	5	2292	2493	4057	3852	7.92e-25	106	Pre0_SS	SINE
10:43986796|43994747	10:43984824-43986795	10:43994748-43996461	75.238	210	44	8	1372	1578	1649	1445	2.45e-22	93.5	Pre0_SS	SINE
10:43992124|43996556	10:43986943-43992123	10:43996557-44000517	91.985	262	20	1	3970	4230	371	110	1.6e-103	366	Pre0_SS	SINE
10:43994555|43996556	10:43992215-43994554	10:43996557-44000517	85.088	114	16	1	1328	1440	373	260	2.89e-28	115	PRE1d	SINE
10:44830780|44833945	10:44728106-44830779	10:44833946-44838243	89.474	266	27	1	47322	47587	2604	2340	4.87e-93	335	Pre0_SS	SINE
10:44830780|44849953	10:44728106-44830779	10:44849954-44857597	89.706	272	28	0	89480	89751	3772	3501	1.12e-96	348	Pre0_SS	SINE
10:44830780|44857707	10:44728106-44830779	10:44857708-44880254	95.437	263	11	1	50812	51073	682	420	4.96e-117	418	Pre0_SS	SINE
10:44838244|44857707	10:44833946-44838243	10:44857708-44880254	89.394	264	27	1	2342	2604	683	420	2.77e-92	331	Pre0_SS	SINE
10:44928914|44934189	10:44917048-44928913	10:44934190-44935446	79.167	192	29	5	9807	9996	511	329	1.38e-30	122	Pre0_SS	SINE
10:44928914|44954321	10:44917048-44928913	10:44954322-44957467	79.909	219	43	1	9807	10025	819	602	2.66e-41	159	Pre0_SS	SINE
10:45130708|45142435	10:45107603-45130707	10:45142436-45190285	88.435	294	28	6	482	772	10542	10252	4.38e-97	350	Pre0_SS	SINE
10:45992309|46006364	10:45980421-45992308	10:46006365-46022282	75	268	50	13	7498	7759	7301	7045	9.94e-25	108	Pre0_SS	SINE
10:45992309|46027671	10:45980421-45992308	10:46027672-46047197	78.715	249	37	9	7810	8054	3116	2880	5.56e-38	152	Pre0_SS	SINE
10:46002429|46006364	10:46001287-46002428	10:46006365-46022282	80.632	253	45	4	531	783	14088	13840	2.53e-51	193	Pre0_SS	SINE
10:46002429|46027671	10:46001287-46002428	10:46027672-46047197	80.077	261	47	5	531	789	12421	12164	4.01e-50	189	Pre0_SS	SINE
10:46538292|46548424	10:46480210-46538291	10:46548425-46563271	86.644	292	35	4	20873	21161	10869	10579	2.68e-88	320	Pre0_SS	SINE
10:46538292|46563430	10:46480210-46538291	10:46563431-46568997	82.807	285	47	2	36345	36629	4916	4634	1.03e-68	254	(T)n	Simple_repeat
10:46538292|46563430	10:46480210-46538291	10:46563431-46568997	82.807	285	47	2	36345	36629	4916	4634	1.03e-68	254	Pre0_SS	SINE
10:46538292|46569174	10:46480210-46538291	10:46569175-46593602	86.029	272	33	4	15033	15302	20469	20201	4.47e-78	287	Pre0_SS	SINE
10:46680801|46694813	10:46647742-46680800	10:46694814-46706437	88.966	290	21	10	16550	16831	1705	1419	5.47e-97	348	(TTTC)n	Simple_repeat
10:46680801|46694813	10:46647742-46680800	10:46694814-46706437	88.966	290	21	10	16550	16831	1705	1419	5.47e-97	348	Pre0_SS	SINE
10:46839990|46849488	10:46835071-46839989	10:46849489-46851242	76.981	265	48	7	2653	2911	451	194	7.96e-36	139	Pre0_SS	SINE
10:46919939|46922983	10:46917361-46919938	10:46922984-46924680	82.051	195	34	1	628	822	1355	1162	6.65e-44	165	Pre0_SS	SINE
10:48088636|48088978	10:48085942-48088635	10:48088979-48090654	85.992	257	33	3	1045	1299	584	329	3.92e-76	272	Pre0_SS	SINE
10:48101948|48110019	10:48092354-48101947	10:48110020-48122029	91.481	270	22	1	4623	4891	10897	10628	3.49e-104	370	Pre0_SS	SINE
10:48206021|48209078	10:48181301-48206020	10:48209079-48213311	79.478	268	48	6	5360	5622	3245	2980	4.43e-48	183	Pre0_SS	SINE
10:48206021|48213577	10:48181301-48206020	10:48213578-48225518	85.455	220	29	3	6845	7061	411	192	2.05e-60	226	PRE1b	SINE
10:48206021|48225744	10:48181301-48206020	10:48225745-48245969	80.156	257	41	7	3587	3843	2340	2094	2.12e-47	183	Pre0_SS	SINE
10:48503571|48505841	10:48501205-48503570	10:48505842-48507282	85.034	147	19	1	1416	1559	1033	887	1.87e-38	147	Pre0_SS	SINE
10:48538970|48550130	10:48536955-48538969	10:48550131-48551757	82.178	202	34	2	1240	1439	657	456	2.97e-46	172	Pre0_SS	SINE
10:48538970|48562529	10:48536955-48538969	10:48562530-48566476	81.373	204	30	4	1240	1442	244	48	1.69e-41	159	Pre0_SS	SINE
10:48547632|48553657	10:48541043-48547631	10:48553658-48562394	89.883	257	21	4	1406	1661	1770	1518	3.83e-91	326	Pre0_SS	SINE
10:48702209|48742852	10:48701197-48702208	10:48742853-48747470	85.338	266	38	1	558	823	510	246	2.25e-76	274	Pre0_SS	SINE
10:48707018|48713706	10:48703266-48707017	10:48713707-48714375	81.982	222	31	6	666	880	573	354	1.35e-48	180	Pre0_SS	SINE
10:48707018|48714446	10:48703266-48707017	10:48714447-48716946	80.377	265	46	5	1224	1485	1926	1665	5.07e-53	196	Pre0_SS	SINE
10:48723484|48725550	10:48719981-48723483	10:48725551-48727551	77.193	285	47	13	1172	1440	654	372	2.99e-39	150	Pre0_SS	SINE
10:48723484|48742852	10:48719981-48723483	10:48742853-48747470	86.667	270	33	1	2612	2881	511	245	1.68e-82	296	Pre0_SS	SINE
10:48738890|48747553	10:48736583-48738889	10:48747554-48754397	93.023	301	18	3	932	1230	1580	1281	4.63e-125	436	(T)n	Simple_repeat
10:48738890|48747553	10:48736583-48738889	10:48747554-48754397	93.023	301	18	3	932	1230	1580	1281	4.63e-125	436	Pre0_SS	SINE
10:48754398|48757573	10:48747554-48754397	10:48757574-48764863	92.029	276	18	4	6362	6637	360	89	5.4e-109	385	Pre0_SS	SINE
10:48814823|48824559	10:48814436-48814822	10:48824560-48827296	86.192	239	32	1	140	378	1417	1180	5.01e-72	257	Pre0_SS	SINE
10:48815859|48817035	10:48814950-48815858	10:48817036-48818274	74.494	247	36	18	475	699	837	596	1.75e-19	82.4	Pre0_SS	SINE
10:48816880|48818387	10:48816011-48816879	10:48818388-48819834	80.932	236	39	5	550	785	1389	1160	3.74e-49	182	Pre0_SS	SINE
10:48816880|48822272	10:48816011-48816879	10:48822273-48824468	88.768	276	26	5	524	795	1441	1167	7.44e-95	333	Pre0_SS	SINE
10:48818275|48827379	10:48817036-48818274	10:48827380-48828874	73.488	215	49	8	595	804	1449	1238	9.68e-17	75	Pre0_SS	SINE
10:48818275|48832007	10:48817036-48818274	10:48832008-48839071	75.463	216	52	1	597	811	6885	6670	2.94e-25	104	Pre0_SS	SINE
10:48824469|48849331	10:48822273-48824468	10:48849332-48854997	91.481	270	20	3	1173	1441	1011	744	4.04e-104	368	Pre0_SS	SINE
10:48831898|48849331	10:48829513-48831897	10:48849332-48854997	91.882	271	20	2	1321	1590	1013	744	7.29e-107	377	Pre0_SS	SINE
10:48841821|48849331	10:48839171-48841820	10:48849332-48854997	85.417	240	28	3	1236	1474	974	741	3.09e-66	243	Pre0_SS	SINE
10:48892862|48916899	10:48885155-48892861	10:48916900-48920764	88.278	273	30	2	7285	7555	1992	1720	5.93e-91	326	Pre0_SS	SINE
10:48901136|48907143	10:48895844-48901135	10:48907144-48911314	92.542	295	11	9	3644	3930	499	208	2.18e-117	412	Pre0_SS	SINE
10:48904200|48907143	10:48903192-48904199	10:48907144-48911314	82.407	216	35	3	171	384	1289	1075	9.75e-50	185	Pre0_SS	SINE
10:48914740|48916899	10:48911563-48914739	10:48916900-48920764	83.088	272	43	3	1811	2079	1991	1720	7.02e-67	244	Pre0_SS	SINE
10:49151748|49160134	10:49137770-49151747	10:49160135-49170971	84	275	38	6	12752	13022	2544	2272	1.04e-70	259	Pre0_SS	SINE
10:49151748|49173378	10:49137770-49151747	10:49173379-49178386	78.599	257	45	7	8725	8978	1601	1352	2.78e-41	161	Pre0_SS	SINE
10:49156827|49173378	10:49151859-49156826	10:49173379-49178386	82.468	154	25	2	75	228	1601	1450	2.15e-33	134	PRE1d	SINE
10:50381461|50386113	10:50366161-50381460	10:50386114-50438255	83.577	274	42	3	2680	2950	23924	23651	2.55e-68	254	Pre0_SS	SINE
10:50381461|50386113	10:50366161-50381460	10:50386114-50438255	83.577	274	42	3	2680	2950	23924	23651	2.55e-68	254	A-rich	Low_complexity
10:50648677|50649078	10:50640499-50648676	10:50649079-50652670	78.027	223	38	7	3029	3248	361	147	1.64e-32	130	Pre0_SS	SINE
10:50665596|50665836	10:50664577-50665595	10:50665837-50667687	74.502	251	46	13	391	625	1603	1355	1.36e-22	93.5	Pre0_SS	SINE
10:50722137|50724058	10:50716682-50722136	10:50724059-50728399	82.7	237	37	4	4606	4839	2805	2570	5.94e-56	207	Pre0_SS	SINE
10:50778513|50779341	10:50767764-50778512	10:50779342-50785738	86.695	233	27	3	7304	7532	5054	4822	6.09e-70	255	Pre0_SS	SINE
10:51701527|51708537	10:51683975-51701526	10:51708538-51739243	85.985	264	35	2	6138	6399	17773	17510	7.89e-77	281	Pre0_SS	SINE
10:52338386|52355962	10:52224807-52338385	10:52355963-52369254	85.56	277	33	4	93528	93804	11751	11482	6.15e-77	283	Pre0_SS	SINE
10:52355810|52373877	10:52340201-52355809	10:52373878-52394930	79.848	263	36	11	11913	12158	15000	14738	2.33e-45	176	Pre0_SS	SINE
10:53080963|53091158	10:53076147-53080962	10:53091159-53103968	89.076	119	11	2	2327	2445	9902	9786	6.85e-37	147	PRE1b	SINE
10:53089612|53104147	10:53085659-53089611	10:53104148-53136272	92.105	266	19	2	1816	2080	8854	8590	2.97e-105	374	Pre0_SS	SINE
10:53103969|53169782	10:53091159-53103968	10:53169783-53197802	86.909	275	30	5	5077	5351	10130	9862	2.24e-83	303	Pre0_SS	SINE
10:53103969|53202893	10:53091159-53103968	10:53202894-53225797	85.185	270	36	3	5077	5346	17022	16757	2.15e-74	274	Pre0_SS	SINE
10:53136273|53137168	10:53104148-53136272	10:53137169-53144968	92.364	275	21	0	8583	8857	3309	3035	1.62e-110	392	(T)n	Simple_repeat
10:53136273|53137168	10:53104148-53136272	10:53137169-53144968	92.364	275	21	0	8583	8857	3309	3035	1.62e-110	392	Pre0_SS	SINE
10:53144969|53149101	10:53137169-53144968	10:53149102-53169686	79.705	271	38	10	4628	4887	8233	7969	8.81e-47	180	Pre0_SS	SINE
10:53144969|53169782	10:53137169-53144968	10:53169783-53197802	86.716	271	36	0	3034	3304	10132	9862	4.91e-83	302	Pre0_SS	SINE
10:53148849|53202893	10:53145539-53148848	10:53202894-53225797	80	205	37	4	2505	2706	16960	16757	3.51e-37	148	Pre0_SS	SINE
10:53169687|53200168	10:53149102-53169686	10:53200169-53202789	78.475	223	40	4	3511	3727	2064	1844	5e-35	139	Pre0_SS	SINE
10:53197803|53202893	10:53169783-53197802	10:53202894-53225797	86.232	276	36	2	9857	10131	4855	4581	2.8e-81	298	Pre0_SS	SINE
10:53197803|53227401	10:53169783-53197802	10:53227402-53245811	83.525	261	35	3	9864	10122	10531	10277	1.66e-63	237	Pre0_SS	SINE
10:53870573|53906256	10:53869082-53870572	10:53906257-53909324	81.124	249	43	4	929	1177	890	646	2.46e-53	196	PRE1c	SINE
10:54298482|54323855	10:54270444-54298481	10:54323856-54331676	87.591	274	31	3	7139	7410	3171	2899	3.16e-87	315	Pre0_SS	SINE
10:54298482|54323855	10:54270444-54298481	10:54323856-54331676	87.591	274	31	3	7139	7410	3171	2899	3.16e-87	315	(A)n	Simple_repeat
10:55957775|55962244	10:55938897-55957774	10:55962245-55966670	92.339	248	17	2	7009	7255	3873	3627	9.16e-99	351	Pre0_SS	SINE
10:55957775|55966787	10:55938897-55957774	10:55966788-55989827	74.312	1526	323	43	15866	17345	12732	11230	1.56e-167	582	L1-3_SSc	LINE
10:57137536|57168112	10:57127146-57137535	10:57168113-57184078	78.175	252	42	8	925	1171	7795	7552	2.57e-37	148	Pre0_SS	SINE
10:57137536|57236044	10:57127146-57137535	10:57236045-57250367	84.444	225	25	6	950	1170	12932	12714	2.41e-56	213	Pre0_SS	SINE
10:57167881|57201211	10:57137647-57167880	10:57201212-57211006	83.486	218	33	3	3432	3648	2802	2587	1.25e-52	200	Pre0_SS	SINE
10:57167881|57212680	10:57137647-57167880	10:57212681-57224993	85.66	265	32	5	18743	19007	726	468	9.12e-75	274	Pre0_SS	SINE
10:57167881|57236044	10:57137647-57167880	10:57236045-57250367	90.722	291	23	4	3364	3651	13003	12714	1.41e-107	385	Pre0_SS	SINE
10:57211007|57236044	10:57201212-57211006	10:57236045-57250367	79.31	290	50	10	2586	2868	2859	2573	8.24e-51	195	Pre0_SS	SINE
10:57250368|57252743	10:57236045-57250367	10:57252744-57297658	90.074	272	27	0	3796	4067	3666	3395	1.97e-98	353	Pre0_SS	SINE
10:5770011|5777849	10:5761820-5770010	10:5777850-5788968	90.53	264	22	2	500	760	9601	9338	4.65e-97	346	Pre0_SS	SINE
10:57704928|57707482	10:57702211-57704927	10:57707483-57714721	79.167	240	40	5	2347	2582	1684	1451	5.03e-41	158	Pre0_SS	SINE
10:57719627|57721859	10:57714789-57719626	10:57721860-57723120	79.755	163	27	5	3344	3501	527	366	3.4e-28	113	Pre0_SS	SINE
10:5777659|5797656	10:5772005-5777658	10:5797657-5801798	86.692	263	35	0	5158	5420	2373	2111	3.15e-81	292	Pre0_SS	SINE
10:5777659|5806269	10:5772005-5777658	10:5806270-5808976	83.088	272	34	3	5160	5419	520	249	9.76e-65	237	Pre0_SS	SINE
10:57723121|57723968	10:57721860-57723120	10:57723969-57726279	74.888	223	43	7	364	578	1333	1116	2.73e-21	89.8	Pre0_SS	SINE
10:5788969|5797656	10:5777850-5788968	10:5797657-5801798	91.882	271	18	2	3824	4093	2375	2108	5.99e-106	375	Pre0_SS	SINE
10:5788969|5806269	10:5777850-5788968	10:5806270-5808976	83.333	276	28	7	3828	4089	520	249	5.34e-65	239	Pre0_SS	SINE
10:57847079|57866461	10:57838890-57847078	10:57866462-57880802	83.146	267	43	2	1372	1638	7094	6830	8.1e-66	243	Pre0_SS	SINE
10:585594|587855	10:579270-585593	10:587856-591641	79.839	248	43	5	2079	2322	1155	911	6.09e-46	174	Pre0_SS	SINE
10:58021216|58033402	10:57929755-58021215	10:58033403-58039630	88	250	25	4	66894	67139	4623	4375	1.38e-79	291	Pre0_SS	SINE
10:58021216|58051113	10:57929755-58021215	10:58051114-58054770	83.803	142	22	1	83740	83881	1943	1803	1.45e-32	134	Pre0_SS	SINE
10:591642|598867	10:587856-591641	10:598868-641702	83.681	288	41	6	910	1192	28799	28513	6.62e-73	267	Pre0_SS	SINE
10:59255465|59262208	10:59235413-59255464	10:59262209-59358967	87.636	275	34	0	15590	15864	56342	56068	6.02e-88	320	Pre0_SS	SINE
10:59358968|59454435	10:59262209-59358967	10:59454436-59522031	87.841	403	39	9	33803	34198	16855	16456	8.87e-131	464	L1B_SS	LINE
10:59745682|59752288	10:59732456-59745681	10:59752289-59760262	74.324	518	112	19	10560	11066	7595	7088	4.44e-53	200	Pre0_SS	SINE
10:59745682|59752288	10:59732456-59745681	10:59752289-59760262	74.324	518	112	19	10560	11066	7595	7088	4.44e-53	200	Pre0_SS	SINE
10:59810368|59813097	10:59805131-59810367	10:59813098-59814747	79.263	217	44	1	4859	5074	442	226	3.68e-39	150	Pre0_SS	SINE
10:59828289|59828867	10:59824587-59828288	10:59828868-59830991	85.294	238	31	4	3128	3365	380	147	5.38e-67	243	Pre0_SS	SINE
10:59853390|59855657	10:59852213-59853389	10:59855658-59857548	81.013	158	20	6	344	499	1793	1644	9.54e-30	117	Pre0_SS	SINE
10:641703|645545	10:598868-641702	10:645546-649311	92.691	301	18	2	28504	28804	3341	3045	2.21e-122	431	(T)n	Simple_repeat
10:641703|645545	10:598868-641702	10:645546-649311	92.691	301	18	2	28504	28804	3341	3045	2.21e-122	431	Pre0_SS	SINE
10:641703|649528	10:598868-641702	10:649529-653539	84.571	175	26	1	28530	28704	3770	3597	4.72e-44	172	Pre0_SS	SINE
10:641703|664540	10:598868-641702	10:664541-667281	75.472	106	23	3	30364	30468	215	112	1.89e-07	49.1	SINE1D_SS	SINE
10:59913525|59914874	10:59903361-59913524	10:59914875-59918404	83.448	290	38	7	9013	9295	3196	2910	6.81e-72	261	Pre0_SS	SINE
10:59913525|59914874	10:59903361-59913524	10:59914875-59918404	83.448	290	38	7	9013	9295	3196	2910	6.81e-72	261	(A)n	Simple_repeat
10:59913525|59918554	10:59903361-59913524	10:59918555-59919639	79.779	272	43	9	9012	9278	855	591	3.57e-50	187	Pre0_SS	SINE
10:59913525|59919743	10:59903361-59913524	10:59919744-59926723	84.3	293	39	6	9011	9299	1930	1641	1.12e-76	279	Pre0_SS	SINE
10:59913525|59919743	10:59903361-59913524	10:59919744-59926723	84.3	293	39	6	9011	9299	1930	1641	1.12e-76	279	(A)n	Simple_repeat
10:59913525|59926809	10:59903361-59913524	10:59926810-59935908	81.14	228	41	2	8090	8315	1844	1617	1.41e-47	182	PRE1d	SINE
10:59913525|59936017	10:59903361-59913524	10:59936018-59943951	84.083	289	39	6	9013	9295	4728	4441	7.09e-75	272	Pre0_SS	SINE
10:59913525|59936017	10:59903361-59913524	10:59936018-59943951	84.083	289	39	6	9013	9295	4728	4441	7.09e-75	272	(A)n	Simple_repeat
10:59913525|59957548	10:59903361-59913524	10:59957549-59963603	85.13	269	35	5	9013	9279	2220	1955	1.94e-74	270	Pre0_SS	SINE
10:59913525|59974190	10:59903361-59913524	10:59974191-59985229	80.816	245	35	9	8090	8327	8421	8182	5.13e-47	182	PRE1d	SINE
10:59914677|59919743	10:59913686-59914676	10:59919744-59926723	79.717	212	42	1	111	321	6870	6659	2.44e-39	152	Pre0_SS	SINE
10:59918405|59919743	10:59914875-59918404	10:59919744-59926723	93.182	220	13	2	2959	3177	6870	6652	6.34e-90	322	Pre0_SS	SINE
10:59926724|59944065	10:59919744-59926723	10:59944066-59946077	84.946	279	37	4	1660	1934	838	561	2.64e-77	278	(T)n	Simple_repeat
10:59926724|59944065	10:59919744-59926723	10:59944066-59946077	84.946	279	37	4	1660	1934	838	561	2.64e-77	278	Pre0_SS	SINE
10:59926724|59946194	10:59919744-59926723	10:59946195-59951500	76.897	290	57	10	1652	1935	2742	2457	3.42e-40	156	(T)n	Simple_repeat
10:59926724|59946194	10:59919744-59926723	10:59946195-59951500	76.897	290	57	10	1652	1935	2742	2457	3.42e-40	156	Pre0_SS	SINE
10:59957365|59963743	10:59954687-59957364	10:59963744-59970137	81.6	250	43	3	2001	2250	3368	3122	5.54e-55	204	Pre0_SS	SINE
10:59963604|59970636	10:59957549-59963603	10:59970637-59974022	85.854	205	27	2	3959	4162	2830	2627	1.71e-58	217	Pre0_SS	SINE
10:59963604|59974190	10:59957549-59963603	10:59974191-59985229	82.156	269	44	4	1959	2226	8051	7786	3.87e-61	228	Pre0_SS	SINE
10:59970138|59970636	10:59963744-59970137	10:59970637-59974022	82.328	232	38	3	3138	3368	2856	2627	6.53e-53	198	PRE1f	SINE
10:59970138|59974190	10:59963744-59970137	10:59974191-59985229	81.569	255	41	5	734	986	8419	8169	1.91e-54	206	Pre0_SS	SINE
10:59970138|59985371	10:59963744-59970137	10:59985372-59986845	90.84	262	23	1	2570	2831	415	155	3.69e-99	350	Pre0_SS	SINE
10:60355047|60380071	10:60344250-60355046	10:60380072-60390311	83.71	221	31	5	8438	8654	4454	4235	3.6e-54	204	Pre0_SS	SINE
10:60370744|60372560	10:60368517-60370743	10:60372561-60375807	77.6	250	52	4	1851	2098	1504	1257	1.11e-38	148	Pre0_SS	SINE
10:6282308|6284532	10:6240372-6282307	10:6284533-6303420	81.34	209	31	8	16059	16262	18740	18535	4.38e-41	163	Pre0_SS	SINE
10:63447679|63461757	10:63428296-63447678	10:63461758-63570147	92.361	288	16	6	5408	5693	82398	82115	1.75e-113	405	(TG)n	Simple_repeat
10:63447679|63461757	10:63428296-63447678	10:63461758-63570147	92.361	288	16	6	5408	5693	82398	82115	1.75e-113	405	Pre0_SS	SINE
10:63617621|63626141	10:63610433-63617620	10:63626142-63628938	88.318	214	24	1	4260	4473	2613	2401	3.54e-70	255	Pre0_SS	SINE
10:63899363|63912175	10:63877727-63899362	10:63912176-63971077	92.748	262	15	3	12173	12430	2531	2270	1.66e-104	375	Pre0_SS	SINE
10:63899363|63980690	10:63877727-63899362	10:63980691-64001881	88.806	268	20	6	12172	12430	12767	12501	1.42e-88	320	Pre0_SS	SINE
10:63908020|63912175	10:63899515-63908019	10:63912176-63971077	91.579	285	21	3	4428	4710	17481	17198	2.33e-109	390	Pre0_SS	SINE
10:63908020|63912175	10:63899515-63908019	10:63912176-63971077	91.579	285	21	3	4428	4710	17481	17198	2.33e-109	390	(CAA)n	Simple_repeat
10:63908020|63912175	10:63899515-63908019	10:63912176-63971077	91.579	285	21	3	4428	4710	17481	17198	2.33e-109	390	Pre0_SS	SINE
10:64001882|64007028	10:63980691-64001881	10:64007029-64016840	78.933	375	67	7	6747	7111	2651	2279	3.99e-66	244	Pre0_SS	SINE
10:64034267|64041890	10:64024753-64034266	10:64041891-64050486	87.594	266	24	5	641	899	8226	7963	3.3e-83	300	Pre0_SS	SINE
10:64895437|64899360	10:64894323-64895436	10:64899361-64902522	79.216	255	49	4	688	942	983	733	8.86e-47	174	Pre0_SS	SINE
10:64899244|64902660	10:64895604-64899243	10:64902661-64908840	80.833	240	38	8	2756	2990	1863	1627	3.42e-48	182	Pre0_SS	SINE
10:65075510|65075820	10:65073236-65075509	10:65075821-65079622	81.25	256	40	6	1454	1709	2416	2169	7.22e-54	200	Pre0_SS	SINE
10:65174467|65179209	10:65160940-65174466	10:65179210-65187799	87.687	268	32	1	7647	7913	5294	5027	2.17e-86	311	Pre0_SS	SINE
10:65174467|65188643	10:65160940-65174466	10:65188644-65191786	81.579	266	45	4	7648	7911	1762	1499	1.77e-58	217	Pre0_SS	SINE
10:65174467|65191886	10:65160940-65174466	10:65191887-65193468	78.319	226	39	6	11339	11562	872	655	1.42e-34	137	Pre0_SS	SINE
10:65207125|65225341	10:65203704-65207124	10:65225342-65230342	86.139	101	14	0	2918	3018	3157	3057	1.24e-26	110	PRE1f2	SINE
10:65244719|65247076	10:65240647-65244718	10:65247077-65252122	88.235	221	25	1	1840	2059	972	752	2.17e-72	263	Pre0_SS	SINE
10:65246553|65247076	10:65244792-65246552	10:65247077-65252122	83.408	223	22	7	1047	1256	972	752	1.24e-51	193	Pre0_SS	SINE
10:68509412|68509844	10:68507353-68509411	10:68509845-68512777	81.481	270	29	5	588	839	2292	2026	7e-55	202	Pre0_SS	SINE
10:68509412|68512874	10:68507353-68509411	10:68512875-68515066	74.667	225	47	7	1751	1966	1851	1628	2.36e-21	91.6	Pre0_SS	SINE
10:68562244|68562567	10:68560540-68562243	10:68562568-68563473	79.487	156	32	0	672	827	274	119	3.07e-28	111	PRE1g	SINE
10:68671265|68688441	10:68670800-68671264	10:68688442-68690560	80.443	271	44	9	133	394	1330	1060	2.88e-54	198	Pre0_SS	SINE
10:68684614|68688441	10:68671406-68684613	10:68688442-68690560	89.547	287	24	6	1732	2014	1344	1060	3.65e-101	359	Pre0_SS	SINE
10:6899420|6899835	10:6871488-6899419	10:6899836-6941299	85.866	283	34	6	22389	22667	15251	14971	6.06e-81	296	(AT)n	Simple_repeat
10:6899420|6899835	10:6871488-6899419	10:6899836-6941299	85.866	283	34	6	22389	22667	15251	14971	6.06e-81	296	Pre0_SS	SINE
10:68959424|68961182	10:68851632-68959423	10:68961183-68970420	86.77	257	32	1	98304	98558	8595	8339	1.13e-77	285	Pre0_SS	SINE
10:69026408|69037404	10:69017028-69026407	10:69037405-69050264	74.678	233	42	9	1249	1476	1032	812	8.25e-19	87.9	Pre0_SS	SINE
10:69175006|69235186	10:69161752-69175005	10:69235187-69294434	90.038	261	15	2	5931	6180	17225	16965	4.37e-90	327	Pre0_SS	SINE
10:69186202|69212953	10:69185435-69186201	10:69212954-69235051	77.597	308	59	8	285	590	9258	8959	3.28e-47	178	Pre0_SS	SINE
10:69201376|69235186	10:69199218-69201375	10:69235187-69294434	84.337	166	25	1	657	821	51790	51625	7.57e-41	161	Pre0_SS	SINE
10:69212794|69235186	10:69205107-69212793	10:69235187-69294434	87.241	290	28	9	3562	3843	17253	16965	1.18e-88	322	(T)n	Simple_repeat
10:69212794|69235186	10:69205107-69212793	10:69235187-69294434	87.241	290	28	9	3562	3843	17253	16965	1.18e-88	322	Pre0_SS	SINE
10:745613|748642	10:736548-745612	10:748643-754492	80.087	231	45	1	1988	2217	5214	4984	1.75e-44	171	Pre0_SS	SINE
10:7828159|7853407	10:7824828-7828158	10:7853408-7882641	77.32	291	50	11	2940	3229	410	135	2.5e-40	158	Pre0_SS	SINE
10:7882642|7934565	10:7853408-7882641	10:7934566-7971741	85.714	245	30	5	9983	10226	15642	15402	6.94e-68	254	Pre0_SS	SINE
10:7882642|7971824	10:7853408-7882641	10:7971825-8086497	91	300	23	4	9923	10219	11475	11177	3.61e-112	401	Pre0_SS	SINE
10:7882642|7971824	10:7853408-7882641	10:7971825-8086497	91	300	23	4	9923	10219	11475	11177	3.61e-112	401	(TTG)n	Simple_repeat
10:7882642|7971824	10:7853408-7882641	10:7971825-8086497	91	300	23	4	9923	10219	11475	11177	3.61e-112	401	Pre0_SS	SINE
10:7907902|7934565	10:7882766-7907901	10:7934566-7971741	84.314	255	35	5	17561	17814	15658	15408	3.59e-65	244	Pre0_SS	SINE
10:8361319|8386109	10:8322185-8361318	10:8386110-8389367	82.514	183	32	0	37084	37266	411	229	5.05e-41	161	Pre0_SS	SINE
10:8382470|8386109	10:8361483-8382469	10:8386110-8389367	81.714	175	31	1	17847	18020	365	191	2.73e-36	145	Pre0_SS	SINE
10:8950586|8967563	10:8946612-8950585	10:8967564-8977125	81.887	265	37	8	1726	1988	4695	4440	2.05e-57	213	Pre0_SS	SINE
10:9605707|9629820	10:9600233-9605706	10:9629821-9634028	86.145	166	21	2	2318	2481	1528	1363	4.53e-47	178	Pre0_SS	SINE
10:9612099|9614246	10:9608309-9612098	10:9614247-9618279	81.25	272	38	4	2641	2899	1126	855	7.65e-56	207	Pre0_SS	SINE
10:9613070|9614246	10:9612212-9613069	10:9614247-9618279	74.903	259	56	9	467	719	796	541	4.96e-27	110	Pre0_SS	SINE
10:9613070|9625261	10:9612212-9613069	10:9625262-9627250	73.239	142	35	2	498	637	1512	1372	2.7e-09	49.1	Pre0_SS	SINE
10:9739375|9739872	10:9737935-9739374	10:9739873-9740646	77.366	243	51	4	1124	1363	326	85	2.82e-37	141	Pre0_SS	SINE
10:9780248|9786151	10:9777208-9780247	10:9786152-9786725	82.857	210	33	2	2742	2950	525	318	4e-50	185	Pre0_SS	SINE
10:9783583|9786151	10:9780347-9783582	10:9786152-9786725	76.955	243	54	2	2189	2429	537	295	1.21e-35	137	Pre0_SS	SINE
10:10038504|10066131	10:9980458-10038503	10:10066132-10072586	77.662	479	80	16	26393	26847	5419	4944	1.53e-72	267	L1-2_SSc	LINE
10:10038504|10073030	10:9980458-10038503	10:10073031-10081704	87.004	277	34	2	33906	34182	5623	5349	9.39e-86	311	Pre0_SS	SINE
11:1004167|1009902	11:1002947-1004166	11:1009903-1013515	92.308	273	17	3	682	953	623	354	4.71e-110	385	Pre0_SS	SINE
11:1107773|1109979	11:1107173-1107772	11:1109980-1114476	77.647	170	33	5	150	315	1134	966	4.16e-24	99	PRE1f	SINE
11:11156485|11156716	11:11085479-11156484	11:11156717-11160921	87.454	271	31	2	66553	66820	2242	1972	2e-85	309	Pre0_SS	SINE
11:11156485|11161359	11:11085479-11156484	11:11161360-11169589	81.845	672	95	18	55550	56203	3858	3196	1.28e-154	540	L1B_SS	LINE
11:11156485|11181394	11:11085479-11156484	11:11181395-11208708	91.809	293	12	12	42867	43152	9179	8892	5.41e-111	398	Pre0_SS	SINE
11:11156485|11181394	11:11085479-11156484	11:11181395-11208708	91.809	293	12	12	42867	43152	9179	8892	5.41e-111	398	(A)n	Simple_repeat
11:11156485|11209651	11:11085479-11156484	11:11209652-11228749	94.946	277	12	1	42867	43141	10168	9892	5.18e-122	433	Pre0_SS	SINE
11:11156485|11209651	11:11085479-11156484	11:11209652-11228749	94.946	277	12	1	42867	43141	10168	9892	5.18e-122	433	(A)n	Simple_repeat
11:11160922|11171651	11:11156717-11160921	11:11171652-11178754	91.418	268	20	2	1967	2232	5244	4978	4.2e-103	364	Pre0_SS	SINE
11:11160922|11181394	11:11156717-11160921	11:11181395-11208708	88.645	273	22	8	1973	2242	9179	8913	5.49e-90	324	Pre0_SS	SINE
11:1141224|1141776	11:1128293-1141223	11:1141777-1175307	85.657	251	34	2	10993	11243	29713	29465	2.3e-71	263	Pre0_SS	SINE
11:1141224|1175446	11:1128293-1141223	11:1175447-1180608	80.303	264	41	5	1633	1894	3685	3431	6.07e-50	189	Pre0_SS	SINE
11:1175308|1186009	11:1141777-1175307	11:1186010-1208013	84.142	309	44	4	16693	16998	7582	7276	1.39e-80	294	Pre0_SS	SINE
11:1175308|1186009	11:1141777-1175307	11:1186010-1208013	84.142	309	44	4	16693	16998	7582	7276	1.39e-80	294	(A)n	Simple_repeat
11:11593798|11613286	11:11517454-11593797	11:11613287-11636426	88.129	278	17	16	49310	49574	11477	11203	7.1e-87	316	Pre0_SS	SINE
11:1231273|1238890	11:1227523-1231272	11:1238891-1253855	86.975	238	30	1	3369	3606	3038	2802	2.29e-73	267	Pre0_SS	SINE
11:12323215|12338581	11:12314820-12323214	11:12338582-12345687	75.336	223	50	5	2021	2240	4369	4149	2.18e-23	102	Pre0_SS	SINE
11:1253856|1254400	11:1238891-1253855	11:1254401-1265271	78.723	423	57	19	5922	6331	6124	5722	1.87e-68	252	Pre0_SS	SINE
11:1253856|1254400	11:1238891-1253855	11:1254401-1265271	78.723	423	57	19	5922	6331	6124	5722	1.87e-68	252	(TTAAA)n	Simple_repeat
11:12842165|12843368	11:12840635-12842164	11:12843369-12846224	76.974	152	26	7	451	593	1397	1246	8.89e-18	78.7	Pre0_SS	SINE
11:1335980|1355348	11:1334588-1335979	11:1355349-1356178	78.298	235	45	6	728	959	569	338	1.25e-38	147	Pre0_SS	SINE
11:1335980|1364698	11:1334588-1335979	11:1364699-1371187	85.878	262	36	1	717	977	798	537	5.06e-77	278	Pre0_SS	SINE
11:1341589|1355348	11:1336070-1341588	11:1355349-1356178	79.149	235	47	2	4721	4955	592	360	1.79e-42	161	Pre0_SS	SINE
11:1341589|1364698	11:1336070-1341588	11:1364699-1371187	85.603	257	37	0	3945	4201	792	536	3.39e-74	270	Pre0_SS	SINE
11:1355228|1364698	11:1345656-1355227	11:1364699-1371187	83.105	219	35	2	6849	7066	792	575	2.82e-52	198	Pre0_SS	SINE
11:1355228|1371291	11:1345656-1355227	11:1371292-1376204	80.634	284	43	11	6849	7123	762	482	6.57e-56	209	Pre0_SS	SINE
11:1364578|1371291	11:1357683-1364577	11:1371292-1376204	92.115	279	19	3	6388	6663	762	484	1.57e-110	390	Pre0_SS	SINE
11:14037700|14056500	11:13975839-14037699	11:14056501-14081667	93.525	278	15	3	14570	14844	21318	21041	2.79e-115	411	Pre0_SS	SINE
11:14318580|14320863	11:14209372-14318579	11:14320864-14332603	94.391	1854	79	14	53223	55066	2425	587	0	2824	HAL1_SS	LINE
11:1425033|1429207	11:1423970-1425032	11:1429208-1429792	83.019	265	40	3	57	317	567	304	1.39e-65	235	Pre0_SS	SINE
11:1429036|1429207	11:1425142-1429035	11:1429208-1429792	83.55	231	37	1	3331	3560	539	309	6.66e-59	215	Pre0_SS	SINE
11:1429036|1463356	11:1425142-1429035	11:1463357-1477661	88.561	271	27	4	3291	3560	9767	9500	1.11e-90	326	Pre0_SS	SINE
11:1455412|1463356	11:1437861-1455411	11:1463357-1477661	90.706	269	24	1	10510	10777	9764	9496	1.78e-99	357	Pre0_SS	SINE
11:1463160|1463356	11:1456706-1463159	11:1463357-1477661	92.157	255	19	1	4412	4665	7625	7371	1.82e-100	359	Pre0_SS	SINE
11:14579873|14603445	11:14576455-14579872	11:14603446-14608534	78.075	187	35	6	2877	3062	409	228	9.77e-28	113	Pre0_SS	SINE
11:14601607|14611784	11:14595658-14601606	11:14611785-14622440	86.09	266	35	2	3110	3373	1704	1439	7.15e-79	285	Pre0_SS	SINE
11:15711288|15726712	11:15709169-15711287	11:15726713-15731802	83.813	278	33	9	1008	1276	3298	3024	3.41e-70	254	Pre0_SS	SINE
11:15711288|15726712	11:15709169-15711287	11:15726713-15731802	83.813	278	33	9	1008	1276	3298	3024	3.41e-70	254	L1MC5	LINE
11:16102713|16116109	11:16098138-16102712	11:16116110-16131194	81.618	272	41	8	1801	2066	4834	4566	5.76e-58	217	Pre0_SS	SINE
11:16102713|16144167	11:16098138-16102712	11:16144168-16179899	83.333	270	39	6	4192	4457	12677	12410	3.13e-66	244	Pre0_SS	SINE
11:16451034|16452334	11:16449048-16451033	11:16452335-16455083	93.814	291	11	3	641	924	1143	853	7.41e-124	431	Pre0_SS	SINE
11:16862467|16867270	11:16858700-16862466	11:16867271-16877845	79.537	259	48	5	1986	2243	671	417	2.18e-47	180	Pre0_SS	SINE
11:18217239|18229720	11:18214567-18217238	11:18229721-18241850	88.36	189	22	0	1552	1740	2299	2111	6.23e-62	228	Pre0_SS	SINE
11:18265351|18269376	11:18263724-18265350	11:18269377-18274346	80.995	221	36	5	414	628	2377	2157	2.64e-45	171	Pre0_SS	SINE
11:18280391|18290494	11:18274911-18280390	11:18290495-18297107	86.505	289	29	5	4462	4744	4264	3980	4.85e-86	309	(TTCT)n	Simple_repeat
11:18280391|18290494	11:18274911-18280390	11:18290495-18297107	86.505	289	29	5	4462	4744	4264	3980	4.85e-86	309	Pre0_SS	SINE
11:18284009|18290494	11:18282879-18284008	11:18290495-18297107	84.615	273	36	5	509	777	4254	3984	6.03e-74	267	Pre0_SS	SINE
11:18350469|18355949	11:18336948-18350468	11:18355950-18361513	82.203	236	38	4	9282	9515	1786	1553	3.16e-53	200	Pre0_SS	SINE
11:18350469|18361632	11:18336948-18350468	11:18361633-18374627	90.378	291	16	12	12092	12381	3616	3337	1.48e-104	372	Pre0_SS	SINE
11:18350469|18361632	11:18336948-18350468	11:18361633-18374627	90.378	291	16	12	12092	12381	3616	3337	1.48e-104	372	A-rich	Low_complexity
11:18350469|18379057	11:18336948-18350468	11:18379058-18383376	82.014	278	37	10	9253	9525	2609	2340	1.46e-60	224	Pre0_SS	SINE
11:18571768|18573252	11:18566809-18571767	11:18573253-18577193	85.171	263	38	1	3981	4243	732	471	2.21e-74	268	Pre0_SS	SINE
11:18600238|18604222	11:18598275-18600237	11:18604223-18607624	74.771	218	47	6	1275	1488	444	231	3.5e-21	91.6	Pre0_SS	SINE
11:18604062|18604222	11:18601493-18604061	11:18604223-18607624	83.333	258	39	2	1328	1583	1275	1020	2e-64	235	Pre0_SS	SINE
11:18604062|18609115	11:18601493-18604061	11:18609116-18612978	74.342	152	36	3	2143	2294	1251	1103	2.04e-12	62.1	Pre0_SS	SINE
11:19196075|19201387	11:19193947-19196074	11:19201388-19204667	85.821	268	35	3	291	555	1601	1334	1.01e-78	281	Pre0_SS	SINE
11:19200035|19204789	11:19197050-19200034	11:19204790-19250141	88.129	278	31	2	2642	2917	25178	24901	6.94e-92	329	Pre0_SS	SINE
11:19200035|19204789	11:19197050-19200034	11:19204790-19250141	88.129	278	31	2	2642	2917	25178	24901	6.94e-92	329	L1M4	LINE
11:19200035|19261165	11:19197050-19200034	11:19261166-19264370	88.189	254	28	2	2643	2896	1190	939	3.19e-84	302	Pre0_SS	SINE
11:19200035|19274010	11:19197050-19200034	11:19274011-19275236	80.342	234	40	6	2668	2901	337	110	9.92e-46	172	Pre0_SS	SINE
11:19250142|19261165	11:19204790-19250141	11:19261166-19264370	85.827	254	34	2	37833	38086	1190	939	4.95e-73	268	Pre0_SS	SINE
11:19250142|19267054	11:19204790-19250141	11:19267055-19269924	75.519	241	55	4	1734	1971	2213	1974	2.03e-27	115	Pre0_SS	SINE
11:19253377|19261165	11:19251727-19253376	11:19261166-19264370	86.275	255	32	3	1087	1341	1190	939	3.83e-76	274	Pre0_SS	SINE
11:19253377|19274010	11:19251727-19253376	11:19274011-19275236	81.897	232	36	6	1112	1343	337	112	1.51e-51	191	Pre0_SS	SINE
11:19256521|19274010	11:19253494-19256520	11:19274011-19275236	83.913	230	32	4	1875	2104	337	113	1.65e-58	215	Pre0_SS	SINE
11:19352012|19356078	11:19349867-19352011	11:19356079-19377582	87.762	286	28	7	1304	1584	10631	10348	8.49e-92	327	Pre0_SS	SINE
11:19577828|19578023	11:19573820-19577827	11:19578024-19581470	90.943	265	17	7	3640	3900	651	390	5.43e-99	350	Pre0_SS	SINE
11:19623259|19630304	11:19617163-19623258	11:19630305-19642069	91.209	273	22	2	3933	4205	2440	2170	4.34e-104	370	Pre0_SS	SINE
11:19629537|19630304	11:19623440-19629536	11:19630305-19642069	91.288	264	22	1	913	1176	2438	2176	9.4e-101	359	Pre0_SS	SINE
11:20710449|20719541	11:20700817-20710448	11:20719542-20728110	83.663	202	27	5	4600	4797	2676	2477	1.94e-48	185	PRE1c	SINE
11:20710449|20767381	11:20700817-20710448	11:20767382-20781783	87.727	220	27	0	4267	4486	4303	4084	3.42e-70	257	Pre0_SS	SINE
11:20713782|20719541	11:20710527-20713781	11:20719542-20728110	81.569	255	43	3	2768	3020	5210	4958	1.4e-55	207	Pre0_SS	SINE
11:20742382|20758628	11:20737202-20742381	11:20758629-20767275	91.273	275	20	4	1603	1877	3021	2751	3.77e-105	372	Pre0_SS	SINE
11:20767276|20804630	11:20758629-20767275	11:20804631-20906016	92.78	277	15	5	2751	3023	3560	3285	1.32e-110	396	Pre0_SS	SINE
11:20781784|20804630	11:20767382-20781783	11:20804631-20906016	93.284	268	17	1	3541	3808	3566	3300	7.9e-110	394	Pre0_SS	SINE
11:21020402|21022536	11:21019558-21020401	11:21022537-21024843	80.851	235	41	4	472	705	1888	1657	5.82e-49	182	Pre0_SS	SINE
11:21022391|21022536	11:21020535-21022390	11:21022537-21024843	80.247	243	43	5	172	413	1890	1652	1.67e-47	178	Pre0_SS	SINE
11:21187073|21192626	11:21186637-21187072	11:21192627-21194679	82.022	267	40	8	56	319	389	128	2.79e-61	220	Pre0_SS	SINE
11:21192545|21194845	11:21190441-21192544	11:21194846-21197271	77.826	230	45	2	1044	1267	1617	1388	1.69e-35	137	PRE1d	SINE
11:21258739|21264007	11:21256228-21258738	11:21264008-21266538	78.281	221	45	3	1763	1981	1765	1546	5.86e-36	139	Pre0_SS	SINE
11:21275598|21281234	11:21266644-21275597	11:21281235-21289257	85.057	261	37	2	3281	3541	2624	2366	1.06e-72	265	Pre0_SS	SINE
11:21289258|21293690	11:21281235-21289257	11:21293691-21297903	81.893	243	40	4	1647	1886	380	139	3.95e-54	202	Pre0_SS	SINE
11:21327945|21342707	11:21308087-21327944	11:21342708-21351564	91.071	280	15	10	8024	8294	8434	8156	1.07e-103	370	Pre0_SS	SINE
11:21327945|21354747	11:21308087-21327944	11:21354748-21360158	80.729	192	28	5	5006	5190	3961	3772	5.56e-35	141	PRE1d	SINE
11:21336286|21342707	11:21328054-21336285	11:21342708-21351564	92.884	267	15	3	6051	6316	8419	8156	1.58e-108	385	Pre0_SS	SINE
11:21336286|21354747	11:21328054-21336285	11:21354748-21360158	86.813	273	33	3	7929	8198	3961	3689	9.97e-84	302	Pre0_SS	SINE
11:21370445|21376073	11:21365941-21370444	11:21376074-21380261	73.18	261	57	9	1179	1439	1557	1310	2.99e-18	82.4	Pre0_SS	SINE
11:21766755|21772712	11:21765730-21766754	11:21772713-21778940	82.353	204	24	8	687	881	5479	5279	2.69e-44	167	Pre0_SS	SINE
11:21772637|21813745	11:21766883-21772636	11:21813746-21826586	81.944	216	34	3	588	799	8815	8601	5.82e-46	178	Pre0_SS	SINE
11:21778941|21786602	11:21772713-21778940	11:21786603-21789454	81.061	264	40	9	1024	1280	1020	760	2.07e-54	202	Pre0_SS	SINE
11:21778941|21789563	11:21772713-21778940	11:21789564-21791603	83.462	260	36	7	1024	1277	1307	1049	2.91e-64	235	Pre0_SS	SINE
11:21778941|21793730	11:21772713-21778940	11:21793731-21795636	83.333	264	39	5	1024	1283	736	474	2.1e-65	239	Pre0_SS	SINE
11:21789455|21805764	11:21786603-21789454	11:21805765-21807482	76.772	254	54	3	763	1014	1281	1031	6.48e-35	137	Pre0_SS	SINE
11:21791604|21805764	11:21789564-21791603	11:21805765-21807482	75.72	243	55	4	1044	1286	1286	1048	1.68e-29	119	Pre0_SS	SINE
11:21793591|21805764	11:21791765-21793590	11:21805765-21807482	76.923	195	42	3	539	732	1240	1048	3.24e-26	108	Pre0_SS	SINE
11:21797314|21797941	11:21795729-21797313	11:21797942-21802283	82.197	264	39	7	1144	1405	2688	2431	2.2e-60	220	Pre0_SS	SINE
11:21797314|21805764	11:21795729-21797313	11:21805765-21807482	78.903	237	43	6	1148	1381	1281	1049	3.56e-40	154	Pre0_SS	SINE
11:21802284|21813745	11:21797942-21802283	11:21813746-21826586	91.418	268	20	2	3915	4181	8815	8550	3.14e-102	364	Pre0_SS	SINE
11:21804834|21808388	11:21802365-21804833	11:21808389-21810704	86.331	278	24	8	1426	1701	2181	1916	2.75e-81	291	Pre0_SS	SINE
11:21804834|21808388	11:21802365-21804833	11:21808389-21810704	86.331	278	24	8	1426	1701	2181	1916	2.75e-81	291	(GCCAGA)n	Simple_repeat
11:21804834|21808388	11:21802365-21804833	11:21808389-21810704	86.331	278	24	8	1426	1701	2181	1916	2.75e-81	291	Pre0_SS	SINE
11:21804834|21813745	11:21802365-21804833	11:21813746-21826586	83.333	276	34	9	1427	1702	9896	9633	2.42e-66	244	Pre0_SS	SINE
11:21804834|21813745	11:21802365-21804833	11:21813746-21826586	83.333	276	34	9	1427	1702	9896	9633	2.42e-66	244	(GCCAGA)n	Simple_repeat
11:21804834|21813745	11:21802365-21804833	11:21813746-21826586	83.333	276	34	9	1427	1702	9896	9633	2.42e-66	244	Pre0_SS	SINE
11:21807483|21808388	11:21805765-21807482	11:21808389-21810704	81.34	209	37	2	1074	1281	772	565	9.33e-45	169	PRE1f	SINE
11:21807483|21813745	11:21805765-21807482	11:21813746-21826586	79.048	210	41	2	1075	1281	6494	6285	2.26e-35	141	PRE1f	SINE
11:21856562|21860927	11:21855307-21856561	11:21860928-21864102	79.537	259	51	2	117	375	957	701	1.67e-49	183	Pre0_SS	SINE
11:21857828|21864250	11:21856687-21857827	11:21864251-21865464	79.73	74	14	1	702	775	403	331	1.69e-10	52.8	SINE1A_SS	SINE
11:22004762|22059413	11:21987957-22004761	11:22059414-22116587	91.096	292	18	8	11877	12161	22023	21733	8.06e-109	388	Pre0_SS	SINE
11:22004762|22059413	11:21987957-22004761	11:22059414-22116587	91.096	292	18	8	11877	12161	22023	21733	8.06e-109	388	PRE1a	SINE
11:22004762|22059413	11:21987957-22004761	11:22059414-22116587	91.096	292	18	8	11877	12161	22023	21733	8.06e-109	388	(A)n	Simple_repeat
11:22116588|22128793	11:22059414-22116587	11:22128794-22144696	93.151	292	14	6	21732	22023	10929	10644	2.09e-119	424	(T)n	Simple_repeat
11:22116588|22128793	11:22059414-22116587	11:22128794-22144696	93.151	292	14	6	21732	22023	10929	10644	2.09e-119	424	Pre0_SS	SINE
11:224428|265877	11:221077-224427	11:265878-268468	88.489	278	29	3	2494	2769	440	164	3.43e-94	333	Pre0_SS	SINE
11:224428|265877	11:221077-224427	11:265878-268468	88.489	278	29	3	2494	2769	440	164	3.43e-94	333	A-rich	Low_complexity
11:22249417|22250409	11:22245525-22249416	11:22250410-22255421	79.747	237	44	4	1831	2065	2974	2740	4.61e-44	169	Pre0_SS	SINE
11:22249417|22255527	11:22245525-22249416	11:22255528-22258772	84.541	207	29	3	1898	2101	2073	1867	1.47e-54	202	Pre0_SS	SINE
11:22270782|22288235	11:22267923-22270781	11:22288236-22295238	80.995	221	41	1	1855	2074	1360	1140	1.52e-45	174	Pre0_SS	SINE
11:22273966|22284695	11:22272873-22273965	11:22284696-22288041	82.09	67	12	0	913	979	1900	1834	9.66e-12	58.4	SINE1_SS	SINE
11:22273966|22288235	11:22272873-22273965	11:22288236-22295238	95.578	294	10	2	434	727	1431	1141	2.37e-134	468	(T)n	Simple_repeat
11:22273966|22288235	11:22272873-22273965	11:22288236-22295238	95.578	294	10	2	434	727	1431	1141	2.37e-134	468	Pre0_SS	SINE
11:22284603|22288235	11:22274043-22284602	11:22288236-22295238	93.827	243	14	1	5089	5330	1383	1141	3.13e-102	364	Pre0_SS	SINE
11:23648870|23649980	11:23608438-23648869	11:23649981-23709894	87.189	281	32	4	6942	7220	43611	43333	9.73e-87	316	(T)n	Simple_repeat
11:23648870|23649980	11:23608438-23648869	11:23649981-23709894	87.189	281	32	4	6942	7220	43611	43333	9.73e-87	316	Pre0_SS	SINE
11:23750725|23784500	11:23731378-23750724	11:23784501-23819899	84.116	277	33	7	13166	13437	32634	32364	1.69e-69	257	Pre0_SS	SINE
11:24138266|24156655	11:24117338-24138265	11:24156656-24175920	89.011	273	29	1	5244	5516	5530	5259	1.24e-93	337	Pre0_SS	SINE
11:24145573|24146998	11:24140938-24145572	11:24146999-24156581	79.608	255	42	5	1305	1558	4155	3910	1.13e-45	174	Pre0_SS	SINE
11:24156582|24188050	11:24146999-24156581	11:24188051-24207993	86.853	251	31	2	7576	7826	5785	5537	1.01e-76	279	Pre0_SS	SINE
11:24709615|24727002	11:24706011-24709614	11:24727003-24729024	91.429	280	19	5	54	328	1900	1621	3.64e-108	379	Pre0_SS	SINE
11:24828037|24862725	11:24826851-24828036	11:24862726-24863229	76.042	96	22	1	812	906	195	100	9.33e-10	49.1	L1-3_SSc	LINE
11:24850053|24854657	11:24847128-24850052	11:24854658-24857302	79.253	241	43	7	1650	1889	2152	1918	1.52e-42	161	Pre0_SS	SINE
11:24857303|24858237	11:24854658-24857302	11:24858238-24862592	79.018	224	41	4	1935	2156	2611	2392	1.77e-38	148	PRE1f	SINE
11:25081807|25137323	11:25065041-25081806	11:25137324-25147792	89.286	280	24	4	11704	11978	5632	5354	8.97e-97	346	Pre0_SS	SINE
11:25196950|25240454	11:25182143-25196949	11:25240455-25273270	88.973	263	28	1	12492	12753	17978	17716	2.33e-89	324	Pre0_SS	SINE
11:25216545|25240454	11:25212723-25216544	11:25240455-25273270	79.926	269	45	8	3199	3462	22384	22120	2.28e-49	189	Pre0_SS	SINE
11:25317027|25323047	11:25306472-25317026	11:25323048-25328679	84.091	264	41	1	3235	3498	3520	3258	1.89e-69	254	Pre0_SS	SINE
11:25317027|25328875	11:25306472-25317026	11:25328876-25339033	83.146	267	42	2	3235	3498	550	284	2.66e-65	241	Pre0_SS	SINE
11:25318969|25321570	11:25318270-25318968	11:25321571-25322892	74.129	201	50	2	353	552	403	204	1.43e-19	82.4	Pre0_SS	SINE
11:25318969|25343890	11:25318270-25318968	11:25343891-25400318	82.49	257	44	1	307	562	44445	44189	1.92e-60	224	Pre0_SS	SINE
11:25339034|25343890	11:25328876-25339033	11:25343891-25400318	87.589	282	24	10	285	555	28855	28574	4.6e-87	316	Pre0_SS	SINE
11:25400319|25415356	11:25343891-25400318	11:25415357-25434655	89.347	291	27	4	28565	28855	3740	3454	5.54e-101	363	Pre0_SS	SINE
11:25532916|25541852	11:25531060-25532915	11:25541853-25544718	81.752	137	25	0	697	833	2426	2290	2.47e-28	115	Pre0_SS	SINE
11:25563087|25573566	11:25548241-25563086	11:25573567-25578331	83.206	262	37	6	201	457	1922	1663	2.93e-63	233	Pre0_SS	SINE
11:25573447|25584052	11:25571900-25573446	11:25584053-25585299	82.105	190	24	7	252	437	1012	829	6.3e-41	154	Pre0_SS	SINE
11:25573447|25589582	11:25571900-25573446	11:25589583-25594180	77.056	231	46	6	259	486	755	529	5.1e-32	126	Pre0_SS	SINE
11:25607727|25614436	11:25604391-25607726	11:25614437-25617431	84.545	220	27	5	2935	3150	467	251	1.93e-57	211	PRE1f	SINE
11:25614345|25624298	11:25608153-25614344	11:25624299-25628375	81.89	254	41	5	5349	5601	2249	2000	1.76e-56	209	Pre0_SS	SINE
11:25749779|25761445	11:25735581-25749778	11:25761446-25768658	86.792	265	30	5	89	349	1731	1468	7.46e-80	291	Pre0_SS	SINE
11:25755742|25761445	11:25749943-25755741	11:25761446-25768658	90.347	259	24	1	5184	5441	1726	1468	1.07e-94	339	Pre0_SS	SINE
11:25755742|25768931	11:25749943-25755741	11:25768932-25770754	82.288	271	42	5	5185	5455	498	234	5.63e-63	230	Pre0_SS	SINE
11:25758593|25761445	11:25755936-25758592	11:25761446-25768658	91.473	258	19	2	1475	1731	1723	1468	6.28e-99	351	Pre0_SS	SINE
11:25884737|25885926	11:25876560-25884736	11:25885927-25887441	82.222	270	41	7	2225	2488	374	106	8.52e-62	226	Pre0_SS	SINE
11:25937034|25941525	11:25924060-25937033	11:25941526-25948486	88.39	267	30	1	10043	10308	6395	6129	2.8e-89	320	Pre0_SS	SINE
11:25970800|25977066	11:25968961-25970799	11:25977067-25986207	81.273	267	40	7	213	476	4836	4577	4.2e-56	207	Pre0_SS	SINE
11:2737291|2741033	11:2703317-2737290	11:2741034-2750362	83.923	311	38	12	29036	29339	416	111	9.96e-79	287	Pre0_SS	SINE
11:2759221|2777854	11:2750447-2759220	11:2777855-2783766	83.2	250	32	10	4843	5088	4966	4723	1.67e-59	220	Pre0_SS	SINE
11:2848788|2851028	11:2829536-2848787	11:2851029-2864505	81.526	249	41	3	1184	1429	6563	6317	1.09e-52	200	Pre0_SS	SINE
11:306992|318377	11:301504-306991	11:318378-320092	77.064	218	48	2	3514	3729	1057	840	2.43e-31	124	Pre0_SS	SINE
11:306992|323154	11:301504-306991	11:323155-326792	74.35	577	109	26	4763	5319	1143	586	1.39e-56	209	Pre0_SS	SINE
11:306992|323154	11:301504-306991	11:323155-326792	74.35	577	109	26	4763	5319	1143	586	1.39e-56	209	Pre0_SS	SINE
11:3193839|3208876	11:3190722-3193838	11:3208877-3209752	86.59	261	33	1	2320	2580	295	37	1.68e-80	287	Pre0_SS	SINE
11:3208399|3208876	11:3203717-3208398	11:3208877-3209752	90.458	262	22	3	867	1127	295	36	5.32e-97	342	Pre0_SS	SINE
11:3234448|3237568	11:3230615-3234447	11:3237569-3240699	76.68	253	49	8	1286	1536	570	326	1.86e-33	132	Pre0_SS	SINE
11:32692663|32758492	11:32671696-32692662	11:32758493-32802297	81.94	299	46	3	10861	11159	26713	26423	4.91e-66	246	L1B_SS	LINE
11:33313986|33336182	11:33258490-33313985	11:33336183-33348535	72	2425	481	131	39480	41773	8229	5872	6.98e-153	534	L1M3de	LINE
11:33391961|33392814	11:33372175-33391960	11:33392815-33402692	84.211	228	32	4	11771	11997	2115	1891	2.27e-58	219	Pre0_SS	SINE
11:376042|380465	11:374847-376041	11:380466-381225	76.955	243	37	15	512	747	469	239	2.98e-31	121	PRE1d	SINE
11:376042|384347	11:374847-376041	11:384348-389543	77.311	238	46	8	509	743	2118	1886	2.65e-34	134	PRE1d	SINE
11:3877135|3912686	11:3875612-3877134	11:3912687-3920494	86.555	119	14	2	258	374	5920	5802	6.6e-33	130	PRE1d2	SINE
11:393452|396288	11:389682-393451	11:396289-396759	84.387	269	36	6	3101	3365	340	74	1.18e-72	259	Pre0_SS	SINE
11:4104218|4118265	11:4054670-4104217	11:4118266-4140484	91.797	256	19	1	30904	31157	19324	19069	9.37e-99	355	Pre0_SS	SINE
11:4104218|4143040	11:4054670-4104217	11:4143041-4150277	78.621	290	52	10	44434	44720	1941	1659	6.08e-47	183	(T)n	Simple_repeat
11:4104218|4143040	11:4054670-4104217	11:4143041-4150277	78.621	290	52	10	44434	44720	1941	1659	6.08e-47	183	Pre0_SS	SINE
11:4114333|4143040	11:4104294-4114332	11:4143041-4150277	78.571	210	37	7	7539	7744	1925	1720	4.52e-32	132	Pre0_SS	SINE
11:4118125|4153663	11:4114444-4118124	11:4153664-4156795	79.747	237	46	2	1618	1854	2706	2472	7.56e-45	171	Pre0_SS	SINE
11:4140485|4143040	11:4118266-4140484	11:4143041-4150277	79.528	254	44	7	13004	13256	1914	1668	1.64e-44	174	Pre0_SS	SINE
11:4140485|4158317	11:4118266-4140484	11:4158318-4160209	83.27	263	41	3	16068	16330	1420	1161	1.12e-64	239	Pre0_SS	SINE
11:4150278|4153663	11:4143041-4150277	11:4153664-4156795	80.791	177	32	2	1727	1901	2646	2470	1.51e-34	137	Pre0_SS	SINE
11:4150278|4158317	11:4143041-4150277	11:4158318-4160209	86.207	29	2	2	6807	6833	1427	1399	0.024	30.7	(TTT)n	Simple_repeat
11:4338231|4341116	11:4323026-4338230	11:4341117-4345795	77.273	264	50	6	13902	14159	2815	2556	3.95e-37	147	(T)n	Simple_repeat
11:4338231|4341116	11:4323026-4338230	11:4341117-4345795	77.273	264	50	6	13902	14159	2815	2556	3.95e-37	147	Pre0_SS	SINE
11:4338231|4345913	11:4323026-4338230	11:4345914-4355334	89.655	261	26	1	9222	9481	5439	5179	2.05e-92	331	Pre0_SS	SINE
11:43876951|43893930	11:43812136-43876950	11:43893931-43952889	90.706	269	23	2	50501	50768	43842	43575	9.05e-99	357	Pre0_SS	SINE
11:45029760|45035369	11:45026381-45029759	11:45035370-45037945	89.552	201	17	3	1642	1840	306	108	1.98e-69	252	Pre0_SS	SINE
11:45034287|45035369	11:45033607-45034286	11:45035370-45037945	76.923	221	46	5	86	303	306	88	1.15e-30	121	PRE1e	SINE
11:45052947|45055525	11:45051089-45052946	11:45055526-45058692	78.924	223	38	8	1488	1709	305	91	4.19e-37	143	PRE1d	SINE
11:45062492|45067293	11:45060889-45062491	11:45067294-45072425	85.185	270	27	7	954	1217	4958	4696	1.2e-73	265	Pre0_SS	SINE
11:45131129|45141024	11:45095222-45131128	11:45141025-45163234	90.78	282	20	6	2065	2340	17258	16977	1.35e-103	372	Pre0_SS	SINE
11:45131129|45141024	11:45095222-45131128	11:45141025-45163234	90.78	282	20	6	2065	2340	17258	16977	1.35e-103	372	(CAA)n	Simple_repeat
11:45138690|45139241	11:45131263-45138689	11:45139242-45140898	89.377	273	28	1	5989	6260	856	584	8.06e-97	342	Pre0_SS	SINE
11:45138690|45141024	11:45131263-45138689	11:45141025-45163234	89.552	268	25	3	5995	6260	8923	8657	1.01e-93	337	Pre0_SS	SINE
11:45138690|45163333	11:45131263-45138689	11:45163334-45216303	90.253	277	25	2	5995	6270	19885	19610	1.44e-100	361	Pre0_SS	SINE
11:45140899|45163333	11:45139242-45140898	11:45163334-45216303	84.364	275	42	1	587	860	19580	19306	1.98e-73	268	Pre0_SS	SINE
11:45216304|45246755	11:45163334-45216303	11:45246756-45275923	89.209	278	26	4	19619	19894	13736	13461	5.69e-95	344	(T)n	Simple_repeat
11:45216304|45246755	11:45163334-45216303	11:45246756-45275923	89.209	278	26	4	19619	19894	13736	13461	5.69e-95	344	Pre0_SS	SINE
11:45235188|45246755	11:45222483-45235187	11:45246756-45275923	86.873	259	33	1	924	1182	2116	1859	6.48e-79	289	Pre0_SS	SINE
11:45275924|45312443	11:45246756-45275923	11:45312444-45332322	87.189	281	34	2	1840	2119	11840	11561	6.47e-88	318	(T)n	Simple_repeat
11:45275924|45312443	11:45246756-45275923	11:45312444-45332322	87.189	281	34	2	1840	2119	11840	11561	6.47e-88	318	Pre0_SS	SINE
11:458635|468238	11:452832-458634	11:468239-468620	90.945	254	23	0	5158	5411	317	64	1.41e-97	342	Pre0_SS	SINE
11:462432|463642	11:459454-462431	11:463643-468109	76.062	259	45	13	2523	2774	3492	3244	1.6e-29	119	Pre0_SS	SINE
11:46155134|46155680	11:46118049-46155133	11:46155681-46255539	94.097	288	13	3	20634	20919	74254	73969	3.94e-122	435	Pre0_SS	SINE
11:46155134|46155680	11:46118049-46155133	11:46155681-46255539	94.097	288	13	3	20634	20919	74254	73969	3.94e-122	435	A-rich	Low_complexity
11:4620688|4630378	11:4616460-4620687	11:4630379-4639810	85.13	269	38	2	2450	2716	1705	1437	1.95e-75	274	Pre0_SS	SINE
11:4620688|4652306	11:4616460-4620687	11:4652307-4689379	85.374	294	38	5	2441	2730	26641	26349	1.26e-82	300	Pre0_SS	SINE
11:4627965|4630378	11:4620886-4627964	11:4630379-4639810	85.603	257	30	3	3372	3621	3322	3066	7.06e-72	263	Pre0_SS	SINE
11:4639811|4652306	11:4630379-4639810	11:4652307-4689379	90.21	286	22	6	1437	1720	9007	8726	7.63e-103	368	Pre0_SS	SINE
11:4639811|4652306	11:4630379-4639810	11:4652307-4689379	90.21	286	22	6	1437	1720	9007	8726	7.63e-103	368	(AAAT)n	Simple_repeat
11:47558646|47574915	11:47554666-47558645	11:47574916-47577795	87.19	242	27	3	179	417	2653	2413	2e-75	272	Pre0_SS	SINE
11:47563808|47574915	11:47558806-47563807	11:47574916-47577795	87.908	306	30	7	2745	3049	1325	1026	8.74e-100	353	Pre0_SS	SINE
11:47563808|47574915	11:47558806-47563807	11:47574916-47577795	87.908	306	30	7	2745	3049	1325	1026	8.74e-100	353	(AAAT)n	Simple_repeat
11:47603604|47605644	11:47595800-47603603	11:47605645-47614182	81.343	268	44	6	3536	3798	5845	5579	7.2e-57	213	Pre0_SS	SINE
11:47621690|47626006	11:47614316-47621689	11:47626007-47628249	81.633	245	43	2	4455	4697	653	409	1.92e-54	202	Pre0_SS	SINE
11:48089175|48097079	11:48080374-48089174	11:48097080-48107466	77.606	259	53	5	6448	6704	6068	5813	1.09e-38	152	Pre0_SS	SINE
11:49118784|49120358	11:49106086-49118783	11:49120359-49126180	87.5	192	24	0	1060	1251	2879	2688	6.64e-60	222	Pre0_SS	SINE
11:49180501|49194800	11:49178961-49180500	11:49194801-49196507	77.5	240	44	7	596	833	671	440	3.12e-35	135	Pre0_SS	SINE
11:49182456|49190737	11:49181114-49182455	11:49190738-49194122	78.495	186	39	1	902	1087	440	256	1.51e-30	121	Pre0_SS	SINE
11:49184577|49188426	11:49182558-49184576	11:49188427-49189140	74.684	158	29	6	1676	1825	534	380	1.05e-12	60.2	Pre0_SS	SINE
11:49262112|49263275	11:49261114-49262111	11:49263276-49265803	80.077	261	49	3	593	850	424	164	6.28e-52	191	Pre0_SS	SINE
11:49318747|49353419	11:49315409-49318746	11:49353420-49362300	86.477	281	34	4	484	763	1334	1057	5.12e-85	305	(TTGT)n	Simple_repeat
11:49318747|49353419	11:49315409-49318746	11:49353420-49362300	86.477	281	34	4	484	763	1334	1057	5.12e-85	305	Pre0_SS	SINE
11:49322689|49323027	11:49318839-49322688	11:49323028-49324594	79.352	247	48	3	1524	1770	1531	1288	1.97e-45	171	Pre0_SS	SINE
11:49322689|49345836	11:49318839-49322688	11:49345837-49353311	87.132	272	34	1	1499	1770	5899	5629	6.92e-86	307	Pre0_SS	SINE
11:49336609|49353419	11:49329991-49336608	11:49353420-49362300	90.492	305	21	7	839	1140	1352	1053	5.87e-112	396	(TTTTTG)n	Simple_repeat
11:49336609|49353419	11:49329991-49336608	11:49353420-49362300	90.492	305	21	7	839	1140	1352	1053	5.87e-112	396	Pre0_SS	SINE
11:49668632|49669495	11:49651775-49668631	11:49669496-49673081	81.226	261	42	7	545	801	1536	1279	1.96e-54	204	Pre0_SS	SINE
11:4974100|4984848	11:4970006-4974099	11:4984849-4997331	88.55	262	29	1	114	374	450	189	4.09e-88	316	Pre0_SS	SINE
11:4983642|4984848	11:4978000-4983641	11:4984849-4997331	80.586	273	44	9	1666	1935	11847	11581	1.65e-53	202	Pre0_SS	SINE
11:51355863|51359266	11:51347876-51355862	11:51359267-51362513	81.298	262	33	5	6288	6535	3056	2797	3.91e-53	198	Pre0_SS	SINE
11:51362514|51374551	11:51359267-51362513	11:51374552-51375476	89.922	258	24	2	2799	3055	528	272	4.22e-94	331	Pre0_SS	SINE
[truncated: 9,533 more rows]
