# Supplementary material for: Circ-CREBBP inhibits sperm apoptosis via the PI3K-Akt signaling pathway by sponging miR-10384 and miR-143-3p
Source: Commun Biol. 2022 Dec 7;5:1339. doi: 10.1038/s42003-022-04263-2 (PMC9729231; doi:10.1038/s42003-022-04263-2)
Supplement: Supplementary file 6 — Supplementary Data 3 [file 42003_2022_4263_MOESM6_ESM.xlsx]

## Sheet: Supplementary Data 3
Differentially expressed circRNAs identified between high and low sperm motility groups.
circRNA_ID	host gene	Name	logFC	logCPM	P-Value	regulated
16:43997828|44055338	n/a	-	-9.16491	6.86769	0.0156916	down
2:139698624|139736914	ENSSSCG00000014321	KLHL3	-9.12402	6.82885	0.00261215	down
8:96833216|96845587	ENSSSCG00000034280	LARP1B	-9.02812	6.73841	0.0171738	down
4:2792392|2810920	ENSSSCG00000038397	PTK2	-8.99332	6.70534	0.00303186	down
3:38470924|38472523	ENSSSCG00000007951	CREBBP	-8.94159	6.65691	0.0179397	down
3:6981006|6988833	ENSSSCG00000033377	CEP20	-8.85965	6.57978	0.00784456	down
11:4615097|4652306	ENSSSCG00000009302	USP12	-8.79216	6.51665	0.0087118	down
18:38826704|38843265	ENSSSCG00000027063	DPY19L1	-8.74965	6.47675	0.00118554	down
14:85924102|85930515	n/a	-	-8.71908	6.44787	0.0264653	down
10:15051106|15053287	ENSSSCG00000010863	AHCTF1	-8.66605	6.39932	0.0230176	down
8:78122833|78125225	ENSSSCG00000009021	LRBA	-8.58522	6.32419	0.0484627	down
1:129659979|129662208	ENSSSCG00000004739	MGA	-8.54298	6.28476	0.0264888	down
4:123957581|123998502	ENSSSCG00000006897	CCDC18	-8.52079	6.26482	0.0294017	down
10:32862723|32870103	ENSSSCG00000010987	UBAP2	-8.44663	6.1968	0.0289663	down
2:136501203|136508938	ENSSSCG00000014298	PPP2CA	-8.43188	6.18276	0.0335701	down
9:107942182|107943187	ENSSSCG00000015445	NRCAM	-8.42668	6.17842	0.0302702	down
8:16726255|16755944	ENSSSCG00000008753	ADGRA3	-8.42131	6.17347	0.0334939	down
2:86965051|86968676	ENSSSCG00000014101	AP3B1	-8.3816	6.13694	0.0352881	down
15:128371748|128420709	ENSSSCG00000016243	RHBDD1	-8.36265	6.11964	0.0395563	down
9:36769325|36777264	n/a	-	-8.34828	6.10631	0.0369952	down
4:111415063|111433006	ENSSSCG00000006850	FAM102B	-8.33562	6.09458	0.040702	down
1:22352136|22363099	ENSSSCG00000004138	HIVEP2	-8.29853	6.05999	0.0459737	down
11:24857303|24858237	ENSSSCG00000009431	DGKH	-8.27913	6.04347	0.0385989	down
3:113268078|113324246	ENSSSCG00000008576	-	-8.21253	5.98301	0.0190953	down
9:118014576|118051337	ENSSSCG00000015509	COP1	-8.17321	5.94787	0.0433208	down
9:104960017|104984915	ENSSSCG00000029082	KMT2E	-8.1078	5.88809	0.0259309	down
13:121588580|121596427	ENSSSCG00000011775	KLHL24	-8.07757	5.86113	0.0244247	down
9:93295752|93299321	ENSSSCG00000015391	CROT	-8.05872	5.84467	0.0232579	down
2:142405144|142406328	ENSSSCG00000014376	HARS2	-7.83823	5.64851	0.0331198	down
6:91603895|91605991	ENSSSCG00000003627	ZMYM4	-7.82589	5.63773	0.0311148	down
12:40208079|40217764	ENSSSCG00000022196	CCT6B	-7.76021	5.57972	0.0153034	down
13:86452535|86471251	ENSSSCG00000011689	PLOD2	-7.68199	5.51192	0.0338887	down
9:881885|915468	ENSSSCG00000030206	STK33	-7.65365	5.48678	0.0386028	down
13:117469104|117484972	ENSSSCG00000037583	GNB4	-7.47328	5.33093	0.0496485	down
8:72039175|72055060	ENSSSCG00000008983	CCDC158	-7.05771	4.98627	0.046632	down
2:84421005|84432962	ENSSSCG00000014081	CERT1	-5.96223	6.37759	0.0268149	down
9:115961318|115979582	ENSSSCG00000015491	-	-5.75314	6.33215	0.0362949	down
13:120919103|120935351	ENSSSCG00000022783	-	3.90228	8.61591	0.0489055	up
AEMK02000452.1:1966581|1984156	ENSSSCG00000021669	MARK3	4.65183	7.55892	0.0356051	up
13:146924091|146925837	ENSSSCG00000036952	GTPBP8	5.67229	6.49801	0.0414464	up
5:7338822|7345954	ENSSSCG00000000068	EP300	5.77988	7.15481	0.0246535	up
9:6555095|6561930	ENSSSCG00000014800	RNF121	6.53285	4.57591	0.0494005	up
14:28122866|28123179	ENSSSCG00000009755	AACS	6.59326	4.62145	0.0496028	up
11:583672|587892	ENSSSCG00000009568	ZMYM5	6.66713	4.67778	0.0478354	up
X:106965785|106966444	ENSSSCG00000038477	-	6.7023	4.70478	0.0484801	up
18:4697810|4708242	ENSSSCG00000016426	-	6.71925	4.71787	0.0476789	up
4:1060588|1067334	ENSSSCG00000006956	ZC3H3	6.76479	4.75332	0.0486103	up
13:120919103|120919498	ENSSSCG00000022783	-	6.77685	4.76267	0.0484618	up
15:137758108|137759351	ENSSSCG00000016339	ILKAP	6.80226	4.78249	0.0472873	up
5:60221275|60249461	ENSSSCG00000000625	LRP6	6.87783	4.84199	0.0460653	up
1:33672928|33676063	ENSSSCG00000004205	ARHGAP18	6.88097	4.84446	0.0486578	up
4:50473240|50486463	n/a	-	6.91647	4.87238	0.0233271	up
1:158679672|158683129	ENSSSCG00000004896	PHLPP1	6.95556	4.90333	0.0494456	up
AEMK02000258.1:275347|277808	ENSSSCG00000031206	TFCP2	7.01271	4.94962	0.0455906	up
3:101358095|101359970	ENSSSCG00000008478	SOS1	7.02946	4.96302	0.0192846	up
1:114880144|114881141	ENSSSCG00000004600	TCF12	7.04721	4.9775	0.0450176	up
17:34472379|34472884	ENSSSCG00000007199	SLC52A3	7.05812	4.9865	0.0434224	up
13:18697128|18701877	ENSSSCG00000032220	CNOT10	7.08983	5.0122	0.0439625	up
12:1804301|1853441	ENSSSCG00000017139	RPTOR	7.14418	5.05625	0.0492468	up
3:59210066|59210610	ENSSSCG00000027381	GGCX	7.14906	5.06029	0.0474528	up
14:124891030|124924985	ENSSSCG00000010651	ABLIM1	7.16375	5.07225	0.0480254	up
2:87254645|87264182	ENSSSCG00000034795	SCAMP1	7.17242	5.07994	0.0440727	up
18:11436848|11462105	ENSSSCG00000016519	AKR1D1	7.18573	5.09067	0.0469309	up
6:106250390|106258907	ENSSSCG00000021893	ROCK1	7.20704	5.10818	0.043929	up
15:77504151|77529476	ENSSSCG00000015945	METTL8	7.21298	5.11329	0.0495367	up
3:49648308|49673100	ENSSSCG00000028020	MRPS9	7.21534	5.11532	0.0429628	up
14:14989270|15001827	ENSSSCG00000026044	FDFT1	7.22051	5.11943	0.0190425	up
7:113579898|113581403	ENSSSCG00000002445	TRIP11	7.26215	5.15387	0.046674	up
AEMK02000258.1:361812|364958	ENSSSCG00000034039	SLC11A2	7.26559	5.15691	0.0417905	up
1:203531906|203537078	ENSSSCG00000005170	DENND4C	7.31495	5.19818	0.0405436	up
12:27247307|27248011	ENSSSCG00000033228	SPAG9	7.32042	5.20289	0.0400429	up
2:78364933|78370930	ENSSSCG00000014010	MAPK9	7.3321	5.21196	0.0457468	up
6:70511058|70511227	ENSSSCG00000003401	KIF1B	7.3408	5.21971	0.0196884	up
X:13482556|13506838	ENSSSCG00000012150	REPS2	7.35123	5.22784	0.0456748	up
14:112495835|112514724	ENSSSCG00000010563	BTRC	7.35721	5.23359	0.0413938	up
18:29115878|29142960	ENSSSCG00000016629	-	7.36243	5.23802	0.0397483	up
1:7160499|7166248	ENSSSCG00000004039	SLC22A3	7.37127	5.24521	0.0419721	up
15:120315666|120316950	ENSSSCG00000016185	ARPC2	7.37213	5.24619	0.039754	up
14:120987021|120989214	ENSSSCG00000010625	SMC3	7.40083	5.27033	0.0181776	up
13:2462216|2466993	ENSSSCG00000030697	CAPN7	7.41345	5.28105	0.0393192	up
15:76166995|76198564	ENSSSCG00000015940	UBR3	7.41775	5.28473	0.0397435	up
15:133217294|133218757	ENSSSCG00000016291	GIGYF2	7.41855	5.28534	0.0385724	up
15:66664434|66676992	ENSSSCG00000015883	MARCHF7	7.42994	5.29454	0.043727	up
10:19846605|19848818	ENSSSCG00000010894	TP53BP2	7.44614	5.3088	0.0392401	up
14:39253307|39261600	ENSSSCG00000030289	PTPN11	7.45034	5.31198	0.0185472	up
14:31091335|31091801	ENSSSCG00000029803	KDM2B	7.46482	5.32452	0.0176684	up
6:106714258|106734016	ENSSSCG00000003700	ESCO1	7.48225	5.33946	0.0178525	up
9:32902790|32920023	ENSSSCG00000031429	YAP1	7.49213	5.34797	0.0368747	up
3:70018031|70040230	ENSSSCG00000008310	EXOC6B	7.50206	5.35655	0.0382166	up
X:68347254|68347693	ENSSSCG00000012459	APOOL	7.51191	5.36478	0.0369162	up
15:25140315|25141106	ENSSSCG00000030354	MAP3K2	7.51891	5.37073	0.0375151	up
2:136907206|136911528	ENSSSCG00000014304	SEC24A	7.52074	5.37242	0.0380114	up
8:76195576|76237387	ENSSSCG00000009010	ARFIP1	7.54973	5.3971	0.0159098	up
1:169713656|169718710	ENSSSCG00000004986	TRAPPC6B	7.56044	5.40631	0.0381161	up
1:107925741|107931133	ENSSSCG00000004556	-	7.56783	5.41254	0.0392816	up
7:31483062|31510920	ENSSSCG00000001549	FKBP5	7.58174	5.42467	0.0375189	up
14:32676383|32681071	ENSSSCG00000009834	ATXN2	7.6185	5.45553	0.0401748	up
13:122190540|122191051	ENSSSCG00000023998	-	7.63003	5.46597	0.038864	up
4:95503981|95506243	ENSSSCG00000006553	UBAP2L	7.68255	5.51203	0.0334259	up
4:98764286|98766490	ENSSSCG00000030119	PRPF3	7.68474	5.5136	0.0363326	up
1:161613529|161616334	ENSSSCG00000004908	LMAN1	7.68963	5.51806	0.0327642	up
15:135831359|135864242	ENSSSCG00000016317	AGAP1	7.71547	5.53975	0.040592	up
1:207223705|207243608	ENSSSCG00000005184	SNAPC3	7.73467	5.5572	0.0138798	up
13:147814768|147839301	ENSSSCG00000022081	PHLDB2	7.74728	5.56815	0.0147459	up
12:59320434|59331703	ENSSSCG00000018039	-	7.74821	5.56926	0.0315456	up
12:54477951|54492240	ENSSSCG00000034964	STX8	7.75969	5.57906	0.0354158	up
X:36862369|36863881	ENSSSCG00000012251	USP9X	7.76388	5.58217	0.0353232	up
3:29095384|29159086	ENSSSCG00000039171	MRTFB	7.76396	5.58284	0.0323371	up
3:77378253|77378404	ENSSSCG00000008363	AFTPH	7.77475	5.5923	0.0140885	up
14:29597423|29598046	ENSSSCG00000009776	SBNO1	7.77722	5.59406	0.0358989	up
1:76723120|76727151	ENSSSCG00000037424	CDK19	7.7826	5.59936	0.0301842	up
1:115244389|115263755	ENSSSCG00000026960	-	7.80282	5.61694	0.0311223	up
11:67216829|67217022	ENSSSCG00000026863	FARP1	7.81171	5.62396	0.0373105	up
13:75615215|75616395	ENSSSCG00000011645	CEP63	7.8324	5.64301	0.0295774	up
3:114685738|114693539	ENSSSCG00000033753	UBXN2A	7.84087	5.65061	0.0289775	up
6:95261864|95268523	ENSSSCG00000003654	MACF1	7.86435	5.67089	0.0306629	up
3:70023969|70040230	ENSSSCG00000008310	EXOC6B	7.86881	5.67514	0.0285788	up
10:65244719|65247076	ENSSSCG00000011136	TASOR2	7.88122	5.68612	0.0282125	up
3:85677811|85679444	ENSSSCG00000008398	PPP4R3B	7.88815	5.69199	0.0131942	up
7:86055233|86056387	ENSSSCG00000002266	-	7.88938	5.69314	0.0140346	up
6:160738583|160752670	ENSSSCG00000003872	EPS15	7.88988	5.69348	0.0141649	up
5:16859715|16895450	ENSSSCG00000028060	SLC4A8	7.89088	5.6942	0.0143725	up
3:72257880|72262713	ENSSSCG00000023409	TIA1	7.8939	5.69709	0.013737	up
14:71852747|71856260	ENSSSCG00000010243	CCAR1	7.90631	5.70799	0.013054	up
13:77614171|77621218	ENSSSCG00000011652	STAG1	7.94626	5.74323	0.0309087	up
12:44919705|44920437	ENSSSCG00000017773	SUPT6H	7.94844	5.74525	0.0289422	up
4:127630106|127631029	ENSSSCG00000006927	PKN2	7.95703	5.75325	0.0263373	up
6:52977944|52992912	ENSSSCG00000003111	SAE1	7.96267	5.75824	0.0265923	up
2:18855295|18856176	ENSSSCG00000013284	TTC17	7.96622	5.76124	0.00508946	up
13:31604187|31607276	ENSSSCG00000011367	ARIH2	7.98017	5.77378	0.0286331	up
2:151059995|151069641	ENSSSCG00000014440	HMGXB3	7.99363	5.78564	0.0127181	up
AEMK02000697.1:144164|144932	ENSSSCG00000015833	TTI2	8.00342	5.79442	0.02772	up
6:42920359|42921794	ENSSSCG00000002865	GPATCH1	8.00384	5.7949	0.0249769	up
15:32002318|32003204	ENSSSCG00000027105	TUBGCP5	8.01073	5.80085	0.0116142	up
13:71406117|71407910	ENSSSCG00000023354	ACAD9	8.025	5.81383	0.0270362	up
13:110784615|110827514	ENSSSCG00000011752	FNDC3B	8.0259	5.81446	0.00465982	up
1:63643332|63646287	ENSSSCG00000004339	UFL1	8.02806	5.81632	0.0113026	up
7:109906158|109913183	ENSSSCG00000027865	GALC	8.03364	5.82159	0.0239108	up
1:267525106|267528728	ENSSSCG00000005607	RALGPS1	8.03484	5.82236	0.025991	up
3:85611405|85614824	ENSSSCG00000031882	PNPT1	8.03846	5.82522	0.0286208	up
2:16381255|16389509	ENSSSCG00000023974	PHF21A	8.04245	5.82956	0.0238092	up
18:9133515|9140672	ENSSSCG00000032390	NDUFB2	8.05229	5.83816	0.0103914	up
15:109436411|109441836	ENSSSCG00000016127	NDUFS1	8.0527	5.83854	0.0250682	up
5:3717600|3739361	ENSSSCG00000024864	ATXN10	8.05801	5.84325	0.0269593	up
X:68975772|69001290	ENSSSCG00000012463	CHM	8.06666	5.85054	0.0261746	up
9:87924389|87943328	ENSSSCG00000015368	HDAC9	8.08489	5.8674	0.023437	up
1:87210273|87215583	ENSSSCG00000004473	PHIP	8.10495	5.88547	0.0220361	up
2:151686104|151695549	ENSSSCG00000021427	DCTN4	8.11025	5.89051	0.0488785	up
6:31859873|31866445	ENSSSCG00000033591	CHD9	8.11172	5.89154	0.0094024	up
18:11105572|11116379	ENSSSCG00000016518	TRIM24	8.11236	5.89205	0.0233781	up
9:72395044|72395639	ENSSSCG00000029967	PEX1	8.11975	5.89857	0.0237976	up
5:46096527|46167480	ENSSSCG00000000549	PPFIBP1	8.1344	5.912	0.0472113	up
5:16115872|16128030	ENSSSCG00000032269	LIMA1	8.14461	5.92122	0.0228498	up
1:90563221|90570316	ENSSSCG00000004479	FILIP1	8.15337	5.92895	0.00966751	up
9:131042755|131046226	ENSSSCG00000015599	PPP2R5A	8.15892	5.93392	0.00347081	up
18:31065678|31065950	ENSSSCG00000021885	MDFIC	8.18971	5.96183	0.00828284	up
6:98754169|98774966	ENSSSCG00000003682	ANKRD12	8.20282	5.97343	0.0098187	up
10:32862723|32866152	ENSSSCG00000010987	UBAP2	8.20776	5.97777	0.0218316	up
3:114747245|114755035	ENSSSCG00000008591	ATAD2B	8.21114	5.98116	0.00857167	up
13:34928536|34929490	ENSSSCG00000011453	ITIH4	8.2325	6.00058	0.00862159	up
8:72695065|72698949	ENSSSCG00000008987	CCNI	8.24311	6.01035	0.0192817	up
5:67653816|67655863	ENSSSCG00000029464	KDM5A	8.24325	6.01026	0.0210241	up
4:2858804|2868663	ENSSSCG00000038397	PTK2	8.24666	6.01321	0.0205567	up
3:18069859|18071726	ENSSSCG00000027946	MVP	8.2505	6.0169	0.0208198	up
5:35632406|35633470	ENSSSCG00000000509	ZFC3H1	8.25145	6.01751	0.0206785	up
14:85619973|85650019	ENSSSCG00000010351	CCSER2	8.29725	6.05938	0.00793381	up
2:91384391|91391360	ENSSSCG00000014136	VCAN	8.30208	6.06284	0.0484346	up
1:131262572|131273283	ENSSSCG00000039061	EIF2AK4	8.30243	6.06404	0.0198276	up
2:49456521|49480738	ENSSSCG00000013409	SBF2	8.30531	6.06664	0.00268644	up
9:130372679|130384896	ENSSSCG00000015586	RPS6KC1	8.30922	6.07002	0.0436854	up
13:200025571|200025874	ENSSSCG00000012055	MORC3	8.31471	6.07536	0.0172571	up
7:94172818|94178740	ENSSSCG00000034290	MED6	8.31484	6.07547	0.0170529	up
2:83861214|83870486	ENSSSCG00000014076	FAM169A	8.33014	6.08942	0.0166567	up
9:8319660|8331754	ENSSSCG00000014831	PAAF1	8.33204	6.09118	0.0181381	up
14:44129749|44134022	ENSSSCG00000009963	TPST2	8.33458	6.09334	0.00274467	up
9:20133607|20139090	ENSSSCG00000014915	EED	8.33605	6.09481	0.0164973	up
11:74209709|74209992	ENSSSCG00000009535	EFNB2	8.35247	6.10971	0.0167088	up
3:42881922|42887048	ENSSSCG00000008079	FAM120A	8.3544	6.11157	0.0167286	up
8:118427111|118428938	ENSSSCG00000030957	NFKB1	8.35788	6.1145	0.00780909	up
5:67742022|67747749	ENSSSCG00000000751	CCDC77	8.37812	6.13305	0.0383612	up
1:271177714|271182296	ENSSSCG00000005711	NUP214	8.38023	6.13511	0.0373316	up
6:168856047|168858413	ENSSSCG00000003965	-	8.38579	6.13968	0.0380125	up
3:31250811|31266844	ENSSSCG00000021118	GSPT1	8.38833	6.14255	0.0160603	up
10:40008568|40011985	ENSSSCG00000011013	WAC	8.3961	6.14963	0.0163698	up
17:169913|184314	ENSSSCG00000003935	-	8.427	6.17804	0.0319483	up
X:106839695|106841148	ENSSSCG00000012660	SLC25A14	8.4495	6.19869	0.000594533	up
14:131994533|132001995	ENSSSCG00000010702	PLEKHA1	8.45044	6.19947	0.00521588	up
3:4303785|4308978	ENSSSCG00000021285	RNF216	8.45721	6.2058	0.0129024	up
10:41251907|41257277	ENSSSCG00000011022	SVIL	8.46055	6.20892	0.029858	up
14:29689597|29693488	ENSSSCG00000009779	MPHOSPH9	8.46343	6.21137	0.00186552	up
2:136907206|136914107	ENSSSCG00000014304	SEC24A	8.46862	6.21639	0.0291114	up
17:49068606|49084892	ENSSSCG00000007453	EYA2	8.46993	6.21747	0.0297598	up
3:22660735|22660890	ENSSSCG00000010797	EARS2	8.47374	6.22081	0.00183713	up
18:17859078|17889795	n/a	-	8.47885	6.2256	0.00486568	up
7:15922699|15924948	ENSSSCG00000001080	CDKAL1	8.49324	6.23881	0.0286501	up
14:14983402|14992789	ENSSSCG00000026044	FDFT1	8.49408	6.23962	0.030955	up
3:126846419|126848971	ENSSSCG00000008641	ADAM17	8.5304	6.27306	0.00474367	up
5:313664|341527	ENSSSCG00000000970	PPP6R2	8.53097	6.27352	0.000433239	up
6:115740727|115760548	ENSSSCG00000003728	TRAPPC8	8.54256	6.2843	0.004224	up
12:34155605|34162115	ENSSSCG00000017624	CUEDC1	8.54595	6.28734	0.00158552	up
15:29708098|29709427	ENSSSCG00000015729	TSN	8.57964	6.3186	0.0101056	up
11:16102713|16116109	ENSSSCG00000040538	WDFY2	8.58703	6.32549	0.023723	up
13:26364791|26365617	n/a	-	8.59988	6.33727	0.00146347	up
4:77614097|77618720	ENSSSCG00000028902	RB1CC1	8.62244	6.35811	0.00118621	up
11:543480|555980	ENSSSCG00000009569	PSPC1	8.62633	6.36182	0.00387718	up
14:24746531|24756823	n/a	-	8.64521	6.37922	0.010485	up
2:143608419|143611137	ENSSSCG00000038940	GNPDA1	8.66434	6.39634	0.0280492	up
10:63908020|63912175	ENSSSCG00000024480	SFMBT2	8.67318	6.40521	0.00419204	up
AEMK02000452.1:1447480|1456508	ENSSSCG00000002526	RCOR1	8.67589	6.40793	0.0482854	up
14:71093567|71097952	ENSSSCG00000010235	SIRT1	8.68214	6.41365	0.00347368	up
13:2806687|2816507	ENSSSCG00000011192	HACL1	8.70754	6.43732	0.00123391	up
2:84567148|84573216	ENSSSCG00000014082	POLK	8.70899	6.43877	0.00923369	up
14:54638310|54639066	ENSSSCG00000010143	MTR	8.84516	6.56583	0.00387887	up
6:18553565|18553968	ENSSSCG00000025417	-	9.01859	6.72885	0.000823071	up
5:77014931|77024824	ENSSSCG00000000807	-	9.05294	6.76136	0.00271635	up
15:76579909|76608202	ENSSSCG00000032177	MYO3B	9.05783	6.76592	0.00093351	up
4:118066785|118069700	ENSSSCG00000006870	-	9.10132	6.80705	0.000213238	up
14:71852747|71853159	ENSSSCG00000010243	CCAR1	9.13036	6.83458	0.000828272	up
5:68310430|68321820	ENSSSCG00000000755	ERC1	9.29671	6.99272	3.88e-05	up
13:204825458|204826392	ENSSSCG00000012076	MX2	9.38573	7.07768	0.00250738	up
17:43759621|43769684	ENSSSCG00000007355	TOP1	9.48533	7.17313	5.23e-06	up
13:134233747|134234461	ENSSSCG00000011850	-	9.50929	7.19611	0.0310974	up
