# Supplementary material for: Circ-CREBBP inhibits sperm apoptosis via the PI3K-Akt signaling pathway by sponging miR-10384 and miR-143-3p
Source: Commun Biol. 2022 Dec 7;5:1339. doi: 10.1038/s42003-022-04263-2 (PMC9729231; doi:10.1038/s42003-022-04263-2)
Supplement: Supplementary file 7 — Supplementary Data 4 [file 42003_2022_4263_MOESM7_ESM.xlsx]

## Sheet: Supplementary Data 4
DECs-DEMs interaction network.
circRNA	host gene	gene name	regulated	miRNA	regulated	enery	software	score
1:22352136|22363099	ENSSSCG00000004138	HIVEP2	down	ssc-miR-23a	up	-16.01	miRanda	153
16:43997828|44055338	n/a	-	down	ssc-miR-23a	up	-14.63	miRanda	151
9:36769325|36777264	n/a	-	down	ssc-miR-23a	up	-18.73	miRanda	150
9:118014576|118051337	ENSSSCG00000015509	COP1	down	ssc-miR-23a	up	-14.81	miRanda	158
10:32862723|32870103	ENSSSCG00000010987	UBAP2	down	ssc-miR-24-3p	up	-25.84	miRanda	153
16:43997828|44055338	n/a	-	down	ssc-miR-24-3p	up	-21.48	miRanda	157
9:118014576|118051337	ENSSSCG00000015509	COP1	down	ssc-miR-24-3p	up	-19.21	miRanda	151
1:22352136|22363099	ENSSSCG00000004138	HIVEP2	down	ssc-miR-130a	up	-21.8	miRanda	155
16:43997828|44055338	n/a	-	down	ssc-miR-130a	up	-16.17	miRanda	154
18:17859078|17889795	n/a	-	up	ssc-miR-206	down	-19.66	miRanda	167
AEMK02000452.1:1966581|1984156	ENSSSCG00000021669	MARK3	up	ssc-miR-206	down	-16.36	miRanda	159
18:4697810|4708242	ENSSSCG00000016426	-	up	ssc-miR-206	down	-19.27	miRanda	157
2:18855295|18856176	ENSSSCG00000013284	TTC17	up	ssc-miR-206	down	-13.19	miRanda	152
1:22352136|22363099	ENSSSCG00000004138	HIVEP2	down	ssc-miR-378	up	-18.4	miRanda	161
10:32862723|32870103	ENSSSCG00000010987	UBAP2	down	ssc-miR-378	up	-27.63	miRanda	163
14:85924102|85930515	n/a	-	down	ssc-miR-378	up	-15.98	miRanda	150
8:78122833|78125225	ENSSSCG00000009021	LRBA	down	ssc-miR-378	up	-22.35	miRanda	154
16:43997828|44055338	n/a	-	down	ssc-miR-378	up	-21.63	miRanda	157
9:118014576|118051337	ENSSSCG00000015509	COP1	down	ssc-miR-378	up	-17.22	miRanda	153
15:128371748|128420709	ENSSSCG00000016243	RHBDD1	down	ssc-miR-143-3p	up	-21.51	miRanda	153
16:43997828|44055338	n/a	-	down	ssc-miR-143-3p	up	-14.69	miRanda	158
9:36769325|36777264	n/a	-	down	ssc-miR-143-3p	up	-15.84	miRanda	156
9:118014576|118051337	ENSSSCG00000015509	COP1	down	ssc-miR-143-3p	up	-17.42	miRanda	160
1:22352136|22363099	ENSSSCG00000004138	HIVEP2	down	ssc-miR-23b	up	-18.92	miRanda	163
16:43997828|44055338	n/a	-	down	ssc-miR-23b	up	-14.63	miRanda	155
9:36769325|36777264	n/a	-	down	ssc-miR-23b	up	-18.73	miRanda	152
9:118014576|118051337	ENSSSCG00000015509	COP1	down	ssc-miR-23b	up	-17.55	miRanda	158
3:72257880|72262713	ENSSSCG00000023409	TIA1	up	ssc-miR-192	down	-12.01	miRanda	153
14:24746531|24756823	n/a	-	up	ssc-miR-192	down	-19.15	miRanda	154
17:169913|184314	ENSSSCG00000003935	-	up	ssc-miR-192	down	-15.64	miRanda	152
1:22352136|22363099	ENSSSCG00000004138	HIVEP2	down	ssc-miR-142-5p	up	-10.14	miRanda	154
16:43997828|44055338	n/a	-	down	ssc-miR-142-5p	up	-12.09	miRanda	166
9:118014576|118051337	ENSSSCG00000015509	COP1	down	ssc-miR-142-5p	up	-11.05	miRanda	158
16:43997828|44055338	n/a	-	down	ssc-miR-142-3p	up	-13.33	miRanda	151
9:118014576|118051337	ENSSSCG00000015509	COP1	down	ssc-miR-142-3p	up	-13.19	miRanda	153
12:40208079|40217764	ENSSSCG00000022196	CCT6B	down	ssc-miR-129a-5p	up	-9.67	miRanda	151
16:43997828|44055338	n/a	-	down	ssc-miR-129a-5p	up	-24.18	miRanda	157
9:36769325|36777264	n/a	-	down	ssc-miR-129a-5p	up	-18.14	miRanda	170
14:85924102|85930515	n/a	-	down	ssc-miR-155-5p	up	-15.37	miRanda	151
16:43997828|44055338	n/a	-	down	ssc-miR-155-5p	up	-12.86	miRanda	159
9:118014576|118051337	ENSSSCG00000015509	COP1	down	ssc-miR-155-5p	up	-13.59	miRanda	162
13:121588580|121596427	ENSSSCG00000011775	KLHL24	down	ssc-miR-146a-5p	up	-18.09	miRanda	151
14:85924102|85930515	n/a	-	down	ssc-miR-146a-5p	up	-20.81	miRanda	153
16:43997828|44055338	n/a	-	down	ssc-miR-146a-5p	up	-19.15	miRanda	162
9:36769325|36777264	n/a	-	down	ssc-miR-146a-5p	up	-16.79	miRanda	151
9:118014576|118051337	ENSSSCG00000015509	COP1	down	ssc-miR-146a-5p	up	-17.22	miRanda	150
12:40208079|40217764	ENSSSCG00000022196	CCT6B	down	ssc-miR-129b	up	-9.67	miRanda	151
16:43997828|44055338	n/a	-	down	ssc-miR-129b	up	-24.18	miRanda	157
9:36769325|36777264	n/a	-	down	ssc-miR-129b	up	-18.14	miRanda	170
11:4615097|4652306	ENSSSCG00000009302	USP12	down	ssc-miR-1468	up	-20.81	miRanda	162
9:36769325|36777264	n/a	-	down	ssc-miR-1468	up	-17.63	miRanda	150
1:22352136|22363099	ENSSSCG00000004138	HIVEP2	down	ssc-miR-378b-3p	up	-18.4	miRanda	161
10:32862723|32870103	ENSSSCG00000010987	UBAP2	down	ssc-miR-378b-3p	up	-27.63	miRanda	163
14:85924102|85930515	n/a	-	down	ssc-miR-378b-3p	up	-14.6	miRanda	150
8:78122833|78125225	ENSSSCG00000009021	LRBA	down	ssc-miR-378b-3p	up	-18.83	miRanda	153
16:43997828|44055338	n/a	-	down	ssc-miR-378b-3p	up	-20.07	miRanda	156
9:118014576|118051337	ENSSSCG00000015509	COP1	down	ssc-miR-378b-3p	up	-16.84	miRanda	153
X:13482556|13506838	ENSSSCG00000012150	REPS2	up	ssc-miR-96-5p	down	-25.46	miRanda	175
3:114685738|114693539	ENSSSCG00000033753	UBXN2A	up	ssc-miR-96-5p	down	-21.78	miRanda	157
3:38470924|38472523	ENSSSCG00000007951	CREBBP	down	ssc-miR-10384	up	-20.67	miRanda	150
1:22352136|22363099	ENSSSCG00000004138	HIVEP2	down	ssc-miR-223	up	-15.47	miRanda	158
8:78122833|78125225	ENSSSCG00000009021	LRBA	down	ssc-miR-223	up	-11.77	miRanda	150
1:22352136|22363099	ENSSSCG00000004138	HIVEP2	down	ssc-miR-23a	up	-21.1	RNAhybrid	-
14:85924102|85930515	n/a	-	down	ssc-miR-23a	up	-17.6	RNAhybrid	-
13:117469104|117484972	ENSSSCG00000037583	GNB4	down	ssc-miR-23a	up	-17.7	RNAhybrid	-
9:36769325|36777264	n/a	-	down	ssc-miR-23a	up	-21.1	RNAhybrid	-
9:118014576|118051337	ENSSSCG00000015509	COP1	down	ssc-miR-23a	up	-24.6	RNAhybrid	-
10:32862723|32870103	ENSSSCG00000010987	UBAP2	down	ssc-miR-24-3p	up	-30.7	RNAhybrid	-
6:91603895|91605991	ENSSSCG00000003627	ZMYM4	down	ssc-miR-24-3p	up	-22.7	RNAhybrid	-
9:36769325|36777264	n/a	-	down	ssc-miR-24-3p	up	-25.4	RNAhybrid	-
9:118014576|118051337	ENSSSCG00000015509	COP1	down	ssc-miR-24-3p	up	-25.8	RNAhybrid	-
1:22352136|22363099	ENSSSCG00000004138	HIVEP2	down	ssc-miR-130a	up	-25.2	RNAhybrid	-
9:118014576|118051337	ENSSSCG00000015509	COP1	down	ssc-miR-130a	up	-18.3	RNAhybrid	-
18:17859078|17889795	n/a	-	up	ssc-miR-206	down	-22.6	RNAhybrid	-
2:87254645|87264182	ENSSSCG00000034795	SCAMP1	up	ssc-miR-206	down	-20.9	RNAhybrid	-
3:72257880|72262713	ENSSSCG00000023409	TIA1	up	ssc-miR-206	down	-18.1	RNAhybrid	-
AEMK02000452.1:1447480|1456508	ENSSSCG00000002526	RCOR1	up	ssc-miR-206	down	-21.3	RNAhybrid	-
AEMK02000452.1:1966581|1984156	ENSSSCG00000021669	MARK3	up	ssc-miR-206	down	-20.5	RNAhybrid	-
18:4697810|4708242	ENSSSCG00000016426	-	up	ssc-miR-206	down	-23.3	RNAhybrid	-
2:18855295|18856176	ENSSSCG00000013284	TTC17	up	ssc-miR-206	down	-17.4	RNAhybrid	-
7:109906158|109913183	ENSSSCG00000027865	GALC	up	ssc-miR-206	down	-14.7	RNAhybrid	-
1:22352136|22363099	ENSSSCG00000004138	HIVEP2	down	ssc-miR-378	up	-22.9	RNAhybrid	-
10:32862723|32870103	ENSSSCG00000010987	UBAP2	down	ssc-miR-378	up	-32.2	RNAhybrid	-
14:85924102|85930515	n/a	-	down	ssc-miR-378	up	-20.2	RNAhybrid	-
8:78122833|78125225	ENSSSCG00000009021	LRBA	down	ssc-miR-378	up	-25.8	RNAhybrid	-
9:118014576|118051337	ENSSSCG00000015509	COP1	down	ssc-miR-378	up	-28.2	RNAhybrid	-
15:128371748|128420709	ENSSSCG00000016243	RHBDD1	down	ssc-miR-143-3p	up	-26.2	RNAhybrid	-
3:38470924|38472523	ENSSSCG00000007951	CREBBP	down	ssc-miR-143-3p	up	-21.4	RNAhybrid	-
3:113268078|113324246	ENSSSCG00000008576	-	down	ssc-miR-143-3p	up	-22.2	RNAhybrid	-
9:36769325|36777264	n/a	-	down	ssc-miR-143-3p	up	-21.6	RNAhybrid	-
9:118014576|118051337	ENSSSCG00000015509	COP1	down	ssc-miR-143-3p	up	-21.6	RNAhybrid	-
1:22352136|22363099	ENSSSCG00000004138	HIVEP2	down	ssc-miR-23b	up	-23.9	RNAhybrid	-
14:85924102|85930515	n/a	-	down	ssc-miR-23b	up	-17.6	RNAhybrid	-
13:117469104|117484972	ENSSSCG00000037583	GNB4	down	ssc-miR-23b	up	-17.7	RNAhybrid	-
9:36769325|36777264	n/a	-	down	ssc-miR-23b	up	-21.3	RNAhybrid	-
9:118014576|118051337	ENSSSCG00000015509	COP1	down	ssc-miR-23b	up	-23.8	RNAhybrid	-
18:17859078|17889795	n/a	-	up	ssc-miR-192	down	-24.4	RNAhybrid	-
3:72257880|72262713	ENSSSCG00000023409	TIA1	up	ssc-miR-192	down	-17.1	RNAhybrid	-
AEMK02000258.1:361812|364958	ENSSSCG00000034039	SLC11A2	up	ssc-miR-192	down	-22.3	RNAhybrid	-
14:24746531|24756823	n/a	-	up	ssc-miR-192	down	-23.4	RNAhybrid	-
17:169913|184314	ENSSSCG00000003935	-	up	ssc-miR-192	down	-20.8	RNAhybrid	-
1:22352136|22363099	ENSSSCG00000004138	HIVEP2	down	ssc-miR-142-5p	up	-16	RNAhybrid	-
11:4615097|4652306	ENSSSCG00000009302	USP12	down	ssc-miR-142-5p	up	-10.2	RNAhybrid	-
9:36769325|36777264	n/a	-	down	ssc-miR-142-5p	up	-14.5	RNAhybrid	-
9:118014576|118051337	ENSSSCG00000015509	COP1	down	ssc-miR-142-5p	up	-14.4	RNAhybrid	-
9:118014576|118051337	ENSSSCG00000015509	COP1	down	ssc-miR-142-3p	up	-17.2	RNAhybrid	-
1:22352136|22363099	ENSSSCG00000004138	HIVEP2	down	ssc-miR-129a-5p	up	-26.3	RNAhybrid	-
12:40208079|40217764	ENSSSCG00000022196	CCT6B	down	ssc-miR-129a-5p	up	-19.7	RNAhybrid	-
14:85924102|85930515	n/a	-	down	ssc-miR-129a-5p	up	-17.5	RNAhybrid	-
15:128371748|128420709	ENSSSCG00000016243	RHBDD1	down	ssc-miR-129a-5p	up	-20.5	RNAhybrid	-
9:104960017|104984915	ENSSSCG00000029082	KMT2E	down	ssc-miR-129a-5p	up	-15.7	RNAhybrid	-
4:123957581|123998502	ENSSSCG00000006897	CCDC18	down	ssc-miR-129a-5p	up	-18.2	RNAhybrid	-
9:36769325|36777264	n/a	-	down	ssc-miR-129a-5p	up	-24.1	RNAhybrid	-
9:115961318|115979582	ENSSSCG00000015491	-	down	ssc-miR-129a-5p	up	-19.4	RNAhybrid	-
9:118014576|118051337	ENSSSCG00000015509	COP1	down	ssc-miR-129a-5p	up	-18.4	RNAhybrid	-
14:85924102|85930515	n/a	-	down	ssc-miR-155-5p	up	-20.7	RNAhybrid	-
4:123957581|123998502	ENSSSCG00000006897	CCDC18	down	ssc-miR-155-5p	up	-14.2	RNAhybrid	-
9:118014576|118051337	ENSSSCG00000015509	COP1	down	ssc-miR-155-5p	up	-18.3	RNAhybrid	-
13:121588580|121596427	ENSSSCG00000011775	KLHL24	down	ssc-miR-146a-5p	up	-23.6	RNAhybrid	-
14:85924102|85930515	n/a	-	down	ssc-miR-146a-5p	up	-22.9	RNAhybrid	-
11:4615097|4652306	ENSSSCG00000009302	USP12	down	ssc-miR-146a-5p	up	-24.1	RNAhybrid	-
4:111415063|111433006	ENSSSCG00000006850	FAM102B	down	ssc-miR-146a-5p	up	-22.5	RNAhybrid	-
9:36769325|36777264	n/a	-	down	ssc-miR-146a-5p	up	-21.2	RNAhybrid	-
9:118014576|118051337	ENSSSCG00000015509	COP1	down	ssc-miR-146a-5p	up	-24.2	RNAhybrid	-
1:22352136|22363099	ENSSSCG00000004138	HIVEP2	down	ssc-miR-129b	up	-26.3	RNAhybrid	-
12:40208079|40217764	ENSSSCG00000022196	CCT6B	down	ssc-miR-129b	up	-19.7	RNAhybrid	-
14:85924102|85930515	n/a	-	down	ssc-miR-129b	up	-17.5	RNAhybrid	-
15:128371748|128420709	ENSSSCG00000016243	RHBDD1	down	ssc-miR-129b	up	-20.5	RNAhybrid	-
9:104960017|104984915	ENSSSCG00000029082	KMT2E	down	ssc-miR-129b	up	-15.7	RNAhybrid	-
4:123957581|123998502	ENSSSCG00000006897	CCDC18	down	ssc-miR-129b	up	-18.2	RNAhybrid	-
9:36769325|36777264	n/a	-	down	ssc-miR-129b	up	-24.1	RNAhybrid	-
9:115961318|115979582	ENSSSCG00000015491	-	down	ssc-miR-129b	up	-19.4	RNAhybrid	-
9:118014576|118051337	ENSSSCG00000015509	COP1	down	ssc-miR-129b	up	-18.4	RNAhybrid	-
1:22352136|22363099	ENSSSCG00000004138	HIVEP2	down	ssc-miR-1468	up	-23.7	RNAhybrid	-
11:4615097|4652306	ENSSSCG00000009302	USP12	down	ssc-miR-1468	up	-29	RNAhybrid	-
9:36769325|36777264	n/a	-	down	ssc-miR-1468	up	-21.5	RNAhybrid	-
9:115961318|115979582	ENSSSCG00000015491	-	down	ssc-miR-1468	up	-19	RNAhybrid	-
1:22352136|22363099	ENSSSCG00000004138	HIVEP2	down	ssc-miR-378b-3p	up	-22.9	RNAhybrid	-
10:32862723|32870103	ENSSSCG00000010987	UBAP2	down	ssc-miR-378b-3p	up	-31.3	RNAhybrid	-
14:85924102|85930515	n/a	-	down	ssc-miR-378b-3p	up	-20.2	RNAhybrid	-
8:78122833|78125225	ENSSSCG00000009021	LRBA	down	ssc-miR-378b-3p	up	-23	RNAhybrid	-
9:118014576|118051337	ENSSSCG00000015509	COP1	down	ssc-miR-378b-3p	up	-25.3	RNAhybrid	-
14:14983402|14992789	ENSSSCG00000026044	FDFT1	up	ssc-miR-96-5p	down	-20.1	RNAhybrid	-
14:14989270|15001827	ENSSSCG00000026044	FDFT1	up	ssc-miR-96-5p	down	-20.1	RNAhybrid	-
AEMK02000452.1:1966581|1984156	ENSSSCG00000021669	MARK3	up	ssc-miR-96-5p	down	-21.2	RNAhybrid	-
X:13482556|13506838	ENSSSCG00000012150	REPS2	up	ssc-miR-96-5p	down	-27.1	RNAhybrid	-
14:28122866|28123179	ENSSSCG00000009755	AACS	up	ssc-miR-96-5p	down	-19.2	RNAhybrid	-
3:114685738|114693539	ENSSSCG00000033753	UBXN2A	up	ssc-miR-96-5p	down	-27.4	RNAhybrid	-
5:7338822|7345954	ENSSSCG00000000068	EP300	up	ssc-miR-96-5p	down	-22.3	RNAhybrid	-
7:31483062|31510920	ENSSSCG00000001549	FKBP5	up	ssc-miR-96-5p	down	-19.9	RNAhybrid	-
3:38470924|38472523	ENSSSCG00000007951	CREBBP	down	ssc-miR-10384	up	-29.6	RNAhybrid	-
9:36769325|36777264	n/a	-	down	ssc-miR-10384	up	-20.9	RNAhybrid	-
1:22352136|22363099	ENSSSCG00000004138	HIVEP2	down	ssc-miR-223	up	-20	RNAhybrid	-
8:78122833|78125225	ENSSSCG00000009021	LRBA	down	ssc-miR-223	up	-15.7	RNAhybrid	-
9:118014576|118051337	ENSSSCG00000015509	COP1	down	ssc-miR-223	up	-17.3	RNAhybrid	-
