# Supplementary material for: Circ-CREBBP inhibits sperm apoptosis via the PI3K-Akt signaling pathway by sponging miR-10384 and miR-143-3p
Source: Commun Biol. 2022 Dec 7;5:1339. doi: 10.1038/s42003-022-04263-2 (PMC9729231; doi:10.1038/s42003-022-04263-2)
Supplement: Supplementary file 8 — Supplementary Data 5 [file 42003_2022_4263_MOESM8_ESM.xlsx]

## Sheet: Fig. 2a
Fig. 2a Venn diagram of circRNAs identified in the current study and porcine circRNAs contained in the circAtlas and circNET databases.
EVs	circatlas	circNET
1:100441784|100445952	8:103282998|103304753	AEMK02000123.1:10975|24427
1:100589850|100603238	15:77203628|77283482	AEMK02000123.1:4114|26730
1:100589850|100613174	13:83269021|83271995	AEMK02000149.1:11523|17726
1:100589850|100626668	7:5317887|5318078	AEMK02000149.1:11523|23760
1:100589850|100626714	15:76177104|76208776	AEMK02000149.1:17817|23760
1:100597460|100603238	1:16290202|16301218	AEMK02000151.1:5880|15255
1:100601423|100603238	15:66325873|66336113	AEMK02000153.1:11133|15427
1:100611829|100613174	9:32660236|32696726	AEMK02000153.1:11133|18530
1:10070672|10099544	9:36582935|36599564	AEMK02000153.1:17894|18530
1:10099395|10175846	16:49128657|49131915	AEMK02000153.1:69513|82764
1:102571848|102574753	18:33793988|33813252	AEMK02000156.1:2768|13212
1:102864439|102864633	7:64233228|64253407	AEMK02000156.1:2768|20830
1:103695963|103719907	12:17033862|17060678	AEMK02000156.1:2768|26364
1:103798188|103810183	9:36437190|36481531	AEMK02000156.1:90581|90708
1:103798188|103815098	7:55929250|55929793	AEMK02000156.1:91204|91255
1:103802719|103817157	2:28590108|28590353	AEMK02000162.1:46506|52654
1:105172180|105201612	6:31785573|31792891	AEMK02000168.1:49095|49282
1:105987822|106000228	5:93158505|93179585	AEMK02000168.1:51453|72288
1:105998541|106000228	3:29286191|29291084	AEMK02000172.1:10756|58824
1:106068393|106084251	3:10792825|10816987	AEMK02000172.1:19926|67424
1:106148090|106150609	8:47636590|47645123	AEMK02000172.1:19945|67424
1:106150521|106167768	8:44731137|44747782	AEMK02000172.1:3549|50910
1:106260487|106339367	5:43135010|43151991	AEMK02000172.1:8102|53071
1:106314173|106317699	2:12507024|12509238	AEMK02000173.1:27328|27724
1:106314173|106339367	8:33426798|33565919	AEMK02000183.1:15816|24638
1:106913171|106916291	13:135007591|135062178	AEMK02000183.1:24541|37003
1:106923369|106924847	16:21056631|21066079	AEMK02000183.1:34137|34201
1:107037535|107038333	13:31891050|31901336	AEMK02000188.1:11417|18176
1:107535162|107553238	10:9774694|9783682	AEMK02000188.1:11417|24587
1:107552365|107553238	4:117895095|117917739	AEMK02000188.1:11417|33806
1:107763496|107763896	X:59282807|59308055	AEMK02000188.1:11417|51596
1:107843607|107845589	13:83213425|83247676	AEMK02000188.1:11417|57971
1:107914467|107915814	12:46853006|46854128	AEMK02000188.1:11417|64360
1:107925741|107926980	6:157293187|157297763	AEMK02000188.1:18266|24587
1:107957118|107957282	1:271731623|271731774	AEMK02000188.1:18266|33806
1:108248956|108249911	17:17026012|17029727	AEMK02000188.1:18266|51596
1:108326426|108328989	2:141450344|141450724	AEMK02000188.1:18266|57971
1:108328589|108328989	15:25128581|25161087	AEMK02000188.1:18266|64360
1:108385212|108386218	4:107534654|107539868	AEMK02000188.1:20456|59831
1:108459471|108486823	9:52629112|52657445	AEMK02000188.1:24678|33806
1:108482616|108486823	8:1858412|1862708	AEMK02000188.1:24678|51596
1:108781124|108782411	14:45956609|45960223	AEMK02000188.1:24678|57971
1:108998382|109014684	16:35120233|35128980	AEMK02000188.1:24678|64360
1:109015758|109019194	5:3692655|3693202	AEMK02000188.1:33897|51596
1:10906|15217	4:57782515|57797471	AEMK02000188.1:33897|57971
1:10906|18696	2:102144323|102144619	AEMK02000188.1:33897|64360
1:110024594|110026321	12:47707675|47707843	AEMK02000188.1:51686|57971
1:110034206|110042154	4:67682727|67687622	AEMK02000188.1:51686|64360
1:110043814|110045873	4:123680042|123682885	AEMK02000188.1:58063|64360
1:110718310|110719355	1:184387490|184390349	AEMK02000189.1:62638|62787
1:110759558|110760679	13:25693059|25715600	AEMK02000192.1:21994|24241
1:111512665|111528208	9:79953185|80033777	AEMK02000203.1:26635|43166
1:112774113|112786111	11:1118997|1157049	AEMK02000203.1:43038|43166
1:112812140|112828063	13:140860987|140884066	AEMK02000203.1:43124|48802
1:112862368|112885058	3:85839929|85892093	AEMK02000203.1:57955|60488
1:112924141|112928033	14:57645368|57670421	AEMK02000203.1:57982|60391
1:112968880|112974578	6:159908971|159949753	AEMK02000203.1:60331|60413
1:112973293|112974578	5:93010553|93025709	AEMK02000203.1:60646|60941
1:112973293|112976828	10:15175030|15179109	AEMK02000203.1:60727|60826
1:112981689|113013582	6:10162172|10162625	AEMK02000203.1:60756|60941
1:112996635|113013582	14:30506081|30507112	AEMK02000203.1:60782|60941
1:113012687|113013582	16:50441694|50478728	AEMK02000203.1:60782|60943
1:113100915|113131324	3:101765610|101802131	AEMK02000203.1:60791|60941
1:113128000|113128579	7:80692944|80738666	AEMK02000204.1:23461|31623
1:113128000|113131324	13:200007334|200025874	AEMK02000207.1:16114|36829
1:113320667|113385087	6:62413075|62415556	AEMK02000207.1:16114|59707
1:113362647|113377340	2:102234642|102264179	AEMK02000207.1:22319|59707
1:113412644|113412843	16:40281928|40291126	AEMK02000207.1:2625|15745
1:113999219|114003385	1:250124673|250126801	AEMK02000207.1:2625|36829
1:114716401|114727059	9:67074576|67099149	AEMK02000207.1:2625|59707
1:114716401|114740195	12:59351567|59353890	AEMK02000207.1:31038|47872
1:115259274|115270896	1:25701370|25703637	AEMK02000207.1:37213|59707
1:115263339|115263755	1:57287610|57291217	AEMK02000216.1:19559|19683
1:115270673|115274463	1:54501586|54509091	AEMK02000216.1:24119|24240
1:115526932|115585772	3:101274560|101303076	AEMK02000218.1:105|1249
1:115553445|115579538	15:120528313|120578549	AEMK02000218.1:105|2078
1:115553445|115585772	1:123640515|123681596	AEMK02000218.1:105|22897
1:115553445|115595480	1:132933641|132936676	AEMK02000218.1:105|4206
1:115575635|115584971	15:93687057|93687281	AEMK02000218.1:105|8347
1:115575635|115585772	11:63701551|63706143	AEMK02000218.1:4093|11493
1:115575635|115595480	9:92465575|92476140	AEMK02000218.1:4093|22897
1:115791744|115820705	13:50185995|50304035	AEMK02000218.1:4117|11493
1:115818646|115820705	5:104341858|104367080	AEMK02000218.1:4117|22897
1:11584817|11596113	4:127660153|127660453	AEMK02000218.1:8190|22897
1:116400801|116403709	6:96815907|96817319	AEMK02000225.1:39065|58096
1:116401169|116425776	2:88856564|88863424	AEMK02000225.1:50127|58096
1:116401169|116427156	6:95091551|95114096	AEMK02000225.1:50127|61913
1:116401169|116430007	6:50800975|50805306	AEMK02000229.1:12493|45735
1:116466531|116473868	1:108319202|108365772	AEMK02000229.1:12724|47225
1:116466531|116484453	1:18619987|18712497	AEMK02000229.1:14609|19840
1:116469351|116477770	7:29489059|29493954	AEMK02000229.1:14609|47382
1:11656690|11658867	15:84377485|84431003	AEMK02000229.1:14609|47449
1:116587072|116594933	2:136458791|136466107	AEMK02000229.1:14801|49327
1:116618475|116620671	8:101753028|101761398	AEMK02000229.1:15678|49542
1:11663343|11669379	10:24218228|24232190	AEMK02000229.1:17231|50428
1:11665441|11723132	6:34615820|34621968	AEMK02000229.1:18076|51399
1:11694105|11723132	17:11033618|11044391	AEMK02000229.1:19118|52206
1:11694105|11735531	1:145324451|145344654	AEMK02000229.1:19627|53201
1:11716217|11735531	1:165996063|166058413	AEMK02000229.1:285|19840
1:11717398|11720774	2:133976286|134034219	AEMK02000229.1:285|53778
1:11731352|11735531	17:26359254|26361944	AEMK02000237.1:27722|27843
1:11750859|11799068	3:81204941|81208191	AEMK02000248.1:109069|125648
1:118790206|118794194	1:41146931|41180922	AEMK02000256.1:115940|149954
1:119147938|119152992	14:111317407|111326679	AEMK02000256.1:115940|173769
1:119246117|119252920	9:101410421|101411553	AEMK02000256.1:115940|176408
1:119372718|119384719	9:121622843|121643233	AEMK02000256.1:125005|129869
1:119487614|119500634	2:77977740|78004018	AEMK02000256.1:179993|180619
1:119505796|119516561	2:105339149|105340670	AEMK02000256.1:24293|25540
1:119558445|119579419	8:31079805|31089460	AEMK02000256.1:24293|33758
1:119728606|119728807	6:44001516|44008129	AEMK02000256.1:24293|34884
1:119735151|119740313	6:57011324|57020936	AEMK02000256.1:24293|35634
1:119738115|119740313	13:140258657|140290953	AEMK02000256.1:33012|35088
1:119739121|119740313	5:16872405|16876254	AEMK02000256.1:33012|35634
1:119852377|119857374	17:37980007|37991181	AEMK02000258.1:102954|117235
1:119876497|119878715	16:28162460|28207944	AEMK02000258.1:102954|118101
1:119876497|119905302	12:59283539|59296987	AEMK02000258.1:102991|116844
1:119905146|119909321	3:93384140|93384704	AEMK02000258.1:102991|117235
1:12041132|12074918	14:6641867|6642384	AEMK02000258.1:103010|116844
1:120501614|120548941	4:45518253|45574155	AEMK02000258.1:105680|105769
1:12056480|12065074	15:66276965|66299872	AEMK02000258.1:116790|118101
1:120887225|120902517	3:80682521|80723861	AEMK02000258.1:116790|122771
1:121098416|121104566	11:12838583|12862293	AEMK02000258.1:118006|122771
1:121172071|121176242	17:50772488|50791634	AEMK02000258.1:119958|122771
1:121172071|121182126	7:60990842|60992861	AEMK02000258.1:121791|122771
1:121173353|121178619	1:103866633|103876985	AEMK02000258.1:122707|126698
1:121217326|121228255	3:73730498|73755356	AEMK02000258.1:131910|132049
1:121217326|121230821	1:112781675|112786111	AEMK02000258.1:133035|133203
1:121217326|121235683	16:79148546|79154463	AEMK02000258.1:133050|133192
1:121217326|121238262	9:96182061|96308959	AEMK02000258.1:159676|159802
1:121320464|121335034	1:129601956|129617020	AEMK02000258.1:159696|159832
1:121330342|121330926	15:80382014|80410643	AEMK02000258.1:159782|159828
1:121330342|121335034	11:46255540|46308268	AEMK02000258.1:160001|160138
1:121334814|121338607	8:53757977|53781139	AEMK02000258.1:160042|160191
1:121338445|121348284	8:132123346|132130358	AEMK02000258.1:160046|160197
1:121338445|121360838	12:39084765|39094157	AEMK02000258.1:160072|160197
1:121343117|121348284	9:10684937|10708255	AEMK02000258.1:160084|160197
1:122394544|122426294	4:35979824|36005106	AEMK02000258.1:160089|160191
1:122494128|122498068	11:23145463|23158036	AEMK02000258.1:160187|160345
1:122494128|122514658	16:29763897|29797079	AEMK02000258.1:160354|160520
1:122565598|122565937	7:35686709|35711099	AEMK02000258.1:161713|162406
1:122641984|122644454	3:114113869|114122114	AEMK02000258.1:161793|162399
1:122641984|122652467	4:90235723|90244818	AEMK02000258.1:161823|162473
1:122641984|122657116	2:18951985|18952197	AEMK02000258.1:162399|163576
1:122641984|122664384	4:65441133|65508255	AEMK02000258.1:162423|163513
1:122651161|122652467	14:22808212|22831226	AEMK02000258.1:162423|163547
1:122652352|122668343	7:909533|919848	AEMK02000258.1:162423|163562
1:122666358|122676949	3:31283103|31285667	AEMK02000258.1:162423|163565
1:122937599|122944470	1:222616863|222668165	AEMK02000258.1:162423|163574
1:12353964|12388087	3:31250811|31253767	AEMK02000258.1:162423|163576
1:123607338|123610250	7:117693554|117714639	AEMK02000258.1:162423|163581
1:12514457|12528866	2:141440312|141457233	AEMK02000258.1:162430|163558
1:12551028|12560834	14:55992300|56018680	AEMK02000258.1:162430|163574
1:126257521|126259616	13:98251218|98321827	AEMK02000258.1:162430|163576
1:126674492|126678967	3:57468496|57478744	AEMK02000258.1:199215|201164
1:126748259|126758243	18:10742830|10745487	AEMK02000258.1:227738|227803
1:126941907|126942068	3:93917191|93917722	AEMK02000258.1:266698|269698
1:126985985|126991429	14:68895175|68904164	AEMK02000258.1:266698|275453
1:127046809|127090833	7:32950537|32961545	AEMK02000258.1:266698|277808
1:127053481|127053985	7:77818495|77887690	AEMK02000258.1:266698|278445
1:127053481|127059116	3:7553137|7562712	AEMK02000258.1:266698|282169
1:127066890|127068976	1:159325915|159341833	AEMK02000258.1:266698|284674
1:127175568|127177694	6:6853775|6855411	AEMK02000258.1:267866|269698
1:127175568|127207695	2:85605899|85626028	AEMK02000258.1:267866|275453
1:127177596|127196307	6:91570240|91596635	AEMK02000258.1:267866|277808
1:127195769|127196307	2:136907206|136937721	AEMK02000258.1:267866|278445
1:127195769|127207695	15:84290630|84290950	AEMK02000258.1:271143|277808
1:127638206|127639937	14:46982871|46993251	AEMK02000258.1:275347|277808
1:127746552|127748026	6:145827674|145907655	AEMK02000258.1:275347|278445
1:127746552|127748761	13:65818994|65839054	AEMK02000258.1:275347|282169
1:127748574|127750235	7:29705374|29705769	AEMK02000258.1:276847|277808
1:127752034|127755849	2:68895559|68901124	AEMK02000258.1:276847|278445
1:127787936|127788700	11:11280594|11283491	AEMK02000258.1:278357|282169
1:127790682|127803886	3:10762696|10762835	AEMK02000258.1:280862|282169
1:127803769|127806205	11:24785625|24863334	AEMK02000258.1:282079|284674
1:127977231|127987394	15:100761352|100766173	AEMK02000258.1:304841|304931
1:128003103|128003586	11:7729646|7741962	AEMK02000258.1:315764|323942
1:128008667|128008819	2:27163828|27176870	AEMK02000258.1:317562|318456
1:128098556|128120765	15:80409107|80438596	AEMK02000258.1:317562|323942
1:128119613|128120765	2:144591462|144612731	AEMK02000258.1:318098|323942
1:128273663|128285099	14:40499310|40502723	AEMK02000258.1:318513|321403
1:128273663|128295890	1:127750075|127752193	AEMK02000258.1:320607|323942
1:128284940|128295890	16:34955143|34972530	AEMK02000258.1:348167|376062
1:128284940|128303784	10:15236726|15239313	AEMK02000258.1:354890|357845
1:128359488|128392279	6:75664869|75667525	AEMK02000258.1:354890|360800
1:128368475|128373685	13:140290847|140319624	AEMK02000258.1:354890|369782
1:128372164|128373685	8:78129672|78165295	AEMK02000258.1:354890|376062
1:128372164|128394168	9:77529970|77532203	AEMK02000258.1:356547|375966
1:128387831|128388977	12:16164207|16195799	AEMK02000258.1:357135|376062
1:128398296|128401555	1:75727685|75792001	AEMK02000258.1:359492|360800
1:128401431|128418449	3:54832393|54850266	AEMK02000258.1:359492|376062
1:128416701|128451024	X:61688015|61746482	AEMK02000258.1:360556|360800
1:128423905|128441443	9:67325894|67345046	AEMK02000258.1:361812|364958
1:128517403|128521610	1:215644030|215652503	AEMK02000258.1:361812|376062
1:128852873|128864219	9:104126782|104130729	AEMK02000258.1:364532|364958
1:128941013|128947102	15:38676982|38678179	AEMK02000258.1:366195|367469
1:129062737|129078630	1:16368499|16374414	AEMK02000258.1:366195|369782
1:129078448|129085684	12:10530870|10538429	AEMK02000258.1:366195|376062
1:129102981|129114618	1:110908422|110909044	AEMK02000258.1:37397|37990
1:129167634|129185328	14:20699497|20707625	AEMK02000258.1:54214|56796
1:129597881|129602162	3:87299327|87312575	AEMK02000258.1:93433|117235
1:129601956|129602162	4:90154266|90181535	AEMK02000260.1:42454|54373
1:129611544|129620833	1:54082885|54236427	AEMK02000261.1:126639|150888
1:129651197|129662208	17:13865947|13915744	AEMK02000261.1:150782|174451
1:129651197|129688206	1:139175031|139177051	AEMK02000261.1:421161|442479
1:129659979|129660276	1:108658425|108658585	AEMK02000261.1:429300|442479
1:129659979|129662208	4:10608733|10635633	AEMK02000261.1:507228|516865
1:129687076|129688206	9:109488214|109534883	AEMK02000261.1:97438|132197
1:129841754|129843054	6:68476420|68479602	AEMK02000261.1:97438|168416
1:129841831|129843054	13:132831927|132837247	AEMK02000261.1:99643|107606
1:129891354|129892416	2:100380422|100380618	AEMK02000264.1:114404|114567
1:129988313|129990525	5:39578448|39592889	AEMK02000264.1:143037|151939
1:130089894|130103599	8:18105573|18107536	AEMK02000264.1:149617|149766
1:130115666|130146987	3:93097254|93099206	AEMK02000264.1:149629|149753
1:130123440|130135689	14:88879856|88903236	AEMK02000274.1:8121|16332
1:130253273|130256849	7:110357253|110359209	AEMK02000278.1:116784|136076
1:130255152|130256849	15:77571047|77599481	AEMK02000282.1:13257|22985
1:130268080|130275035	15:83240537|83254480	AEMK02000282.1:19474|22985
1:130268080|130277126	2:105137098|105140919	AEMK02000287.1:10245|45276
1:130275526|130277126	1:21541772|21560234	AEMK02000288.1:2594|22389
1:130445311|130445637	1:186167794|186201223	AEMK02000291.1:12996|82975
1:130665926|130676496	6:95386102|95387875	AEMK02000291.1:1474|76309
1:130673682|130676496	5:7544822|7550897	AEMK02000291.1:1474|76327
1:130924166|130925148	AEMK02000602.1:110826|113939	AEMK02000291.1:2001|76875
1:131098976|131104224	18:18888234|18905375	AEMK02000291.1:2260|77301
1:131098976|131106285	8:118204180|118226819	AEMK02000291.1:2666|77301
1:131098976|131120613	AEMK02000452.1:2281177|2317090	AEMK02000291.1:2666|77842
1:131103657|131106285	13:121175892|121183960	AEMK02000291.1:4012|77975
1:131106011|131120613	5:101541822|101568428	AEMK02000291.1:4128|77975
1:131111611|131120613	11:17761434|17788643	AEMK02000291.1:5384|79598
1:131113576|131120613	17:35991572|35998513	AEMK02000291.1:5776|80987
1:131275849|131284557	10:13449564|13471890	AEMK02000291.1:687|74721
1:131278582|131284557	14:38650746|38650906	AEMK02000291.1:7183|81161
1:131284456|131288341	18:18622642|18623490	AEMK02000291.1:7579|82737
1:131294846|131313622	6:14725616|14737054	AEMK02000291.1:976|74721
1:131326820|131331148	8:109172104|109217582	AEMK02000291.1:976|76026
1:131326820|131340853	14:124484124|124485695	AEMK02000292.1:209952|236706
1:131532627|131539474	14:110955590|111024623	AEMK02000292.1:236473|236976
1:131532627|131585593	7:28652994|28655668	AEMK02000295.1:14328|35047
1:131562777|131585593	14:22381917|22387454	AEMK02000295.1:14328|36863
1:132924804|132963031	15:104702215|104731341	AEMK02000297.1:114223|123919
1:135665660|135669968	13:61280993|61281808	AEMK02000297.1:116518|119774
1:136190466|136199337	13:169775257|169866928	AEMK02000297.1:116518|127323
1:136190466|136207882	13:122727540|122750151	AEMK02000297.1:11803|21253
1:136226171|136226345	18:11092397|11133851	AEMK02000297.1:11803|31304
1:136226171|136229651	7:4764747|4766205	AEMK02000297.1:11803|41660
1:136226171|136233586	1:230214293|230260047	AEMK02000297.1:11803|61488
1:137118629|137120599	12:47861307|47868411	AEMK02000297.1:11803|71524
1:137638041|137638586	16:33272840|33344853	AEMK02000297.1:119601|127323
1:137910161|137926610	6:81526332|81526886	AEMK02000297.1:12027|21922
1:137967035|137967466	18:45990790|46019808	AEMK02000297.1:12027|31972
1:138126809|138141536	3:85487041|85570776	AEMK02000297.1:12027|42327
1:138371349|138372065	2:126867672|126873147	AEMK02000297.1:12027|62151
1:138468428|138505733	5:99872446|99896391	AEMK02000297.1:12027|72192
1:139595261|139599600	13:197349493|197360689	AEMK02000297.1:125032|127323
1:139598054|139599600	13:196247042|196247798	AEMK02000297.1:12540|22182
1:139791489|139791984	11:15198209|15318826	AEMK02000297.1:12540|32233
1:141971369|141976711	18:49006799|49039983	AEMK02000297.1:12540|72453
1:143295152|143296745	3:11578381|11589857	AEMK02000297.1:127067|127323
1:143935237|143936008	6:79117774|79198835	AEMK02000297.1:1804|21253
1:143984154|143988782	13:202821884|202878755	AEMK02000297.1:1804|31304
1:14416335|14457143	5:103082531|103107920	AEMK02000297.1:1804|41660
1:144242532|144243522	6:165269273|165368616	AEMK02000297.1:1804|71524
1:144935175|144939137	14:50031291|50032832	AEMK02000297.1:21851|31304
1:144967552|144969914	1:92489187|92500271	AEMK02000297.1:21851|41660
1:144968394|144996054	11:25209180|25328875	AEMK02000297.1:21851|61488
1:144999899|145000175	4:88731237|88732517	AEMK02000297.1:21851|71524
1:145555759|145572777	2:58406215|58407960	AEMK02000297.1:22075|31972
1:145568782|145572777	2:147503742|147525270	AEMK02000297.1:22075|42327
1:145606820|145638870	5:21543057|21543230	AEMK02000297.1:22075|62151
1:145793906|145798752	6:60682792|60683998	AEMK02000297.1:22075|72192
1:145950262|145964893	X:57394775|57425431	AEMK02000297.1:22588|32233
1:146128967|146194348	8:115318638|115354304	AEMK02000297.1:22588|72453
1:146142261|146194348	11:4974100|4984848	AEMK02000297.1:31901|41660
1:146154356|146194348	8:66145983|66209551	AEMK02000297.1:31901|61488
1:146174106|146194348	5:22580095|22582673	AEMK02000297.1:31901|71524
1:146194240|146210585	13:13966739|13987364	AEMK02000297.1:32126|62151
1:14662109|14662345	1:3238764|3314612	AEMK02000297.1:32126|72192
1:147733199|147734250	10:43994555|44005098	AEMK02000297.1:32639|72453
1:147765752|147767245	4:103318060|103326827	AEMK02000297.1:42256|71524
1:148078038|148087593	1:109966724|109972743	AEMK02000297.1:42481|72192
1:14810160|14817648	1:126501046|126510122	AEMK02000297.1:42994|72453
1:14813380|14817648	15:32382040|32403042	AEMK02000300.1:13673|42414
1:14817548|14851175	8:78096930|78149670	AEMK02000300.1:25029|65737
1:14817548|14851934	13:202850961|202861376	AEMK02000312.1:15667|15793
1:149258310|149272247	14:63453910|63467500	AEMK02000315.1:11933|48419
1:149478221|149488620	3:18569623|18581030	AEMK02000315.1:36151|55326
1:149525672|149541172	15:60397847|60412728	AEMK02000320.1:63493|119079
1:149525672|149542825	6:52971038|53022326	AEMK02000322.1:13342|21749
1:151776795|151865726	2:38489637|38514188	AEMK02000322.1:13927|37079
1:15194008|15197067	17:41566158|41597155	AEMK02000324.1:112316|140375
1:15194008|15250781	4:106845342|106852999	AEMK02000324.1:112316|169417
1:15213063|15250781	15:33537061|33591650	AEMK02000324.1:140081|147097
1:15245644|15250781	13:79309593|79330858	AEMK02000324.1:140081|169417
1:152692959|152705386	AEMK02000697.1:40353|105608	AEMK02000324.1:145563|147097
1:152700474|152737450	9:73100284|73149020	AEMK02000324.1:182091|224588
1:152716026|152722263	7:61121465|61163784	AEMK02000324.1:220310|240627
1:152723999|152737450	1:138371349|138372065	AEMK02000324.1:220310|254101
1:152738680|152751454	13:37468499|37485491	AEMK02000324.1:253954|267097
1:152743539|152746926	10:32840622|32870103	AEMK02000324.1:65353|140375
1:15281913|15286581	1:215085800|215219681	AEMK02000324.1:94738|140375
1:15281913|15313904	15:15812654|15872004	AEMK02000324.1:94738|169417
1:15310676|15312230	3:87303092|87307407	AEMK02000326.1:8167|8356
1:15310676|15313904	10:69228915|69235186	AEMK02000326.1:8754|8937
1:15310676|15320349	6:146994410|147047211	AEMK02000326.1:8919|11885
1:15381005|15387513	13:83964326|83972108	AEMK02000326.1:8956|11872
1:15381005|15393198	1:263804087|263814895	AEMK02000328.1:148021|149233
1:15408443|15443446	X:98601954|98610494	AEMK02000328.1:189929|193238
1:15442942|15443446	1:163211217|163212239	AEMK02000328.1:193116|196135
1:1555116|1561908	3:31253690|31255612	AEMK02000328.1:193163|196088
1:158261841|158264523	13:156859072|156875670	AEMK02000328.1:193176|196100
1:158261841|158267526	7:31663735|31670756	AEMK02000328.1:196089|196255
1:158660377|158666073	17:11047513|11047829	AEMK02000328.1:196098|196305
1:158665943|158758254	3:116220625|116292566	AEMK02000328.1:196121|196293
1:158693805|158709994	3:57813373|57813525	AEMK02000328.1:196275|196428
1:158985539|158988560	X:110652116|110658237	AEMK02000328.1:196290|196428
1:158988466|159006320	9:36095331|36113740	AEMK02000328.1:196570|196638
1:159289328|159298536	4:34739695|34742072	AEMK02000328.1:226184|230090
1:159371732|159375875	9:126362002|126371543	AEMK02000328.1:228882|230090
1:159375767|159381432	15:79312801|79343051	AEMK02000328.1:229917|230031
1:159390070|159390684	5:82238238|82274529	AEMK02000328.1:257225|269465
1:161611162|161612268	2:61199099|61201817	AEMK02000328.1:269331|274239
1:161909790|161924707	X:123485610|123494184	AEMK02000328.1:269331|275679
1:161914174|161924707	15:105192407|105215674	AEMK02000328.1:269331|289172
1:162115331|162116033	6:118711564|118725972	AEMK02000328.1:274030|275679
1:16220276|16224015	7:58850363|58868520	AEMK02000328.1:284564|287245
1:16223911|16234651	6:109193862|109200845	AEMK02000328.1:334734|337286
1:162429653|162441181	11:14579873|14603445	AEMK02000328.1:334734|342617
1:16299708|16307993	4:124475820|124479030	AEMK02000328.1:334734|364534
1:16299708|16331173	14:112618171|112622540	AEMK02000328.1:334734|373069
1:163013886|163015393	2:136984406|136991693	AEMK02000328.1:340734|350601
1:163013886|163020678	13:56951819|57007489	AEMK02000328.1:363064|364534
1:163020391|163020678	14:30051445|30056331	AEMK02000328.1:373774|374627
1:163020391|163026409	4:98027350|98027649	AEMK02000328.1:373774|383553
1:163026219|163030003	3:11613215|11621256	AEMK02000328.1:373774|413562
1:163031932|163032794	8:132106182|132145167	AEMK02000328.1:373774|413587
1:16307508|16307993	6:104012235|104024199	AEMK02000328.1:379436|380055
1:163189295|163189984	1:263902377|263916275	AEMK02000328.1:379436|392574
1:163189295|163197984	1:182335259|182341116	AEMK02000328.1:379436|404424
1:163211217|163212239	1:81753359|81777859	AEMK02000328.1:379436|413587
1:163283877|163300254	1:87169274|87212987	AEMK02000328.1:379436|427844
1:163293984|163300254	3:26689980|26690578	AEMK02000328.1:392428|404424
1:163294087|163297213	8:112308514|112331428	AEMK02000328.1:392428|427844
1:163294087|163300254	5:38613722|38691091	AEMK02000328.1:416892|419490
1:163300048|163303160	16:23489309|23598372	AEMK02000328.1:422143|427844
1:1633214|1663793	3:1811799|1812288	AEMK02000328.1:427141|427844
1:16337729|16341714	2:78831921|78840742	AEMK02000328.1:462693|463670
1:163457570|163467256	2:87088416|87109335	AEMK02000328.1:462693|463689
1:163457570|163481032	2:88144038|88196830	AEMK02000328.1:463651|463739
1:163469286|163481032	13:18670725|18693680	AEMK02000328.1:467307|469097
1:163475931|163481032	11:49196508|49216889	AEMK02000328.1:467307|477925
1:163475931|163485045	1:95596056|95600460	AEMK02000328.1:467307|497840
1:163475931|163493697	9:75628054|75646985	AEMK02000328.1:480067|481883
1:163477441|163481032	3:3733667|3743164	AEMK02000328.1:481686|482730
1:163477441|163485045	9:58027286|58029201	AEMK02000328.1:490352|491592
1:16352299|16357982	2:29550704|29597527	AEMK02000328.1:497699|498597
1:163571159|163584738	1:182231886|182242093	AEMK02000328.1:497699|506092
1:163582925|163584738	15:84582044|84682641	AEMK02000328.1:508355|510177
1:163582925|163587393	8:65307441|65310079	AEMK02000328.1:509475|510177
1:16366075|16371076	9:107100169|107126306	AEMK02000328.1:520227|520316
1:16368499|16371076	1:141953600|141953904	AEMK02000328.1:521358|523339
1:16368499|16374414	14:36312060|36332576	AEMK02000328.1:527838|528122
1:16369649|16374414	6:162274877|162281453	AEMK02000328.1:529962|531828
1:163743155|163758473	3:73577357|73607577	AEMK02000328.1:532749|533327
1:163865640|163866262	15:16772403|16790385	AEMK02000328.1:535154|549960
1:16406041|16420284	8:113194888|113213935	AEMK02000328.1:549540|550011
1:164354260|164357824	12:5471981|5474791	AEMK02000328.1:551966|552076
1:164420445|164422619	17:40033501|40039566	AEMK02000328.1:552289|552411
1:164420445|164433489	3:72871099|72970228	AEMK02000328.1:552384|552535
1:164422473|164433489	13:113844578|113852783	AEMK02000328.1:587906|588619
1:164554718|164583244	3:42931595|42946710	AEMK02000328.1:590212|590764
1:165138310|165139328	12:45708074|45719981	AEMK02000328.1:596173|596277
1:165162980|165167901	15:2499785|2509844	AEMK02000328.1:596177|596464
1:165202708|165232682	7:55862763|55864157	AEMK02000328.1:596318|596421
1:16539089|16541051	4:130273733|130276188	AEMK02000328.1:596806|597065
1:1654692|1663793	7:87606711|87647625	AEMK02000328.1:602157|602368
1:16558808|16566086	10:53795829|53841038	AEMK02000328.1:602280|602552
1:1657903|1663793	13:69569044|69569504	AEMK02000328.1:602284|602399
1:165996063|165996507	6:137453845|137483054	AEMK02000328.1:602284|602407
1:165996063|166044981	6:4027625|4027773	AEMK02000328.1:602937|603059
1:165996063|166058413	18:20594530|20612421	AEMK02000328.1:602983|603953
1:166033284|166037819	9:119541|125702	AEMK02000328.1:603697|604359
1:166036953|166037819	15:31176701|31184915	AEMK02000328.1:603706|604205
1:166036953|166044981	15:105262828|105266463	AEMK02000328.1:604140|604361
1:166036953|166058413	7:103509714|103589454	AEMK02000328.1:604144|604205
1:166036953|166070635	9:74804078|74916902	AEMK02000328.1:604144|604341
1:167273080|167279929	10:32537512|32538525	AEMK02000328.1:604144|604361
1:168163809|168190354	1:252469724|252481662	AEMK02000328.1:604144|604369
1:168374291|168375750	12:31388335|31398979	AEMK02000328.1:604144|604630
1:168646233|168675907	14:62075907|62079525	AEMK02000328.1:604144|604982
1:168647302|168675907	1:119246117|119250902	AEMK02000328.1:604144|605740
1:168647302|168680957	9:121626573|121634113	AEMK02000328.1:604144|605944
1:1688316|1688699	1:180526654|180527013	AEMK02000328.1:604144|607404
1:168870864|168884181	13:159219736|159219960	AEMK02000328.1:604307|605902
1:168879757|168884181	15:66928104|66930262	AEMK02000328.1:604307|605944
1:169393952|169430733	X:41096054|41116966	AEMK02000328.1:604307|606690
1:169399075|169410448	9:35906160|35934456	AEMK02000328.1:604309|605946
1:169408333|169430724	1:36405619|36420683	AEMK02000328.1:604595|605740
1:169408333|169430733	2:114803584|114809406	AEMK02000328.1:604595|605926
1:169422161|169424282	12:50074727|50080389	AEMK02000328.1:604932|605740
1:169462444|169542820	4:67580087|67589305	AEMK02000328.1:604932|607458
1:169482790|169542820	12:35607307|35608839	AEMK02000328.1:605240|605730
1:169482790|169542823	1:119739121|119740313	AEMK02000328.1:605240|605740
1:169491976|169542823	11:50762124|50773425	AEMK02000328.1:605240|605944
1:169503333|169522102	13:28017168|28018937	AEMK02000328.1:605240|606682
1:169503333|169542820	15:3232036|3303329	AEMK02000328.1:605240|606690
1:169503333|169542823	13:140264328|140264473	AEMK02000328.1:605678|605926
1:169503333|169559446	3:26686956|26692018	AEMK02000328.1:605678|606690
1:169521968|169542820	7:74322626|74366126	AEMK02000328.1:605878|607426
1:169521968|169559446	10:23949904|24018647	AEMK02000328.1:605882|605944
1:169530570|169540623	8:31073790|31079885	AEMK02000328.1:605882|606690
1:169530570|169542820	15:60280502|60283931	AEMK02000328.1:605882|607404
1:169530570|169551854	1:184717249|184720726	AEMK02000328.1:605882|607458
1:169530570|169559446	1:145035415|145036746	AEMK02000328.1:605882|607734
1:169540497|169559446	4:18780023|18807293	AEMK02000328.1:605903|606677
1:169542723|169559446	2:147500000|147525270	AEMK02000328.1:606630|606682
1:169551755|169559446	2:84825083|84825372	AEMK02000328.1:606630|606690
1:169556197|169559446	13:137224796|137240863	AEMK02000328.1:606630|607404
1:169559043|169559258	9:104937948|104971638	AEMK02000328.1:606630|607734
1:169730557|169730927	13:29925322|29953736	AEMK02000328.1:607369|607706
1:169821469|169829760	2:78981930|78999927	AEMK02000328.1:607369|608044
1:169834356|169848010	12:20312323|20313397	AEMK02000328.1:607975|609868
1:169952761|169990453	6:42524828|42527181	AEMK02000328.1:607982|608044
1:169952761|170023622	8:32683293|32706211	AEMK02000328.1:607982|608504
1:169978754|169990453	17:58635283|58710179	AEMK02000328.1:607982|608530
1:169987272|169990453	7:46271574|46301577	AEMK02000328.1:607982|609143
1:169987272|169998822	14:56687879|56737982	AEMK02000328.1:607982|609514
1:169987272|170023622	6:11734287|11912496	AEMK02000328.1:607990|608534
1:175149204|175149728	16:34455997|34459617	AEMK02000328.1:607990|609167
1:175212418|175223532	18:8033290|8086118	AEMK02000328.1:609118|609514
1:175221564|175223532	1:109364527|109475453	AEMK02000328.1:609118|609868
1:175244214|175245842	X:74538674|74541169	AEMK02000328.1:609118|610008
1:175244214|175246746	11:47986821|48004011	AEMK02000328.1:609123|609167
1:175244214|175264989	8:112308514|112349563	AEMK02000328.1:609123|609286
1:175245670|175245842	6:135487968|135508919	AEMK02000328.1:609123|609872
1:175245670|175246746	2:132230979|132374432	AEMK02000328.1:609123|609999
1:175246593|175252303	6:91919365|91947577	AEMK02000328.1:609123|610008
1:175300727|175306182	8:37441282|37456627	AEMK02000328.1:609123|611933
1:175300727|175309846	12:38992252|39016435	AEMK02000328.1:609123|613062
1:175311364|175311969	4:10584928|10610506	AEMK02000328.1:609131|609872
1:175376702|175378595	1:138006873|138007098	AEMK02000328.1:609131|612683
1:175412141|175432656	5:29660599|29668258	AEMK02000328.1:609260|609286
1:175420636|175430411	9:12183356|12227414	AEMK02000328.1:609260|609853
1:175422949|175430411	12:47400191|47409801	AEMK02000328.1:609260|609872
1:175438488|175438963	2:7190242|7194460	AEMK02000328.1:609260|609999
1:175489791|175506411	2:105140759|105166660	AEMK02000328.1:609260|610008
1:179576982|179585724	13:82985993|82986473	AEMK02000328.1:609488|609999
1:179614385|179618306	1:230124339|230141146	AEMK02000328.1:609488|610008
1:179614385|179619207	7:110474413|110506262	AEMK02000328.1:609951|611981
1:179615904|179618306	9:36698685|36752131	AEMK02000328.1:613372|613624
1:179625093|179625496	1:139176345|139176850	AEMK02000328.1:613700|630190
1:179631516|179636388	4:67516638|67527064	AEMK02000328.1:728890|729838
1:179946276|179949230	11:11303911|11314426	AEMK02000334.1:2149|2174
1:179957822|179958477	8:78135471|78199258	AEMK02000361.1:136261|136422
1:179984091|179997417	14:88866063|88885721	AEMK02000361.1:1507115|1524385
1:180030768|180044501	6:37596372|37599086	AEMK02000361.1:1547872|1582697
1:180083157|180084209	13:19317545|19405826	AEMK02000361.1:1612112|1615759
1:180187757|180195770	10:31579272|31640807	AEMK02000361.1:1824005|1845274
1:180191312|180197206	7:60973019|60999129	AEMK02000361.1:1826931|1837927
1:180236106|180237129	9:36006414|36016257	AEMK02000361.1:1871612|1872922
1:180407635|180431593	4:79987800|80055063	AEMK02000361.1:1873337|1873642
1:180431150|180431593	7:62968339|62972546	AEMK02000361.1:1889169|1889263
1:180432276|180433074	11:22284603|22288235	AEMK02000361.1:1891031|1891171
1:180500585|180522960	X:106041824|106103383	AEMK02000361.1:1956298|1959495
1:180501780|180507886	13:2500016|2500767	AEMK02000361.1:1959817|1959912
1:180501780|180510888	10:55828686|55933550	AEMK02000361.1:1962346|1962426
1:180507800|180510888	1:66321461|66321652	AEMK02000361.1:1973050|1973146
1:180510673|180518952	1:54079562|54090331	AEMK02000361.1:2098697|2098827
1:180510673|180525932	13:196239790|196249155	AEMK02000361.1:215167|215198
1:180520635|180525932	10:591642|598867	AEMK02000361.1:222331|224017
1:180522822|180525932	1:12041132|12065060	AEMK02000361.1:303557|341557
1:180536096|180552016	2:5617287|5619111	AEMK02000361.1:452170|488927
1:180551847|180564380	10:12408525|12409235	AEMK02000361.1:452170|521280
1:180947266|180947421	6:160400687|160417430	AEMK02000361.1:452170|638070
1:181739654|181743674	1:222159188|222355689	AEMK02000361.1:488804|521280
1:182118905|182120722	10:12514889|12523206	AEMK02000361.1:505854|521280
1:182133887|182140469	5:68299222|68299638	AEMK02000361.1:520985|521280
1:182134580|182139525	8:124479745|124498028	AEMK02000361.1:637883|638070
1:182134580|182161803	6:109998409|110094448	AEMK02000361.1:637883|644317
1:182147249|182161803	12:34856470|34883814	AEMK02000361.1:637883|657705
1:182147249|182169099	10:5770011|5777849	AEMK02000361.1:787476|787804
1:182161653|182169099	2:14851555|14871240	AEMK02000361.1:940093|955588
1:182161653|182194969	14:134281823|134313120	AEMK02000361.1:940982|955588
1:182184848|182191805	7:117565157|117574852	AEMK02000361.1:95285|95320
1:182184848|182194969	8:109970488|109970675	AEMK02000366.1:33641|49220
1:182193973|182194969	13:47938673|47945326	AEMK02000366.1:34100|48964
1:182338671|182341116	4:90216106|90253801	AEMK02000366.1:41087|49220
1:182340847|182341116	3:106549782|106549949	AEMK02000366.1:41546|48964
1:182341721|182354585	15:124533599|124543333	AEMK02000366.1:48717|48964
1:182344156|182348499	1:16366075|16374414	AEMK02000378.1:4326|111744
1:182375387|182380474	6:31892455|31917337	AEMK02000378.1:4326|13204
1:182380377|182388778	10:24768866|24776937	AEMK02000380.1:12567|37862
1:182380377|182400921	9:12162493|12166226	AEMK02000380.1:16712|37862
1:182400828|182404524	10:63899363|64024752	AEMK02000380.1:24316|37862
1:182538524|182542799	15:106420737|106453408	AEMK02000380.1:32041|37862
1:182565518|182577496	2:143309583|143309742	AEMK02000382.1:13626|25339
1:182672552|182675959	14:36086622|36101619	AEMK02000382.1:14756|26364
1:182678727|182720865	15:84274038|84274922	AEMK02000382.1:14756|43749
1:182688834|182720865	1:43273247|43297113	AEMK02000382.1:14756|50125
1:182698437|182720865	6:99068412|99114426	AEMK02000382.1:19995|36363
1:182704711|182720865	16:21482127|21494325	AEMK02000382.1:23655|27496
1:182709191|182720865	1:186347375|186379129	AEMK02000382.1:23655|44882
1:183496560|183507817	13:195370476|195371826	AEMK02000382.1:23655|52427
1:183746105|183749073	5:88046400|88064420	AEMK02000382.1:25319|41061
1:184205169|184218356	9:131240026|131252608	AEMK02000382.1:25319|53799
1:184316868|184317973	14:29342600|29346809	AEMK02000382.1:26338|36832
1:184338956|184348225	15:76287103|76301485	AEMK02000382.1:27470|50125
1:184865299|184867070	10:12654334|12667110	AEMK02000382.1:30019|52427
1:184914188|184920865	6:51426929|51427200	AEMK02000382.1:32890|41061
1:184914188|184923633	18:38304201|38309680	AEMK02000382.1:41041|44882
1:18619987|18623282	2:9125682|9126087	AEMK02000390.1:4534|8838
1:186442612|186443769	8:55258150|55259704	AEMK02000400.1:4464|4616
1:18699023|18764492	15:126210665|126225081	AEMK02000404.1:21580|33002
1:187388814|187391730	2:133694102|133695724	AEMK02000404.1:21580|39675
1:187388814|187401467	14:96098583|96277564	AEMK02000404.1:22960|39675
1:187401201|187411824	9:7815603|7815902	AEMK02000404.1:26357|39675
1:187403408|187411824	13:83223644|83267490	AEMK02000422.1:26270|32699
1:187430487|187433652	1:111436830|111471392	AEMK02000423.1:10412|10549
1:187439979|187445395	13:32693316|32707508	AEMK02000423.1:10478|10591
1:187445189|187446366	3:22589599|22604675	AEMK02000423.1:10559|11265
1:187518793|187519924	8:115556767|115599488	AEMK02000423.1:10577|10696
1:187569793|187581961	13:199943264|199949579	AEMK02000423.1:10676|10810
1:187571254|187581961	13:69470616|69483796	AEMK02000423.1:163305|165473
1:188199167|188203953	13:82274440|82306675	AEMK02000423.1:18805|19637
1:188406319|188428886	6:84478198|84534764	AEMK02000423.1:207218|224273
1:189132379|189138606	1:272182173|272193378	AEMK02000425.1:10486|17180
1:189136729|189138606	AEMK02000256.1:33012|35634	AEMK02000425.1:10486|25573
1:189279757|189280610	6:74817822|74840664	AEMK02000425.1:10486|25576
1:189346951|189406262	6:167630192|167631434	AEMK02000425.1:10486|26740
1:189390621|189406262	2:141440312|141450724	AEMK02000425.1:13230|21080
1:189406162|189425110	12:45704868|45710718	AEMK02000425.1:15353|27424
1:189423081|189434942	7:91118384|91123344	AEMK02000425.1:16225|19024
1:189423081|189463568	1:43440861|43441648	AEMK02000425.1:16225|19056
1:189433988|189463568	3:19152212|19153784	AEMK02000425.1:16225|20600
1:18943918|18978518	14:66242012|66247026	AEMK02000425.1:16225|23902
1:18956801|18978518	8:119684859|119720021	AEMK02000425.1:16225|27424
1:18962363|18971764	3:69261844|69297391	AEMK02000425.1:16225|27456
1:18971670|18978518	13:121691232|121698407	AEMK02000425.1:17110|24720
1:18974328|18999931	15:66336081|66336332	AEMK02000425.1:18122|25576
1:189746194|189748073	5:48889600|48899406	AEMK02000425.1:18893|25573
1:189746194|189757590	4:129998560|130094179	AEMK02000425.1:18893|25576
1:189746194|189769062	10:12725436|12738171	AEMK02000425.1:18893|26740
1:189746194|189809078	3:85611405|85622090	AEMK02000425.1:24633|27424
1:189748000|189809078	4:107876635|107888159	AEMK02000425.1:80069|100419
1:189757487|189769062	13:197319755|197488810	AEMK02000425.1:9711|25576
1:189757487|189809078	14:107608750|107629075	AEMK02000427.1:51532|54823
1:189763515|189769062	2:73311030|73311370	AEMK02000434.1:124143|131046
1:189763515|189809078	X:92597675|92623219	AEMK02000437.1:784|911
1:18987938|19005183	7:38126347|38127977	AEMK02000449.1:1402796|1421644
1:18999839|19005183	13:122833860|122835708	AEMK02000452.1:1010023|1023011
1:18999839|19005220	1:135139978|135147903	AEMK02000452.1:1022829|1034905
1:190326744|190326894	18:36589432|36624453	AEMK02000452.1:1056743|1079994
1:190367413|190367567	1:271437555|271439174	AEMK02000452.1:1062066|1079994
1:190648253|190649258	7:3211209|3399113	AEMK02000452.1:1133045|1133938
1:190648253|190654424	9:103659646|103682817	AEMK02000452.1:1148474|1149885
1:190654264|190654408	8:15048271|15073786	AEMK02000452.1:1167935|1168081
1:190665201|190666540	11:3200458|3210799	AEMK02000452.1:1168053|1168199
1:190672034|190672800	14:85576061|85579362	AEMK02000452.1:1168064|1168199
1:190697358|190703707	4:42950601|42953959	AEMK02000452.1:1174519|1174823
1:190699266|190703707	7:19913214|19918096	AEMK02000452.1:1174519|1187633
1:193950368|193954291	15:118410055|118411610	AEMK02000452.1:1181493|1187633
1:193954136|193968549	15:71350878|71359084	AEMK02000452.1:1186708|1187633
1:193989473|193994320	15:32547059|32581586	AEMK02000452.1:1195073|1196110
1:193991472|193994320	8:134925770|134932288	AEMK02000452.1:1201413|1233795
1:194000444|194004255	3:72518994|72523471	AEMK02000452.1:1208071|1212483
1:194001520|194004255	6:165269273|165377555	AEMK02000452.1:1212300|1214504
1:194001520|194011399	17:33882300|33884686	AEMK02000452.1:1217018|1222305
1:194063964|194065411	14:103704916|103835976	AEMK02000452.1:1375050|1375225
1:194063964|194074571	13:34868634|34884046	AEMK02000452.1:1423806|1452700
1:194103432|194104564	2:5285891|5355605	AEMK02000452.1:1423806|1456508
1:194173863|194179870	10:6007355|6034449	AEMK02000452.1:1447480|1452700
1:194294041|194294386	4:72581073|72584512	AEMK02000452.1:1447480|1456508
1:194294041|194294389	15:100201071|100202554	AEMK02000452.1:1452622|1456508
1:194314286|194325525	8:132812480|132833024	AEMK02000452.1:1456314|1462687
1:194314286|194334208	17:11373520|11377566	AEMK02000452.1:14974|17661
1:194554580|194555458	15:84372072|84374005	AEMK02000452.1:1529117|1530329
1:196092072|196103400	14:56054324|56077868	AEMK02000452.1:1529117|1574413
1:196103347|196127738	6:13092055|13105939	AEMK02000452.1:1574289|1601363
1:196118279|196127738	1:45976402|45987127	AEMK02000452.1:1574289|1608014
1:196196559|196200169	2:97800453|97808594	AEMK02000452.1:1600258|1617118
1:196200000|196204505	17:32668141|32679073	AEMK02000452.1:1612569|1617118
1:19641982|19644100	7:65337063|65337224	AEMK02000452.1:1650180|1650324
1:196524826|196534339	11:14417624|14418288	AEMK02000452.1:1658487|1658639
1:19664525|19689513	6:167720421|167736653	AEMK02000452.1:1658794|1658859
1:19764591|19766628	8:1670556|1689364	AEMK02000452.1:1662322|1663348
1:19842578|19882686	11:10575170|10576517	AEMK02000452.1:1665767|1665817
1:200899063|200922046	1:253014158|253034301	AEMK02000452.1:1666660|1666884
1:200918911|200922046	10:24078048|24080279	AEMK02000452.1:1668846|1674172
1:201252243|201253312	4:66878800|66890763	AEMK02000452.1:1672073|1674901
1:202107433|202110999	11:77475172|77484890	AEMK02000452.1:1676461|1679425
1:202107433|202156800	8:75551863|75561015	AEMK02000452.1:1677528|1679425
1:202207302|202228210	X:61650862|61787744	AEMK02000452.1:1677705|1677887
1:202222570|202254632	3:26170255|26172104	AEMK02000452.1:1677795|1677902
1:202463269|202463502	3:26170255|26172107	AEMK02000452.1:1690212|1692312
1:20249537|20252886	17:37867888|37881223	AEMK02000452.1:1690212|1699171
1:202536297|202536998	13:35056759|35058541	AEMK02000452.1:1690212|1707701
1:203303509|203323652	10:5981524|6007462	AEMK02000452.1:1690212|1713483
1:203314609|203323652	4:118051666|118077545	AEMK02000452.1:1699023|1700926
1:203396554|203404306	X:16115578|16115764	AEMK02000452.1:1699023|1707701
1:203458278|203476159	14:129769785|129775865	AEMK02000452.1:1699023|1713483
1:203507697|203561227	1:57845047|57862473	AEMK02000452.1:1705711|1713483
1:203509289|203516233	5:22858987|22863060	AEMK02000452.1:1902719|1906307
1:203515105|203516233	6:103841034|103879369	AEMK02000452.1:1902719|1908252
1:203515105|203537078	9:81411145|81429582	AEMK02000452.1:1902719|1909728
1:203730146|203731785	15:111389112|111418998	AEMK02000452.1:1902858|1909728
1:203730146|203740464	3:28649761|28663914	AEMK02000452.1:1902858|1911145
1:20543243|20567142	8:91421539|91430668	AEMK02000452.1:1904845|1906307
1:205515399|205557988	AEMK02000682.1:986501|987528	AEMK02000452.1:1904845|1907412
1:205515399|205605767	1:49916145|49945305	AEMK02000452.1:1906165|1907412
1:205574278|205605767	2:134236017|134236870	AEMK02000452.1:1906165|1908734
1:20633122|20671055	9:103337830|103352440	AEMK02000452.1:1906191|1906307
1:206833909|206891748	7:7506753|7529465	AEMK02000452.1:1906195|1906932
1:207025890|207033485	9:114937099|114988567	AEMK02000452.1:1906206|1906932
1:207062965|207102051	5:101568269|101579825	AEMK02000452.1:1906774|1906860
1:207062965|207113596	1:122556578|122569803	AEMK02000452.1:1906774|1907412
1:207082558|207131833	12:37649097|37671584	AEMK02000452.1:1906774|1907434
1:207101920|207131833	1:239323787|239347095	AEMK02000452.1:1906774|1908734
1:207104355|207113596	10:17633479|17655131	AEMK02000452.1:1906816|1907295
1:207120929|207131833	X:41606323|41615658	AEMK02000452.1:1908088|1908734
1:207190793|207194651	16:70877812|70901173	AEMK02000452.1:1908088|2022436
1:207458853|207473790	X:91142449|91185435	AEMK02000452.1:1908600|1908734
1:207695988|207712705	13:38450278|38482054	AEMK02000452.1:1909635|1909964
1:207858354|207861882	6:42526213|42539106	AEMK02000452.1:1909976|1910141
1:20803183|20821172	6:96345354|96360207	AEMK02000452.1:1910481|1910605
1:208189592|208190123	AEMK02000258.1:364532|364958	AEMK02000452.1:1911131|1911257
1:20819147|20823871	10:57137536|57190844	AEMK02000452.1:1911233|1911472
1:208322288|208389714	18:526790|541159	AEMK02000452.1:1966581|1984156
1:208364424|208397303	18:10815881|10824952	AEMK02000452.1:1966581|2004182
1:20850878|20898786	6:157642376|157649213	AEMK02000452.1:1966581|2008337
1:20869922|20880809	10:17224196|17234725	AEMK02000452.1:1966581|2013236
1:20873894|20880809	14:30396305|30413591	AEMK02000452.1:1966581|2022436
1:20888409|20913116	6:157642376|157649218	AEMK02000452.1:1966581|2024082
1:20908952|20913116	2:69839125|69841770	AEMK02000452.1:1966581|2035388
1:209328952|209330339	8:112685624|112688748	AEMK02000452.1:1966581|2045203
1:209376189|209407691	7:1574056|1586633	AEMK02000452.1:1984103|2013236
1:2103123|2105156	1:10175652|10175846	AEMK02000452.1:1984103|2019427
1:213593212|213593378	18:39514170|39662266	AEMK02000452.1:1984103|2022436
1:21445575|21475169	9:103583933|103585146	AEMK02000452.1:1984103|2035388
1:215191228|215193527	4:123933584|123968201	AEMK02000452.1:2004134|2013236
1:215191228|215223631	7:25159269|25160018	AEMK02000452.1:2004134|2019427
1:215371012|215389275	7:113369841|113373373	AEMK02000452.1:2004134|2024082
1:215447981|215463424	8:109371142|109399400	AEMK02000452.1:2004134|2030407
1:215732368|215736396	3:85967534|85971244	AEMK02000452.1:2004134|2035388
1:215754530|215771774	X:61902042|61902331	AEMK02000452.1:2004134|2045203
1:215771556|215789381	14:63914192|63914617	AEMK02000452.1:2004134|2051819
1:216148995|216177064	17:37814960|37862678	AEMK02000452.1:2008272|2019427
1:216209672|216210109	13:157727009|157746276	AEMK02000452.1:2008272|2022436
1:216319718|216376156	18:45736666|45738214	AEMK02000452.1:2013166|2019427
1:216332768|216333648	15:76712407|76715565	AEMK02000452.1:2013166|2022436
1:216409961|216410828	2:52171288|52175435	AEMK02000452.1:2013166|2023029
1:216427782|216434127	17:54428619|54428916	AEMK02000452.1:2013166|2035388
1:216914275|216933620	14:65159155|65188881	AEMK02000452.1:2019371|2022436
1:217643588|217644074	13:66157388|66157630	AEMK02000452.1:2019371|2024082
1:217786693|217794582	6:23161518|23264242	AEMK02000452.1:2019371|2035388
1:217793463|217794582	1:209328952|209330339	AEMK02000452.1:2022930|2024082
1:218008759|218013989	7:29167275|29191687	AEMK02000452.1:2022930|2030407
1:218008759|218048568	15:100751882|100758035	AEMK02000452.1:2022930|2045203
1:218008759|218069031	5:74569862|74614932	AEMK02000452.1:2023320|2050627
1:218048427|218089010	7:295559|295759	AEMK02000452.1:2035285|2045203
1:218088835|218113349	4:90263872|90265166	AEMK02000452.1:2044946|2051819
1:21836068|21886494	4:38060333|38242684	AEMK02000452.1:2050601|2051819
1:218542445|218573173	14:29174639|29175251	AEMK02000452.1:2051091|2051258
1:219008811|219017536	18:38095226|38132080	AEMK02000452.1:2051150|2051258
1:219010541|219028462	1:263873074|264020783	AEMK02000452.1:2070924|2071040
1:219193192|219198006	6:71214936|71218359	AEMK02000452.1:2070927|2071076
1:219318990|219373029	1:120857051|120915687	AEMK02000452.1:2071187|2071371
1:219334235|219335118	15:56775183|56825770	AEMK02000452.1:2071187|2071398
1:219334298|219349315	9:103478345|103480353	AEMK02000452.1:2071187|2071482
1:219640995|219661659	4:34242885|34246759	AEMK02000452.1:2071339|2072650
1:219700610|219730732	10:48903079|48907143	AEMK02000452.1:2071357|2071714
1:219753933|219770212	15:574486|576151	AEMK02000452.1:2071357|2072605
1:219784743|219802079	8:81006019|81006195	AEMK02000452.1:2071367|2071714
1:219792137|219792520	18:37166558|37288133	AEMK02000452.1:2071394|2071762
1:222211742|222244262	18:39488959|39662266	AEMK02000452.1:2071713|2071805
1:222290763|222296761	2:102380116|102388263	AEMK02000452.1:2071715|2071805
1:222419740|222428917	1:57780877|57785737	AEMK02000452.1:2071757|2072575
1:222581769|222582812	14:30409923|30415807	AEMK02000452.1:2073111|2073369
1:222582659|222587312	6:168824025|168843105	AEMK02000452.1:2073116|2073369
1:222604811|222606308	18:23898549|23898727	AEMK02000452.1:2073123|2073369
1:222616863|222623637	13:123443234|123452720	AEMK02000452.1:2105423|2105729
1:22268062|22363099	13:202992646|203016299	AEMK02000452.1:2108089|2108214
1:222694527|222707444	10:6303421|6331161	AEMK02000452.1:2123189|2124696
1:22274446|22285821	6:137525810|137529739	AEMK02000452.1:2123189|2134412
1:22285744|22352249	14:103573397|103604436	AEMK02000452.1:2123189|2153570
1:22285747|22296030	6:28714817|28754026	AEMK02000452.1:2123326|2124700
1:22285747|22352249	2:65827848|65839664	AEMK02000452.1:2128065|2134412
1:22318163|22352249	4:51567172|51568029	AEMK02000452.1:2134322|2137231
1:223208112|223270805	15:38646420|38675798	AEMK02000452.1:2135886|2135948
1:223227800|223245787	1:182161653|182186182	AEMK02000452.1:2182611|2184607
1:223227800|223248842	13:120824711|120835829	AEMK02000452.1:2182611|2186141
1:22352136|22363099	12:42726629|42736849	AEMK02000452.1:2182611|2190692
1:223565045|223572471	1:109999073|110000904	AEMK02000452.1:2182611|2193727
1:223565045|223572485	11:34438440|34459587	AEMK02000452.1:2182611|2198176
1:223584559|223585664	13:39308928|39368785	AEMK02000452.1:2182611|2208500
1:223585502|223596456	1:182538524|182542799	AEMK02000452.1:2182651|2182832
1:223593900|223596456	7:50941924|50946333	AEMK02000452.1:2182711|2182832
1:223608485|223632921	6:81734491|81734653	AEMK02000452.1:2184377|2184442
1:223625975|223627350	16:70887973|70889278	AEMK02000452.1:2184377|2190692
1:223649234|223651138	7:110539527|110578026	AEMK02000452.1:2184546|2186141
1:224099715|224103479	1:57349315|57354474	AEMK02000452.1:2184596|2186104
1:225154199|225159215	9:117068718|117073521	AEMK02000452.1:2186063|2190692
1:225517028|225522667	1:242091079|242104473	AEMK02000452.1:2186063|2193727
1:225718524|225725336	13:132831927|132882392	AEMK02000452.1:2189903|2190692
1:225885994|225887838	1:51387351|51417919	AEMK02000452.1:2189903|2193727
1:226169657|226187581	18:36976475|37058570	AEMK02000452.1:2189903|2198176
1:22731268|22735094	6:103868047|103879369	AEMK02000452.1:2189903|2201608
1:227998338|228037829	3:82640070|82771850	AEMK02000452.1:2189903|2208500
1:227999397|228034973	8:60674068|60759727	AEMK02000452.1:2189903|2212668
1:227999397|228037829	18:34481697|34524708	AEMK02000452.1:2190591|2193336
1:228034714|228037829	14:10233911|10278743	AEMK02000452.1:2190591|2198176
1:228063646|228083143	14:20052060|20068202	AEMK02000452.1:2190591|2208500
1:228066063|228083143	7:38369740|38378801	AEMK02000452.1:2190633|2193401
1:228081962|228083143	2:10005208|10006699	AEMK02000452.1:2190635|2193401
1:22880595|22901667	8:134787978|134859078	AEMK02000452.1:2190649|2193401
1:22891664|22901667	3:5024386|5029792	AEMK02000452.1:2190652|2193401
1:228980934|228986161	3:100799286|100799964	AEMK02000452.1:2193313|2193727
1:22898099|22898956	X:67239593|67257621	AEMK02000452.1:2193313|2196809
1:229388738|229389064	8:99814188|99823564	AEMK02000452.1:2193313|2208500
1:229603970|229612467	15:109315823|109325492	AEMK02000452.1:2193379|2193483
1:229769429|229795138	X:101208703|101252082	AEMK02000452.1:2193382|2193486
1:230136776|230165396	16:71209410|71236746	AEMK02000452.1:2193442|2196809
1:230179268|230182141	5:57864998|57868868	AEMK02000452.1:2193661|2196809
1:230179268|230190286	5:94399567|94416722	AEMK02000452.1:2193665|2196809
1:230250825|230260047	2:80671041|80715319	AEMK02000452.1:2193693|2196940
1:230287975|230295437	12:22659378|22660798	AEMK02000452.1:2196760|2198176
1:230289313|230292278	3:114421935|114444771	AEMK02000452.1:2196760|2201608
1:230296029|230296307	3:110308337|110332474	AEMK02000452.1:2196760|2201635
1:230322185|230338398	2:90552014|90554786	AEMK02000452.1:2196760|2208500
1:230672892|230676025	5:69064669|69068669	AEMK02000452.1:2198133|2201485
1:231093951|231101198	3:85601526|85631657	AEMK02000452.1:2198133|2201509
1:232868213|232933396	13:82631407|82631723	AEMK02000452.1:2198133|2201608
1:232918442|232920362	3:48638854|48643634	AEMK02000452.1:2201474|2208500
1:233025365|233033199	8:38486008|38535871	AEMK02000452.1:2201545|2201608
1:233025365|233033227	1:119874679|119884431	AEMK02000452.1:2206978|2207093
1:233031497|233033199	13:67167481|67168447	AEMK02000452.1:2206987|2207061
1:234133105|234224243	11:43772793|43773086	AEMK02000452.1:2208370|2208469
1:234576113|234586334	3:33780501|33787969	AEMK02000452.1:2208370|2219989
1:234678323|234678733	17:37856179|37881223	AEMK02000452.1:2208457|2219989
1:234678323|234690646	16:24168512|24213797	AEMK02000452.1:2219948|2219989
1:235970787|235977603	4:15143468|15146910	AEMK02000452.1:2232075|2232263
1:236043218|236043452	9:87821439|88009781	AEMK02000452.1:2234357|2234500
1:236043218|236061313	9:46032547|46046498	AEMK02000452.1:2241802|2241965
1:236206071|236209170	3:127004709|127027982	AEMK02000452.1:2247750|2295643
1:236979547|236987058	3:107172348|107180913	AEMK02000452.1:2251156|2256356
1:236981975|236987058	16:52068317|52076549	AEMK02000452.1:2251156|2259037
1:237006600|237015757	4:79698973|79699751	AEMK02000452.1:2251156|2290855
1:237017349|237029321	15:76973732|76976979	AEMK02000452.1:2251156|2295643
1:237125135|237143164	12:51955756|51956269	AEMK02000452.1:225|17661
1:237125135|237157384	14:112738099|112740234	AEMK02000452.1:2255233|2256356
1:237126956|237127531	7:117949419|118004369	AEMK02000452.1:2255233|2259037
1:237132632|237157384	13:37120516|37158306	AEMK02000452.1:2255306|2256222
1:237142951|237157384	14:32817235|32819138	AEMK02000452.1:2258936|2295643
1:237157191|237157384	4:108631343|108632954	AEMK02000452.1:2277031|2295643
1:238015229|238018002	2:31914930|31976197	AEMK02000452.1:2281177|2295643
1:238082471|238086569	13:121161976|121240629	AEMK02000452.1:2281177|2317090
1:238519259|238524529	8:116285423|116294261	AEMK02000452.1:2281177|2325538
1:238520052|238526913	17:47399517|47415709	AEMK02000452.1:2383224|2385981
1:238594023|238598675	5:17155466|17159478	AEMK02000452.1:2383405|2383535
1:239300762|239300974	6:27779975|27780426	AEMK02000452.1:2384343|2385981
1:239341636|239350774	9:103331337|103339635	AEMK02000452.1:2393189|2419273
1:239805018|239832709	5:48577313|48649615	AEMK02000452.1:2393189|2422913
1:239816512|239832709	4:29928149|29949202	AEMK02000452.1:2411650|2419273
1:239831054|239832709	13:110840851|110870165	AEMK02000452.1:2411650|2425894
1:239852885|239856456	3:31249324|31252196	AEMK02000452.1:2416054|2425894
1:239891232|239905198	5:84507826|84542546	AEMK02000452.1:2417881|2419273
1:239891232|239912759	3:69208063|69222995	AEMK02000452.1:2417881|2435587
1:240103494|240113577	6:11500490|11553573	AEMK02000452.1:2422833|2425894
1:240998819|241001303	16:68284849|68299582	AEMK02000452.1:2422833|2435587
1:241445489|241476900	3:114790889|114802446	AEMK02000452.1:2422833|2439381
1:241671474|241699137	X:41970721|41970948	AEMK02000452.1:2445221|2448245
1:241671474|241734199	1:129611544|129662208	AEMK02000452.1:2697|17661
1:241671537|241734199	X:36996075|37001471	AEMK02000452.1:2903032|2903173
1:241822757|241824281	13:22318659|22320201	AEMK02000452.1:2996689|2996841
1:241971121|241998014	12:51604737|51629888	AEMK02000452.1:2996781|2997000
1:242111791|242116331	5:46797931|46808219	AEMK02000452.1:2999598|2999630
1:242242621|242259806	8:107910733|107911949	AEMK02000452.1:3000316|3000593
1:242815932|242822693	3:11758114|11777751	AEMK02000452.1:3000322|3000591
1:243965616|243994811	7:229160|292892	AEMK02000452.1:3001817|3001884
1:246656991|246709563	15:78681020|78723477	AEMK02000452.1:3001817|3002278
1:246836576|246839004	7:59809999|59836007	AEMK02000452.1:3008745|3008886
1:248463645|248468871	5:45998639|46007473	AEMK02000452.1:3015167|3019536
1:248463645|248474020	12:39325499|39334469	AEMK02000452.1:3015254|3017530
1:248463645|248483274	9:67569114|67574005	AEMK02000452.1:3017468|3018299
1:248467612|248468871	15:47108031|47150232	AEMK02000452.1:3024373|3024468
1:248467612|248483274	3:53318283|53319316	AEMK02000452.1:3024436|3024693
1:248468603|248474020	13:145154242|145241797	AEMK02000452.1:3025711|3025864
1:248480227|248483274	12:46360269|46386838	AEMK02000452.1:3040302|3040445
1:2492456|2498776	18:4688382|4707261	AEMK02000452.1:3040929|3041355
1:249956956|249971713	18:2618422|2627719	AEMK02000452.1:3041295|3045676
1:249967177|249971713	2:97935888|97980655	AEMK02000452.1:3041295|3045967
1:250047466|250049925	1:18949829|18988024	AEMK02000452.1:3042531|3042651
1:250097104|250124804	15:106444273|106482502	AEMK02000452.1:3043259|3043387
1:250119554|250119951	2:142266219|142288916	AEMK02000452.1:3043801|3043860
1:250303121|250305379	15:39043685|39069794	AEMK02000452.1:3044838|3045012
1:250462714|250477675	8:71523735|71526201	AEMK02000452.1:3044983|3045621
1:25156781|25156925	11:25570357|25571899	AEMK02000452.1:3045061|3045558
1:251656778|251746871	6:57094956|57104930	AEMK02000452.1:3076220|3076337
1:251700414|251746871	X:54367954|54422312	AEMK02000452.1:3076474|3076613
1:251746707|251746874	8:69417487|69451424	AEMK02000452.1:3076474|3076655
1:252271582|252280307	14:82126248|82193749	AEMK02000452.1:3117210|3119232
1:252431131|252435454	12:12657729|12748564	AEMK02000452.1:3151280|3156493
1:252434585|252435454	12:60366858|60373400	AEMK02000452.1:3153350|3154939
1:252840466|252860986	3:38275930|38286922	AEMK02000452.1:3263157|3263297
1:252939737|252943288	1:238448756|238458041	AEMK02000452.1:3267740|3267856
1:252995231|253000302	5:103084326|103157444	AEMK02000452.1:3269241|3270506
1:253012174|253014268	1:240201731|240210170	AEMK02000452.1:3269352|3270506
1:253012174|253056412	15:31421363|31473618	AEMK02000452.1:3271001|3271114
1:253024490|253038696	AEMK02000452.1:2189903|2193727	AEMK02000452.1:3274736|3276823
1:253024490|253056412	18:5259819|5272440	AEMK02000452.1:3274897|3276823
1:253024490|253089908	14:48230109|48248845	AEMK02000452.1:3319415|3319500
1:253034155|253038696	13:168849106|169026206	AEMK02000452.1:3320042|3320217
1:253034155|253056412	15:44894098|44895562	AEMK02000452.1:3320066|3320803
1:253131828|253133680	2:14589417|14602393	AEMK02000452.1:3325019|3327814
1:253131828|253139379	8:132123346|132142347	AEMK02000452.1:3325019|3335057
1:253179680|253190897	3:11382243|11388959	AEMK02000452.1:3325019|3346234
1:253275155|253276349	13:202823816|202875571	AEMK02000452.1:3334985|3346234
1:253496052|253532500	14:32709878|32734205	AEMK02000452.1:3334985|3359608
1:253509263|253516759	MT:2276|8046	AEMK02000452.1:3366029|3366254
1:253514454|253516759	17:32483057|32486594	AEMK02000452.1:3387|17661
1:253514454|253532500	17:40253732|40259523	AEMK02000452.1:34051|34725
1:253826501|253827778	1:265759724|265793548	AEMK02000452.1:34051|34868
1:253842995|253845805	16:41178120|41213993	AEMK02000452.1:34051|37004
1:253842995|253853400	X:92622697|92639671	AEMK02000452.1:34051|39597
1:253852814|253853400	6:99909690|99936447	AEMK02000452.1:3414060|3415726
1:253902154|253903280	1:35138980|35143392	AEMK02000452.1:3414060|3422683
1:253980692|253981779	1:206097434|206114157	AEMK02000452.1:3415601|3422683
1:254146737|254148582	6:158222022|158260925	AEMK02000452.1:3418641|3427078
1:25523036|25528664	8:135783768|135786172	AEMK02000452.1:3427687|3428690
1:25540027|25554960	15:111419693|111436865	AEMK02000452.1:3474375|3482188
1:25558571|25559985	3:44102971|44106045	AEMK02000452.1:3474375|3484061
1:25701370|25703637	14:29234074|29246014	AEMK02000452.1:3474375|3492064
1:260523211|260564338	7:98979086|99054163	AEMK02000452.1:3481409|3492064
1:260549830|260564338	13:65957292|65977003	AEMK02000452.1:3481930|3492064
1:260856053|260862276	11:9555517|9579851	AEMK02000452.1:3481941|3482160
1:261388210|261394508	9:46439925|46440172	AEMK02000452.1:3481947|3482056
1:261778679|261778827	13:37155711|37178472	AEMK02000452.1:3489425|3489623
1:263865302|263909041	9:26605516|26616322	AEMK02000452.1:3489594|3490512
1:263865302|263940366	1:189054545|189079450	AEMK02000452.1:3490361|3490512
1:263873074|263916275	15:87382531|87396866	AEMK02000452.1:3491756|3494626
1:263873074|263940366	13:192063736|192072157	AEMK02000452.1:3494830|3495139
1:263873194|263902480	1:187518793|187519924	AEMK02000452.1:3499437|3502470
1:263902377|263909041	1:76920942|76929512	AEMK02000452.1:3502376|3503165
1:263902377|263916275	1:175412141|175432656	AEMK02000452.1:3502552|3503354
1:263913948|263916275	3:107180688|107226304	AEMK02000452.1:3502552|3512302
1:263932775|263940366	11:45216304|45235278	AEMK02000452.1:3502884|3503692
1:263932775|263985711	1:83295333|83295734	AEMK02000452.1:3502964|3503165
1:263936589|263940366	3:127285171|127290933	AEMK02000452.1:3504066|3504233
1:263944125|263951267	14:39635800|39638619	AEMK02000452.1:3512208|3512302
1:264009752|264020783	2:27587536|27596205	AEMK02000452.1:3512278|3512570
1:264019073|264020783	1:161611162|161620810	AEMK02000452.1:3512410|3512549
1:264046193|264118531	7:20251809|20256855	AEMK02000452.1:3512685|3512766
1:264052246|264118531	1:76694569|76723195	AEMK02000452.1:3583116|3583242
1:264074027|264118531	12:37910965|37914691	AEMK02000452.1:3583201|3584154
1:264094123|264097152	9:55996155|55999883	AEMK02000452.1:3583258|3583651
1:264094123|264118531	9:117044365|117053015	AEMK02000452.1:3583320|3767274
1:264096441|264109507	1:263873213|263909041	AEMK02000452.1:3583353|3583415
1:264103483|264109507	6:109165680|109171834	AEMK02000452.1:3583407|3583680
1:264103483|264118531	3:79992945|80022032	AEMK02000452.1:3583635|3583709
1:264455217|264486004	15:47759834|47782690	AEMK02000452.1:3583741|3584154
1:264644525|264660644	14:22627732|22628176	AEMK02000452.1:3583751|3584162
1:264683712|264782210	17:11047513|11059120	AEMK02000452.1:3583823|3584154
1:264762193|264782210	1:273978063|273979720	AEMK02000452.1:3583868|3584154
1:265357209|265369337	3:121846924|121850838	AEMK02000452.1:3583906|3584209
1:265729318|265733324	9:8707786|8709627	AEMK02000452.1:3584115|3584157
1:265910791|265924230	13:202816277|202847896	AEMK02000452.1:3611430|3616270
1:265920720|265924230	7:7512900|7514218	AEMK02000452.1:3611430|3677682
1:265933833|265934231	4:34245529|34249574	AEMK02000452.1:3611430|3692355
1:265977128|265977595	14:30273926|30278301	AEMK02000452.1:3611430|3711791
1:266296454|266312704	7:47495991|47507122	AEMK02000452.1:3613150|3631290
1:266296454|266321713	13:27597828|27619562	AEMK02000452.1:3613150|3656203
1:266309590|266312704	15:105307143|105318895	AEMK02000452.1:3613150|3674290
1:266981815|266999838	9:102523482|102526962	AEMK02000452.1:3614786|3631648
1:266981815|267028781	10:55884045|55918241	AEMK02000452.1:3614786|3656561
1:266986661|266999838	2:91776797|91804107	AEMK02000452.1:3614786|3674648
1:266986661|267034837	14:10529939|10534980	AEMK02000452.1:3614786|3696931
1:267525106|267545008	5:82799606|82804808	AEMK02000452.1:3614786|3716464
1:267525106|267620502	9:122010986|122047770	AEMK02000452.1:3614889|3633456
1:267585977|267620502	11:20660463|20719541	AEMK02000452.1:3615042|3633623
1:267600878|267620502	1:163671352|163674120	AEMK02000452.1:3615199|3633297
1:268280697|268280867	2:78978878|78993738	AEMK02000452.1:3615199|3633476
1:268379182|268381490	3:114743498|114755035	AEMK02000452.1:3615199|3658388
1:268624313|268625276	3:77901881|77958200	AEMK02000452.1:3615199|3676482
1:268635655|268638082	6:120540653|120550538	AEMK02000452.1:3615199|3698754
1:268962711|268962851	11:21043765|21044583	AEMK02000452.1:3615199|3718290
1:269060539|269060949	1:119487614|119500634	AEMK02000452.1:3615213|3633608
1:269145152|269146298	12:51657943|51680596	AEMK02000452.1:3615324|3658225
1:269180444|269182615	8:105286131|105357304	AEMK02000452.1:3615653|3633895
1:269273100|269276331	2:134688027|134695357	AEMK02000452.1:3615653|3658807
1:269275987|269276331	18:18897278|18923062	AEMK02000452.1:3615653|3676900
1:269292386|269300177	X:46690598|46701612	AEMK02000452.1:3615653|3699164
1:269708109|269708360	8:55659331|55660008	AEMK02000452.1:3615977|3634045
1:270050053|270054710	X:46179530|46179920	AEMK02000452.1:3615977|3634069
1:270050053|270057945	4:67526999|67565623	AEMK02000452.1:3615977|3658970
1:270096257|270131332	AEMK02000264.1:174600|179683	AEMK02000452.1:3615977|3676900
1:270112842|270114018	10:15254756|15262500	AEMK02000452.1:3615977|3677063
1:270215583|270227227	5:5275613|5305850	AEMK02000452.1:3615977|3699164
1:270229482|270242705	13:121246075|121274141	AEMK02000452.1:3616881|3634664
1:270239105|270242705	13:50409414|50421219	AEMK02000452.1:3616881|3659589
1:270899688|270900268	15:87659648|87670799	AEMK02000452.1:3616881|3677682
1:271119129|271120458	8:31216942|31271005	AEMK02000452.1:3618310|3634664
1:271129115|271134394	15:66259602|66260253	AEMK02000452.1:3618310|3719478
1:271131859|271139097	8:124813096|124841274	AEMK02000452.1:3618576|3659589
1:271368900|271377311	Y:7336378|7337169	AEMK02000452.1:3618576|3677682
1:271368900|271384260	6:70625413|70634410	AEMK02000452.1:3618837|3719478
1:271368900|271392558	13:39482952|39486467	AEMK02000452.1:3618879|3719478
1:271368904|271377311	5:17148922|17169237	AEMK02000452.1:3619283|3699946
1:271389764|271392558	13:121161976|121274141	AEMK02000452.1:3619612|3634664
1:271397310|271413095	X:101405591|101429862	AEMK02000452.1:3619612|3677682
1:271399791|271402609	6:92121987|92170345	AEMK02000452.1:3619612|3699946
1:271551340|271561877	15:104950703|104958859	AEMK02000452.1:3619612|3719478
1:271796563|271862272	2:136585666|136648102	AEMK02000452.1:3629793|3634664
1:272011473|272012523	1:109293290|109294665	AEMK02000452.1:3629793|3659589
1:272101949|272127308	3:72914848|72929955	AEMK02000452.1:3629793|3699946
1:272112664|272113673	13:26160701|26171044	AEMK02000452.1:3630365|3677682
1:272153757|272156814	13:133976765|133992209	AEMK02000452.1:3630365|3714923
1:272157972|272171230	8:95211990|95222467	AEMK02000452.1:3630365|3714950
1:272180596|272187627	15:65324926|65361834	AEMK02000452.1:3631518|3656203
1:272180596|272200220	3:42011359|42012685	AEMK02000452.1:3631518|3674290
1:272182173|272187627	14:131682849|131683123	AEMK02000452.1:3633156|3656561
1:272191162|272200220	6:77638220|77652629	AEMK02000452.1:3633156|3674648
1:272651777|272655682	X:46401350|46404171	AEMK02000452.1:3633156|3716464
1:273342081|273347767	12:37856184|37899895	AEMK02000452.1:3633408|3633456
1:273343550|273347767	7:121738955|121791036	AEMK02000452.1:3633457|3718511
1:273507569|273522086	1:27459314|27530363	AEMK02000452.1:3633569|3658209
1:273519917|273520131	3:36634337|36662274	AEMK02000452.1:3633569|3658388
1:27450521|27478260	12:35275202|35290396	AEMK02000452.1:3633569|3676482
1:27472676|27478260	7:96334191|96347170	AEMK02000452.1:3633569|3698754
1:27473761|27478260	15:31402383|31473618	AEMK02000452.1:3633631|3658652
1:27509740|27516455	16:47957476|47970483	AEMK02000452.1:3634022|3658807
1:27769350|27770420	14:48761213|48813985	AEMK02000452.1:3634022|3659366
1:28572083|28589887	12:20848246|20850002	AEMK02000452.1:3634022|3676891
1:28599398|28606729	13:38465867|38489224	AEMK02000452.1:3634022|3676900
1:28621712|28625158	3:51552397|51591525	AEMK02000452.1:3634022|3699164
1:28721098|28747001	X:6859159|6862999	AEMK02000452.1:3634324|3658970
1:28721098|28759289	11:39146793|39147553	AEMK02000452.1:3634371|3658807
1:29027848|29042644	7:11374223|11374789	AEMK02000452.1:3634371|3658970
1:31731076|31738697	4:50451389|50462786	AEMK02000452.1:3634371|3676900
1:31879858|31887984	8:31932917|32126128	AEMK02000452.1:3634371|3677063
1:31898626|31907257	14:9378192|9382024	AEMK02000452.1:3634371|3699164
1:31914715|31926264	9:8706351|8716340	AEMK02000452.1:3634371|3699327
1:31980772|31982095	10:39625128|39639417	AEMK02000452.1:3634371|3718878
1:31990964|31991763	16:74408091|74418453	AEMK02000452.1:3635275|3659589
1:32301556|32340691	14:59469603|59489179	AEMK02000452.1:3635275|3699946
1:3302132|3302802	17:32121455|32174893	AEMK02000452.1:3636573|3699946
1:33231517|33315782	5:88818175|88832726	AEMK02000452.1:3636642|3699946
1:33271334|33278592	9:7424586|7481586	AEMK02000452.1:3636946|3699946
1:33280750|33284455	X:6729834|6732819	AEMK02000452.1:3637325|3659589
1:33280750|33284458	3:28445131|28472918	AEMK02000452.1:3637325|3719478
1:3331636|3337457	7:101607372|101679443	AEMK02000452.1:3637653|3699946
1:33651342|33664847	1:76898456|76898667	AEMK02000452.1:3639453|3655816
1:33651342|33696120	17:59895189|59896390	AEMK02000452.1:3656431|3674290
1:33672928|33681370	1:231146330|231154270	AEMK02000452.1:3656431|3696573
1:33672928|33685503	12:642027|644584	AEMK02000452.1:3658016|3658222
1:36964151|36973899	13:139086944|139129715	AEMK02000452.1:3658068|3716464
1:36964151|36977054	3:125458387|125461456	AEMK02000452.1:3658088|3676333
1:37010121|37016721	8:135856792|135861135	AEMK02000452.1:3658131|3658330
1:37097947|37167150	13:156861129|156875670	AEMK02000452.1:3658149|3658330
1:37122169|37167150	7:28695782|28711164	AEMK02000452.1:3658324|3658535
1:37122169|37182851	2:74749901|74751639	AEMK02000452.1:3658481|3676482
1:41076032|41097838	17:11049870|11059120	AEMK02000452.1:3658481|3698754
1:44152202|44154573	6:95109384|95150996	AEMK02000452.1:3658719|3659353
1:44163930|44171097	14:8995760|8996521	AEMK02000452.1:3658935|3659366
1:44305883|44306881	1:184914309|184923633	AEMK02000452.1:3658935|3659369
1:44323601|44329819	6:99238211|99239212	AEMK02000452.1:3658935|3676482
1:44903738|44935340	AEMK02000510.1:655379|688744	AEMK02000452.1:3658935|3676829
1:44913515|44916343	1:115244389|115266588	AEMK02000452.1:3658935|3676850
1:44921012|44935340	14:9497337|9497707	AEMK02000452.1:3658935|3676891
1:44928513|44935340	1:15312130|15320349	AEMK02000452.1:3658935|3676900
1:44930393|44935340	13:133023316|133052271	AEMK02000452.1:3658935|3699084
1:44959487|44961882	2:21350309|21511083	AEMK02000452.1:3658935|3699155
1:45173524|45175282	17:24962251|24990317	AEMK02000452.1:3658935|3699164
1:45173524|45175843	16:63666907|63667612	AEMK02000452.1:3658935|3699723
1:45173524|45177436	1:163737212|163758473	AEMK02000452.1:3659296|3676900
1:45173527|45177436	15:72447550|72488421	AEMK02000452.1:3659296|3699164
1:45175190|45175843	1:57374747|57393678	AEMK02000452.1:3659296|3699327
1:45232834|45263904	13:94327862|94335147	AEMK02000452.1:3659296|3718878
1:45281416|45281572	AEMK02000452.1:2022751|2024645	AEMK02000452.1:3660200|3699946
1:45294213|45294428	9:107726536|107728714	AEMK02000452.1:3661766|3699946
1:46279840|46342180	15:84588843|84592897	AEMK02000452.1:3662690|3699946
1:4775755|4822488	2:103347811|103360806	AEMK02000452.1:3663130|3699946
1:4775755|4843415	6:84113341|84113645	AEMK02000452.1:3663330|3677682
1:4822372|4844637	X:32038304|32077230	AEMK02000452.1:3663634|3677682
1:49894310|49919338	2:78981930|78986990	AEMK02000452.1:3663634|3699946
1:49894310|49922888	1:13723161|13834646	AEMK02000452.1:3664366|3699946
1:49931983|49945305	5:65911769|65918263	AEMK02000452.1:3664366|3719478
1:50595626|50596565	7:62697682|62719144	AEMK02000452.1:3676162|3696931
1:50644883|50663384	1:189762521|189763655	AEMK02000452.1:3676162|3716464
1:50832070|50838859	15:76631515|76647035	AEMK02000452.1:3676433|3676590
1:50857708|50938120	9:56615834|56629610	AEMK02000452.1:3676574|3676712
1:50870876|50913936	11:70974193|71008451	AEMK02000452.1:3676574|3676725
1:51402147|51417919	17:122188|214942	AEMK02000452.1:3676574|3676790
1:52130362|52152735	1:187386621|187391730	AEMK02000452.1:3676574|3676829
1:52130362|52179177	3:115439305|115441103	AEMK02000452.1:3676800|3677049
1:52134346|52179177	X:64316847|64330260	AEMK02000452.1:3676837|3676903
1:53134618|53157947	15:76207329|76337917	AEMK02000452.1:3676837|3699167
1:53377072|53382649	13:128732970|128762359	AEMK02000452.1:3677028|3699155
1:53378683|53384714	7:60160838|60204571	AEMK02000452.1:3677028|3699164
1:53378683|53388118	7:115477552|115493145	AEMK02000452.1:3677028|3718649
1:53396207|53413955	2:148040378|148209939	AEMK02000452.1:3677389|3699327
1:53397627|53413955	13:13953342|13977559	AEMK02000452.1:3677389|3718878
1:53397627|53440883	15:84489198|84493816	AEMK02000452.1:3678303|3719478
1:53409338|53413955	7:92709637|92717520	AEMK02000452.1:3680376|3699946
1:53413840|53422321	17:36396233|36406217	AEMK02000452.1:3681168|3699946
1:534369|538014	13:133841436|133844358	AEMK02000452.1:3681613|3699946
1:54461976|54494313	2:138784059|138831366	AEMK02000452.1:3681613|3719478
1:54472561|54494313	11:7729646|7751797	AEMK02000452.1:36926|39597
1:54474921|54494313	12:37912180|37928284	AEMK02000452.1:36929|39597
1:54487286|54502778	2:150932288|150947239	AEMK02000452.1:3698438|3716464
1:54494181|54502778	10:9772844|9783682	AEMK02000452.1:3698673|3698892
1:54494181|54511387	6:42770962|42781769	AEMK02000452.1:3699653|3718878
1:54528562|54529700	6:45515047|45515523	AEMK02000452.1:3718410|3719210
1:54576238|54576836	1:207033347|207104545	AEMK02000452.1:3718636|3718705
1:55666252|55669095	9:66305205|66306930	AEMK02000452.1:3758109|3758218
1:56001862|56006189	16:47856542|47883657	AEMK02000452.1:3760239|3768552
1:56001862|56034992	2:136937611|136946419	AEMK02000452.1:3760518|3768146
1:56049753|56052896	15:106104498|106108436	AEMK02000452.1:3760518|3768152
1:56960510|57031666	13:1552962|1556718	AEMK02000452.1:3760518|3768317
1:56979832|57031666	2:51440015|51467697	AEMK02000452.1:3760518|3768544
1:56979832|57050505	4:82993955|83008862	AEMK02000452.1:3760690|3767938
1:57030072|57037382	5:48291755|48292702	AEMK02000452.1:3762116|3768552
1:57030072|57038889	4:15288794|15301531	AEMK02000452.1:3762398|3768552
1:57128668|57131955	15:66291710|66365953	AEMK02000452.1:3762444|3767552
1:57349315|57354474	16:21480458|21485938	AEMK02000452.1:3762444|3768552
1:57390866|57393736	1:265920720|265924230	AEMK02000452.1:3762444|3768764
1:57626339|57627778	4:98651070|98669610	AEMK02000452.1:3762704|3768548
1:57632140|57651338	7:197866|252991	AEMK02000452.1:3762708|3768552
1:57679399|57683803	15:33574617|33577863	AEMK02000452.1:3762833|3773505
1:57717420|57726093	5:21672280|21673204	AEMK02000452.1:3764519|3764610
1:57782427|57785737	2:73269742|73271691	AEMK02000452.1:3764615|3764707
1:57788272|57790359	15:101461695|101500310	AEMK02000452.1:3764615|3764722
1:5878887|5883140	9:131903648|131917147	AEMK02000452.1:3764615|3768552
1:593018|598149	6:149811347|149885073	AEMK02000452.1:3766690|3767274
1:608276|610594	3:75482261|75490416	AEMK02000452.1:3766731|3766805
1:608276|619011	9:33792561|33808454	AEMK02000452.1:3766747|3766898
1:62004126|62056306	X:39093885|39096063	AEMK02000452.1:3766747|3766961
1:62902229|62916371	7:50926716|50946333	AEMK02000452.1:3766760|3766964
1:62911462|62916371	1:92423545|92423858	AEMK02000452.1:3766760|3768552
1:64096032|64136473	1:206868205|206891748	AEMK02000452.1:3766803|3767016
1:64096032|64178718	17:38012333|38057746	AEMK02000452.1:3766825|3767274
1:64127621|64136473	3:80334261|80335288	AEMK02000452.1:3766939|3767088
1:641934|643477	3:47139314|47139648	AEMK02000452.1:3767017|3767449
1:641934|653683	1:252859231|252895990	AEMK02000452.1:3767040|3767274
1:64201816|64242361	6:71632913|71635105	AEMK02000452.1:3767235|3767440
1:64233579|64260452	2:114045773|114103230	AEMK02000452.1:3767275|3767412
1:64259726|64260452	1:122641984|122651390	AEMK02000452.1:3767290|3767415
1:64267152|64286360	7:98945961|98951059	AEMK02000452.1:3767513|3768002
1:64281137|64286360	1:143949377|143950512	AEMK02000452.1:3767516|3768002
1:64797560|64859526	5:6020925|6033767	AEMK02000452.1:3767831|3768138
1:66353976|66356192	16:3726747|3753774	AEMK02000452.1:3767840|3768141
1:66353976|66358900	1:122102866|122121658	AEMK02000452.1:3767920|3768138
1:66353976|66360969	4:67851248|67869256	AEMK02000452.1:3767945|3768260
1:66356093|66360969	9:80696529|80724552	AEMK02000452.1:3767950|3768144
1:66358763|66360969	8:30898238|30938242	AEMK02000452.1:3767974|3768141
1:66398761|66406068	4:50283248|50285126	AEMK02000452.1:3768020|3768141
1:66420083|66445567	9:87039402|87047919	AEMK02000452.1:3768118|3768280
1:67335907|67423832	7:86024175|86039408	AEMK02000452.1:3768235|3768544
1:67422252|67423832	3:16361334|16361685	AEMK02000452.1:3768975|3769069
1:67576479|67578266	13:153007350|153011782	AEMK02000452.1:3769223|3769347
1:67576479|67584208	13:95669023|95671478	AEMK02000452.1:3769263|3769411
1:68007175|68057851	1:92158769|92163959	AEMK02000452.1:3773407|3773482
1:6807715|6807979	6:55288560|55295882	AEMK02000452.1:3803125|3803285
1:6807715|6864996	13:197054745|197064600	AEMK02000452.1:3803129|3803285
1:6896014|6899204	X:11559221|11597242	AEMK02000452.1:3832033|3841155
1:6898049|6902240	9:50469797|50500612	AEMK02000452.1:38414|39597
1:6900700|6902240	14:33224485|33225900	AEMK02000452.1:398066|402760
1:6951212|6962994	1:270007823|270026861	AEMK02000452.1:40440|43896
1:71002780|71020948	6:163320388|163348482	AEMK02000452.1:501403|502172
1:71020088|71032354	3:31252163|31256357	AEMK02000452.1:58674|65524
1:71059257|71074187	11:25178811|25212722	AEMK02000452.1:58674|67831
1:7117529|7166248	16:67422197|67422505	AEMK02000452.1:65399|67831
1:72706053|72708342	14:58748800|58813278	AEMK02000452.1:661811|680569
1:72717820|72736593	2:14901227|14905737	AEMK02000452.1:661811|745631
1:72736436|72736593	4:123998396|124010938	AEMK02000452.1:6661|17661
1:72737792|72738156	16:74708626|74708823	AEMK02000452.1:680407|680569
1:72822494|72824206	8:134925770|134941511	AEMK02000452.1:680407|745631
1:74018466|74052367	3:127428296|127468514	AEMK02000452.1:680407|773915
1:74026011|74028565	4:3108315|3201155	AEMK02000452.1:7305|17661
1:74029360|74032776	3:87465065|87468039	AEMK02000452.1:745432|745631
1:74038927|74046069	5:51261782|51299591	AEMK02000452.1:745432|746807
1:74043728|74046069	4:6288590|6356068	AEMK02000452.1:745432|773915
1:74043728|74052367	4:62146811|62283092	AEMK02000452.1:757978|773915
1:74045955|74052367	5:30749310|30797595	AEMK02000452.1:764826|773915
1:7421864|7424450	9:32766271|32793769	AEMK02000452.1:764826|784034
1:74314098|74322235	9:17310330|17313278	AEMK02000452.1:764826|785341
1:74737037|74738472	1:27509740|27530363	AEMK02000452.1:764826|789935
1:75019089|75032923	8:79632583|79633787	AEMK02000452.1:766504|766596
1:75228077|75272211	14:60386176|60400195	AEMK02000452.1:766504|771718
1:75228077|75280655	17:32137316|32174893	AEMK02000452.1:766504|773915
1:75228077|75287172	12:12704689|12745753	AEMK02000452.1:766552|769785
1:75228135|75257129	6:49918155|49920549	AEMK02000452.1:769726|773915
1:75228135|75272211	2:116750435|116762202	AEMK02000452.1:769726|785341
1:75228135|75280655	1:112390594|112392047	AEMK02000452.1:771610|784034
1:75272050|75280655	1:120203811|120246778	AEMK02000452.1:773862|785341
1:75272050|75287172	1:128931741|128931889	AEMK02000452.1:780716|781974
1:75279281|75280655	10:17485575|17485725	AEMK02000452.1:780716|784034
1:75285237|75294266	X:94547138|94548545	AEMK02000452.1:780716|785341
1:75718076|75739270	13:205874255|205878405	AEMK02000452.1:780716|789935
1:75753869|75759232	13:22196765|22202789	AEMK02000452.1:780854|780886
1:7594612|7598381	6:147509420|147537938	AEMK02000452.1:785276|785408
1:7598843|7599773	6:168550032|168551524	AEMK02000452.1:798846|799006
1:76287941|76312578	6:159244591|159276604	AEMK02000452.1:815096|815696
1:76642082|76723195	17:37856179|37905127	AEMK02000452.1:815147|815696
1:76649382|76723195	11:24138266|24176014	AEMK02000452.1:8293|17661
1:76649382|76727151	X:78873868|78885018	AEMK02000452.1:831043|835817
1:76722000|76727151	9:129035087|129042409	AEMK02000452.1:831043|838165
1:76723120|76732079	16:68406583|68407045	AEMK02000452.1:834578|835241
1:76936104|76940963	18:19275771|19294817	AEMK02000452.1:834578|835817
1:77222706|77239878	9:44144921|44145848	AEMK02000452.1:844599|845478
1:77234825|77236972	11:3636057|3749738	AEMK02000452.1:846925|852788
1:77263699|77270404	3:55613530|55631452	AEMK02000452.1:858810|860362
1:77267171|77270404	1:235970787|235983215	AEMK02000452.1:858858|859013
1:77270212|77275322	10:48713613|48735750	AEMK02000452.1:861718|862216
1:77299036|77394243	4:93776976|93781564	AEMK02000452.1:862862|863318
1:77329375|77334918	15:103305744|103306123	AEMK02000452.1:862872|862983
1:77496129|77497415	1:264056789|264109507	AEMK02000452.1:867432|868581
1:79597877|79627218	4:94184733|94222905	AEMK02000452.1:872085|872265
1:79872839|79879318	14:70012752|70024217	AEMK02000452.1:873439|873667
1:79879036|79879318	4:72576154|72608842	AEMK02000452.1:873475|873550
1:79885359|79886038	X:43051523|43052598	AEMK02000452.1:873484|873546
1:79885359|79889690	18:19649716|19655194	AEMK02000452.1:873490|873694
1:79888363|79889690	7:86010576|86087677	AEMK02000452.1:873647|873733
1:8261228|8265748	2:60698717|60719238	AEMK02000452.1:873680|873772
1:83061356|83063345	5:67664339|67681947	AEMK02000452.1:873682|874077
1:83094579|83112794	2:46866442|46874569	AEMK02000452.1:873695|874079
1:84000860|84007243	1:230091380|230101283	AEMK02000452.1:873695|875651
1:84003257|84003434	12:39324132|39333141	AEMK02000452.1:873999|874081
1:84029800|84038578	7:61121465|61172365	AEMK02000452.1:874047|875651
1:84036049|84038578	13:120756800|120779879	AEMK02000452.1:876356|876406
1:8435443|8437088	17:32173028|32188492	AEMK02000452.1:876452|877249
1:8586433|8598060	13:111162935|111165785	AEMK02000452.1:877071|877192
1:85926481|85964180	11:19242829|19246160	AEMK02000452.1:877239|877423
1:86002183|86004933	2:3042384|3045267	AEMK02000452.1:877439|878412
1:86087249|86098862	13:30445478|30513589	AEMK02000452.1:878501|878545
1:8696309|8698741	3:5012450|5015227	AEMK02000452.1:879880|879963
1:87134227|87153004	13:16304442|16391438	AEMK02000452.1:879928|880074
1:87134227|87178553	5:51540743|51558618	AEMK02000452.1:880227|880457
1:87169274|87173997	9:36627501|36700975	AEMK02000452.1:880660|880984
1:87349469|87358609	5:16889388|16891924	AEMK02000452.1:881847|882028
1:8822877|8825081	13:9439949|9460156	AEMK02000452.1:883651|883877
1:8949349|8959898	9:126322500|126340765	AEMK02000452.1:883663|883877
1:8949349|8964165	8:135456625|135459573	AEMK02000452.1:885191|885352
1:90018062|90021094	1:163477441|163481032	AEMK02000452.1:885197|885752
1:90023734|90035887	2:80698194|80711503	AEMK02000452.1:885280|885325
1:90036440|90041679	3:59207256|59208004	AEMK02000452.1:885684|885803
1:90056716|90061397	8:11261619|11309872	AEMK02000452.1:885684|885812
1:90061233|90084791	9:126322500|126326505	AEMK02000452.1:885753|885803
1:90172372|90174082	15:84373631|84373975	AEMK02000452.1:885789|886282
1:90192976|90238411	2:15133701|15138180	AEMK02000452.1:886238|886282
1:90203529|90220936	10:24776756|24779098	AEMK02000452.1:892857|895258
1:90203529|90238411	7:97035683|97036826	AEMK02000452.1:917104|917212
1:90220788|90269663	1:215696162|215714436	AEMK02000452.1:917104|917255
1:90238341|90269663	13:200731731|200781554	AEMK02000452.1:917104|917283
1:90254630|90269663	1:90822121|90832324	AEMK02000452.1:917104|917359
1:90521051|90570316	14:6525263|6526042	AEMK02000452.1:917115|917208
1:90611779|90634930	14:55985016|56058170	AEMK02000452.1:917123|917242
1:9139951|9148944	12:20223802|20229816	AEMK02000452.1:917123|917255
1:9145728|9148944	1:184338956|184348225	AEMK02000452.1:917146|917489
1:9167471|9195425	13:94333253|94338366	AEMK02000452.1:917149|917280
1:9191141|9195425	7:53357694|53393831	AEMK02000452.1:917180|917276
1:92459864|92460262	3:44107589|44122061	AEMK02000452.1:917183|917352
1:94314527|94315177	2:89257435|89274018	AEMK02000452.1:917191|917421
1:94557868|94561324	14:72050165|72053988	AEMK02000452.1:917282|917429
1:95505490|95505732	7:85996423|86001623	AEMK02000452.1:917337|917421
1:95743460|95744239	3:5432709|5433660	AEMK02000452.1:917392|917479
1:95846715|95847499	6:95260504|95271827	AEMK02000452.1:917403|917489
1:96447977|96462807	6:57193773|57200750	AEMK02000452.1:917408|917489
1:96453516|96465249	13:73754189|73792104	AEMK02000452.1:917408|917595
1:96493194|96516009	6:75057089|75057954	AEMK02000452.1:917456|917837
1:96507478|96516009	6:168789896|168796206	AEMK02000452.1:917458|917631
1:96708561|96715625	1:219773051|219802079	AEMK02000452.1:917462|917837
1:97428775|97451864	14:29165425|29175251	AEMK02000452.1:917474|917605
1:98220113|98233606	3:109841633|109846526	AEMK02000452.1:917474|917631
1:98725588|98725770	5:46752694|46765534	AEMK02000452.1:917737|917781
1:9873358|9923857	11:10751794|10803966	AEMK02000452.1:918206|918319
1:98806874|98824409	13:139309728|139315155	AEMK02000452.1:918222|918413
1:98821459|98824409	1:237125135|237157384	AEMK02000452.1:918222|918811
1:98860451|98888929	7:80770348|80773427	AEMK02000452.1:918224|918410
1:98929605|98931423	15:595899|596079	AEMK02000452.1:918245|918385
1:9893445|9896669	X:16439865|16443701	AEMK02000452.1:918245|918463
1:9893445|9923857	X:27628801|27680407	AEMK02000452.1:918249|918385
1:9923614|9923857	3:86202793|86239754	AEMK02000452.1:918249|918396
1:99286026|99295040	8:30374777|30396539	AEMK02000452.1:918249|918413
1:99504018|99505136	2:123103325|123122357	AEMK02000452.1:918249|918463
1:99557370|99558913	X:121104087|121167657	AEMK02000452.1:918249|918805
1:99850708|99853573	16:44593873|44614040	AEMK02000452.1:918249|918808
1:99850708|99876774	15:81759980|81799621	AEMK02000452.1:918249|918811
10:10038504|10066131	3:121918073|121963672	AEMK02000452.1:918249|918823
10:10038504|10073030	8:43732762|43739096	AEMK02000452.1:918249|918826
10:10169065|10170555	8:96772487|96813424	AEMK02000452.1:918320|918391
10:10201831|10207599	9:124155820|124156637	AEMK02000452.1:918365|918465
10:10207372|10207599	9:109442353|109443284	AEMK02000452.1:918464|918739
10:10252714|10253391	8:133795255|133826282	AEMK02000452.1:918740|918820
10:11000930|11001502	10:41943202|41944258	AEMK02000452.1:918740|918892
10:11233998|11249675	AEMK02000324.1:182091|224588	AEMK02000452.1:918740|918943
10:11344911|11346876	15:114194690|114226716	AEMK02000452.1:918749|918817
10:11344911|11352724	8:101138023|101181008	AEMK02000452.1:918749|918877
10:11415682|11416985	9:74637669|74751942	AEMK02000452.1:918891|919253
10:11446256|11446666	13:32599621|32604680	AEMK02000452.1:918915|919277
10:11446256|11459646	X:58501363|58534663	AEMK02000452.1:918915|919292
10:11603222|11654794	12:60316958|60376920	AEMK02000452.1:918992|919247
10:11654269|11654794	3:124999734|125040995	AEMK02000452.1:918992|919292
10:11693303|11694808	Y:5282958|5374873	AEMK02000452.1:919033|919225
10:11795498|11813711	8:16690863|16755944	AEMK02000452.1:919226|919292
10:11797715|11813711	7:110469771|110506262	AEMK02000452.1:919226|919496
10:1226095|1286096	11:64117153|64138070	AEMK02000452.1:919226|919547
10:1226109|1286096	2:6755516|6757036	AEMK02000452.1:919938|920281
10:12415958|12417836	15:124954392|124982337	AEMK02000452.1:919946|920087
10:12595562|12602812	14:51002775|51008194	AEMK02000452.1:920312|920493
10:12637344|12654451	13:200743798|200757354	AEMK02000452.1:920361|920520
10:12652205|12660660	7:87984825|88131820	AEMK02000452.1:920370|920446
10:12654334|12657277	9:135968662|135969383	AEMK02000452.1:920370|920449
10:12698273|12701699	3:106071305|106072601	AEMK02000452.1:920370|920458
10:12721730|12725565	1:264644525|264683755	AEMK02000452.1:920370|920470
10:12738033|12744135	15:105076047|105081941	AEMK02000452.1:920370|920482
10:13072132|13117381	4:42334038|42345093	AEMK02000452.1:920370|920485
10:13117319|13129636	17:17341181|17488818	AEMK02000452.1:920370|920490
10:13117319|13138402	13:42071516|42071658	AEMK02000452.1:920370|920493
10:13117319|13156709	6:13410002|13415916	AEMK02000452.1:920370|920497
10:13233112|13264254	1:203403295|203404306	AEMK02000452.1:920370|920499
10:13308758|13311411	1:128449068|128450069	AEMK02000452.1:920370|920517
10:13460799|13466400	15:68483693|68509045	AEMK02000452.1:920370|920524
10:13469909|13470081	13:121135361|121322116	AEMK02000452.1:920370|920548
10:13471568|13527498	9:104994560|104995383	AEMK02000452.1:920370|920553
10:13491755|13527498	MT:1507|1751	AEMK02000452.1:920370|920560
10:13516188|13527498	15:75914065|75925426	AEMK02000452.1:920370|920593
10:13516188|13584348	18:9400686|9434211	AEMK02000452.1:920445|920545
10:13776804|13778312	12:37903363|37928284	AEMK02000452.1:920445|920557
10:14043513|14046123	8:116358123|116359886	AEMK02000452.1:920445|920565
10:14049498|14050397	3:86988265|86988529	AEMK02000452.1:920445|920586
10:14207446|14208175	14:71999543|72011017	AEMK02000452.1:920445|920593
10:14217434|14218735	14:36366007|36372153	AEMK02000452.1:920479|920560
10:14622896|14623605	1:144994736|145028617	AEMK02000452.1:920479|920586
10:14666448|14671124	13:180591411|180641372	AEMK02000452.1:920479|920593
10:14723151|14741500	14:122924723|122936073	AEMK02000452.1:920479|920623
10:14754402|14755010	2:90452591|90509714	AEMK02000452.1:920509|920619
10:14754402|14842178	8:55741933|55743017	AEMK02000452.1:920512|920581
10:14786194|14794270	1:29033573|29046743	AEMK02000452.1:920512|920593
10:14807079|14850824	12:11667447|11669464	AEMK02000452.1:920512|920623
10:14807079|14884976	13:192313856|192346416	AEMK02000452.1:920516|920586
10:14826467|14884976	9:52743673|52745743	AEMK02000452.1:920516|920626
10:15051106|15053287	13:70364297|70366791	AEMK02000452.1:920542|920619
10:15051106|15056946	9:102633243|102633788	AEMK02000452.1:920703|920827
10:15051106|15070732	8:83346176|83347566	AEMK02000452.1:921408|921463
10:15083385|15099375	17:37837321|37838728	AEMK02000452.1:921464|921863
10:16216508|16222281	5:79654242|79682972	AEMK02000452.1:921922|922448
10:16326021|16359066	5:68362387|68399665	AEMK02000453.1:43433|83393
10:16345992|16359066	9:114390363|114391922	AEMK02000455.1:1072|1205
10:16490536|16522506	8:67513566|67575667	AEMK02000465.1:350366|356411
10:16510506|16607933	13:18697128|18701877	AEMK02000465.1:429769|431187
10:16522384|16569899	4:95613892|95627346	AEMK02000465.1:583739|593957
10:16522384|16607933	4:4234395|4270839	AEMK02000465.1:583739|617889
10:16541738|16560452	1:116399291|116403709	AEMK02000465.1:583739|617891
10:16541738|16607933	4:129457211|129563677	AEMK02000465.1:626354|626527
10:16560321|16569899	7:92581109|92586291	AEMK02000469.1:22210|36179
10:16560321|16607933	X:61915168|61916894	AEMK02000469.1:27615|36179
10:16569755|16607933	6:71604984|71607222	AEMK02000469.1:27615|37147
10:16607808|16675192	3:116220625|116228885	AEMK02000469.1:27627|36179
10:16652782|16702097	13:10700223|10700464	AEMK02000469.1:30830|30906
10:17339108|17347866	2:116750435|116762099	AEMK02000472.1:43277|90917
10:17400030|17413241	3:25128192|25131884	AEMK02000472.1:49244|55016
10:17468461|17468635	1:13961739|13962892	AEMK02000472.1:49244|69679
10:17478592|17481300	2:4407216|4408798	AEMK02000472.1:51669|69679
10:17489227|17491728	14:124162695|124229998	AEMK02000472.1:51672|69679
10:17491117|17491728	5:49813301|49941728	AEMK02000475.1:10033|35174
10:18829549|18861533	9:44299155|44332021	AEMK02000475.1:11821|16343
10:19098554|19109001	5:68816339|68817592	AEMK02000477.1:141394|141897
10:19098554|19114042	6:162047036|162062394	AEMK02000478.1:198171|215066
10:19837649|19840526	6:98761030|98774966	AEMK02000479.1:11099|38629
10:19842908|19848818	8:116003692|116005853	AEMK02000479.1:11099|38655
10:19848717|19851428	1:242082919|242094108	AEMK02000489.1:1008|1039
10:19949148|19952852	4:71985409|72049158	AEMK02000489.1:1029|49803
10:20060944|20078273	2:1303654|1304188	AEMK02000489.1:1035|1070
10:20065005|20073030	6:155457308|155473454	AEMK02000489.1:1035|1227
10:20065005|20078273	2:70827334|70827900	AEMK02000489.1:105|50862
10:20423359|20438201	6:70106306|70127259	AEMK02000489.1:105|50880
10:20423359|20492105	10:20428975|20481282	AEMK02000489.1:105|50932
10:20438111|20481282	13:121172547|121274141	AEMK02000489.1:1106|1211
10:20438111|20492105	13:65807834|65822147	AEMK02000489.1:1122|1257
10:20438111|20492148	1:229657162|229666383	AEMK02000489.1:1182|1277
10:20455784|20487072	11:67555905|67558432	AEMK02000489.1:1182|1282
10:20455784|20492105	15:648818|668598	AEMK02000489.1:1182|1292
10:20469603|20481282	8:65255475|65267866	AEMK02000489.1:1182|49803
10:20469603|20487072	5:87893078|87899774	AEMK02000489.1:1203|49824
10:20469603|20492105	5:83917549|83917822	AEMK02000489.1:1203|49977
10:21059504|21094604	8:54821981|54826397	AEMK02000489.1:1209|49778
10:23313239|23321391	X:27035809|27089816	AEMK02000489.1:1228|49705
10:23321308|23334139	15:29707009|29708177	AEMK02000489.1:1228|49797
10:24129789|24130387	3:106416134|106443851	AEMK02000489.1:1270|1443
10:24129789|24133305	15:106428225|106465899	AEMK02000489.1:1270|49712
10:24757287|24779098	10:57862461|57866461	AEMK02000489.1:1272|49712
10:24768866|24779098	2:77014673|77016142	AEMK02000489.1:1278|1443
10:24768866|24784588	16:47813135|47817069	AEMK02000489.1:1278|1453
10:24768866|24799565	13:120814340|120848493	AEMK02000489.1:1278|49629
10:24770316|24779098	4:84179520|84179940	AEMK02000489.1:1288|49637
10:24774960|24779098	8:30516799|30517666	AEMK02000489.1:1294|49734
10:24776756|24779098	7:89424568|89431122	AEMK02000489.1:1294|49736
10:24778940|24784588	9:50492264|50500612	AEMK02000489.1:129|50860
10:24781611|24784588	3:114207398|114213178	AEMK02000489.1:129|50869
10:24781611|24788445	18:13689548|13723629	AEMK02000489.1:1301|49778
10:24783202|24788445	2:129833235|129858977	AEMK02000489.1:1306|1403
10:24788311|24799565	2:2090934|2097980	AEMK02000489.1:1345|49583
10:24795546|24796546	1:218541647|218569249	AEMK02000489.1:1345|49632
10:24795546|24799565	15:77188245|77226409	AEMK02000489.1:1349|49619
10:24882635|24886140	9:114937099|114969497	AEMK02000489.1:1349|49647
10:24910301|24911744	4:98276589|98279641	AEMK02000489.1:1359|49657
10:25205440|25206443	18:9065917|9113615	AEMK02000489.1:1369|1470
10:25548341|25569802	7:64270814|64363025	AEMK02000489.1:1369|49718
10:25600746|25606516	17:4765593|4777830	AEMK02000489.1:1374|49619
10:25606345|25617625	7:37341606|37345919	AEMK02000489.1:1377|49657
10:25606345|25629631	15:84465767|84466533	AEMK02000489.1:1387|49632
10:25622617|25629631	1:169482790|169559446	AEMK02000489.1:1423|49552
10:25629469|25629631	4:14607025|14615068	AEMK02000489.1:1423|49629
10:26146317|26218089	7:15922699|15924948	AEMK02000489.1:1434|1571
10:26180874|26195694	14:120998590|121003414	AEMK02000489.1:1454|1542
10:26180874|26212816	6:157751523|157751775	AEMK02000489.1:1471|2000
10:26180874|26212847	15:110727073|110742697	AEMK02000489.1:1492|1633
10:26180874|26218089	1:188586330|188594965	AEMK02000489.1:1528|49535
10:26188552|26212816	2:140293921|140316269	AEMK02000489.1:1572|1629
10:27378645|27387394	3:94553314|94553625	AEMK02000489.1:1670|49287
10:29004981|29015131	12:14430775|14488093	AEMK02000489.1:1719|49336
10:29004981|29035802	13:121052113|121059064	AEMK02000489.1:1735|49080
10:29022517|29037289	8:96648481|96687491	AEMK02000489.1:1820|51359
10:29028959|29035802	17:26359254|26363668	AEMK02000489.1:1861|49108
10:29037750|29038934	17:10792387|10792943	AEMK02000489.1:1863|49108
10:29037750|29039234	8:84191227|84193310	AEMK02000489.1:1908|49010
10:29045535|29045857	13:56977919|56994144	AEMK02000489.1:1908|49080
10:29227447|29230143	14:120978703|120989214	AEMK02000489.1:1926|49098
10:29228248|29230065	17:4939669|4945899	AEMK02000489.1:1926|49271
10:29228248|29230143	17:5664587|5671221	AEMK02000489.1:1930|49057
10:29492324|29521608	15:65298516|65327043	AEMK02000489.1:1975|2059
10:29506870|29535329	6:74948584|74953421	AEMK02000489.1:1975|49108
10:29569850|29573233	2:44447664|44458306	AEMK02000489.1:1984|2059
10:31153774|31157554	8:132783090|132786597	AEMK02000489.1:1984|49324
10:31153774|31224915	2:142406868|142408112	AEMK02000489.1:1993|2414
10:31201782|31224915	2:116113725|116195949	AEMK02000489.1:1993|2458
10:31295417|31297552	1:266408977|266487783	AEMK02000489.1:1995|49098
10:32182629|32187038	AEMK02000146.1:35268|38126	AEMK02000489.1:2002|2437
10:32569928|32576571	13:202816277|202865302	AEMK02000489.1:2027|48953
10:32569928|32588655	7:110474413|110508175	AEMK02000489.1:2050|48978
10:32800584|32819154	13:206168639|206173479	AEMK02000489.1:207|50820
10:32800584|32824801	3:45909393|45917900	AEMK02000489.1:207|50869
10:32800584|32827084	1:110034206|110036948	AEMK02000489.1:217|50822
10:32800584|32843863	17:35502151|35506010	AEMK02000489.1:229|50799
10:32817421|32827084	5:52536354|52544004	AEMK02000489.1:2344|2511
10:32817449|32819154	6:58039048|58048397	AEMK02000489.1:2386|48646
10:32817449|32824801	8:38761016|38765908	AEMK02000489.1:2416|2648
10:32817449|32827084	8:130611008|130624838	AEMK02000489.1:2416|48646
10:32817449|32843863	15:54062575|54083464	AEMK02000489.1:2425|2559
10:32824648|32827084	1:128427695|128441443	AEMK02000489.1:2425|48646
10:32824648|32843863	8:66136011|66152649	AEMK02000489.1:2430|48664
10:32824648|32870103	4:66850312|66890763	AEMK02000489.1:2438|24742
10:32840622|32843863	7:38498472|38498763	AEMK02000489.1:2454|2566
10:32840622|32859397	2:5862327|5863261	AEMK02000489.1:2454|2648
10:32855276|32862936	3:120105568|120116038	AEMK02000489.1:2537|2767
10:32859214|32868451	1:179631516|179656075	AEMK02000489.1:2537|2800
10:32859214|32870103	4:110769651|110786563	AEMK02000489.1:2557|2815
10:32862723|32868451	3:58641444|58642763	AEMK02000489.1:2557|2868
10:32862723|32870103	5:94385184|94416722	AEMK02000489.1:2600|49126
10:32912151|32933076	11:78351385|78356609	AEMK02000489.1:26248|40627
10:33072026|33073788	17:46839112|46845567	AEMK02000489.1:26248|45225
10:33141973|33143114	14:32807484|32808614	AEMK02000489.1:26248|45980
10:33229551|33231237	15:109566361|109608883	AEMK02000489.1:26248|46034
10:33229551|33237248	3:39438417|39439098	AEMK02000489.1:26248|47103
10:33229551|33238811	14:114113413|114196740	AEMK02000489.1:26248|47587
10:33231155|33237248	1:111013405|111016508	AEMK02000489.1:26248|48566
10:33404037|33417808	16:75355377|75362191	AEMK02000489.1:26252|46034
10:33421630|33423785	6:28021349|28021789	AEMK02000489.1:26252|48566
10:33478499|33484011	3:11731299|11736046	AEMK02000489.1:2628|2819
10:33610154|33692048	12:45719853|45733886	AEMK02000489.1:2637|2819
10:34992804|35013121	5:27184128|27202298	AEMK02000489.1:2637|2851
10:35008380|35013121	12:36504987|36509590	AEMK02000489.1:2637|2868
10:35117304|35117541	12:45541859|45568649	AEMK02000489.1:2639|2851
10:35355696|35413244	4:102889155|102925700	AEMK02000489.1:2639|2868
10:35404864|35448245	9:47555072|47604786	AEMK02000489.1:2699|2866
10:35676557|35723543	10:13491755|13516365	AEMK02000489.1:2788|2861
10:35706300|35762279	1:20633122|20681534	AEMK02000489.1:322|494
10:39441867|39457413	2:27910180|27915494	AEMK02000489.1:322|520
10:39548178|39569959	7:98017286|98023798	AEMK02000489.1:39026|51914
10:39569789|39569959	14:136307328|136313398	AEMK02000489.1:3907|24742
10:39569789|39608262	6:92155928|92161706	AEMK02000489.1:39689|39829
10:39612304|39625259	2:62308068|62312337	AEMK02000489.1:40724|40891
10:39612304|39639417	14:76121760|76196528	AEMK02000489.1:41348|43234
10:39702021|39742757	12:16074623|16075508	AEMK02000489.1:41582|41692
10:39920737|39925804	8:1438698|1491356	AEMK02000489.1:41648|41788
10:39984146|39996009	1:18457470|18464178	AEMK02000489.1:423|50549
10:40010114|40015411	2:117381599|117462368	AEMK02000489.1:4285|4393
10:40015293|40018911	14:112670427|112714985	AEMK02000489.1:4285|4441
10:40771583|40772503	1:127695623|127697928	AEMK02000489.1:428|602
10:40771583|40774047	14:13378816|13491915	AEMK02000489.1:4289|4444
10:40771583|40790913	4:98994482|98995745	AEMK02000489.1:43383|43535
10:41229017|41257277	4:106850368|106873794	AEMK02000489.1:43397|43652
10:41355865|41356191	2:139642455|139670997	AEMK02000489.1:43673|43741
10:41402999|41416627	12:580548|585916	AEMK02000489.1:43699|43857
10:41439569|41445341	3:58646042|58647018	AEMK02000489.1:43699|43877
10:41559724|41568111	16:43755943|43784866	AEMK02000489.1:43699|43908
10:41666482|41732745	1:18744077|18764492	AEMK02000489.1:43707|43837
10:42063516|42079536	4:93738637|93752407	AEMK02000489.1:43734|49657
10:42147410|42185876	9:36670268|36687261	AEMK02000489.1:43742|43842
10:42461729|42501704	6:53991513|53991730	AEMK02000489.1:43742|43857
10:42468077|42479927	2:131154401|131191194	AEMK02000489.1:43779|44050
10:42468077|42490463	6:110866624|110938065	AEMK02000489.1:43833|44052
10:42471090|42490463	15:131829228|131893803	AEMK02000489.1:43853|44052
10:42490402|42510787	14:110846107|110846707	AEMK02000489.1:43877|44052
10:42497973|42510787	13:50714324|50748525	AEMK02000489.1:44088|44190
10:42501579|42510787	5:32950872|32957814	AEMK02000489.1:44092|50860
10:42509363|42510787	6:163299858|163352868	AEMK02000489.1:44109|44184
10:42552538|42553292	12:16151157|16181569	AEMK02000489.1:44142|44275
10:42552538|42555555	8:115318638|115329544	AEMK02000489.1:44154|44296
10:42646861|42647382	6:34084558|34112759	AEMK02000489.1:44156|44302
10:42669134|42669632	8:10831884|10889152	AEMK02000489.1:44215|44296
10:42851083|42853095	6:91336522|91343121	AEMK02000489.1:44217|44422
10:42852936|42855553	8:47802193|47804988	AEMK02000489.1:44224|44341
10:43323422|43377986	14:11498182|11515969	AEMK02000489.1:44265|44422
10:43345829|43377986	9:107964748|107974147	AEMK02000489.1:44276|44407
10:43375472|43377986	3:46961408|46962480	AEMK02000489.1:44286|44422
10:43443984|43446589	1:77263699|77279692	AEMK02000489.1:44296|44422
10:43521491|43522587	12:34504263|34507677	AEMK02000489.1:44318|44422
10:43606150|43614408	14:127112355|127115106	AEMK02000489.1:44404|44556
10:43614264|43647695	1:169408333|169424282	AEMK02000489.1:44480|44620
10:43642502|43676378	18:5199558|5208471	AEMK02000489.1:44480|44622
10:43647609|43676378	1:169549660|169559446	AEMK02000489.1:44485|44620
10:43903313|43918659	5:47150522|47153388	AEMK02000489.1:44485|44622
10:43918173|43918659	2:15386688|15386825	AEMK02000489.1:44487|44620
10:43986796|43994747	8:101284349|101323155	AEMK02000489.1:44487|44630
10:43992124|43996556	2:48822509|48835611	AEMK02000489.1:44494|44634
10:43994555|43996556	2:142405144|142406328	AEMK02000489.1:44499|44620
10:44830780|44833945	2:46455458|46472486	AEMK02000489.1:44499|44630
10:44830780|44849953	4:70964765|70968615	AEMK02000489.1:44510|44620
10:44830780|44857707	3:69208063|69221365	AEMK02000489.1:44510|44630
10:44830802|44849180	8:100101|100784	AEMK02000489.1:44512|44620
10:44838244|44857707	3:101302978|101335956	AEMK02000489.1:44512|51832
10:44928914|44934189	1:135665660|135747362	AEMK02000489.1:44587|44779
10:44928914|44954321	5:41490561|41493703	AEMK02000489.1:44613|44773
10:45130708|45142435	1:33204575|33217699	AEMK02000489.1:44617|44724
10:45992309|46006364	15:100781380|100790156	AEMK02000489.1:44682|51729
10:45992309|46027671	5:33785797|33787296	AEMK02000489.1:447|50503
10:46002429|46006364	14:29673474|29684479	AEMK02000489.1:44814|44915
10:46475198|46489651	17:43856818|43858415	AEMK02000489.1:45182|45447
10:46475198|46489946	11:21342510|21354747	AEMK02000489.1:457|50578
10:46480094|46548424	5:13857975|13869978	AEMK02000489.1:46567|46723
10:46538292|46548424	1:261002547|261118789	AEMK02000489.1:46571|46723
10:46538292|46569174	1:219700610|219730732	AEMK02000489.1:46830|47451
10:46680801|46694813	1:184711029|184715169	AEMK02000489.1:46832|47451
10:46839990|46849488	2:123062078|123069364	AEMK02000489.1:4720|46255
10:46911904|46915000	6:31873850|31882075	AEMK02000489.1:47617|47758
10:48088636|48088978	14:50628981|50629322	AEMK02000489.1:48136|48365
10:48101948|48110019	1:128517403|128560191	AEMK02000489.1:48136|48367
10:48206021|48209078	6:106705739|106771048	AEMK02000489.1:48136|48376
10:48206021|48213577	6:159984990|159991645	AEMK02000489.1:48136|48447
10:48503571|48505841	16:47423320|47425696	AEMK02000489.1:48138|48305
10:48532138|48550123	5:21242127|21243467	AEMK02000489.1:48143|48216
10:48532138|48550130	14:11272666|11282591	AEMK02000489.1:48143|48305
10:48532138|48562529	13:148939544|148952632	AEMK02000489.1:48153|48365
10:48538970|48550130	11:25530178|25534876	AEMK02000489.1:48153|48367
10:48538970|48562529	1:203458278|203476159	AEMK02000489.1:48155|48305
10:48547632|48553657	10:25521774|25569802	AEMK02000489.1:48155|48318
10:48702209|48742852	4:64976992|64979031	AEMK02000489.1:48222|48447
10:48723484|48742852	1:84545934|84546131	AEMK02000489.1:48237|48467
10:48738890|48747553	10:65244719|65252277	AEMK02000489.1:48356|48538
10:48754398|48757573	13:89298323|89317225	AEMK02000489.1:48356|49108
10:48811921|48817035	10:6518152|6531624	AEMK02000489.1:48417|48566
10:48815859|48817035	6:89300591|89302018	AEMK02000489.1:48438|48514
10:48816880|48818387	13:194887835|194946234	AEMK02000489.1:48438|48574
10:48820847|48824559	16:64257835|64266685	AEMK02000489.1:48445|48574
10:48831898|48849331	16:3781836|3783169	AEMK02000489.1:48445|48579
10:48841821|48849331	5:68351140|68362580	AEMK02000489.1:48445|48588
10:48892862|48916899	1:129651197|129656337	AEMK02000489.1:48445|48618
10:48901136|48907143	1:127694223|127695864	AEMK02000489.1:48467|48579
10:48904200|48907143	X:36992962|36998152	AEMK02000489.1:48485|48579
10:48911448|48916899	6:160764022|160768973	AEMK02000489.1:48546|48786
10:48914740|48916899	13:12509174|12516045	AEMK02000489.1:48546|48823
10:49156827|49173378	15:68450037|68509045	AEMK02000489.1:48546|49012
10:49958917|50056262	18:29048897|29142960	AEMK02000489.1:48546|49108
10:50288255|50289324	3:75510443|75595169	AEMK02000489.1:48548|48786
10:50381461|50386113	1:170070318|170093052	AEMK02000489.1:48548|48823
10:50648677|50649078	13:139243963|139339475	AEMK02000489.1:48548|48861
10:50665596|50665836	3:114393451|114462426	AEMK02000489.1:48548|49098
10:50665747|50667813	9:17302044|17307842	AEMK02000489.1:48548|49108
10:50778513|50779341	13:121266363|121266554	AEMK02000489.1:485|583
10:52338386|52355962	7:58181873|58223393	AEMK02000489.1:485|602
10:52355810|52373877	3:101048379|101067568	AEMK02000489.1:485|611
10:53035217|53035595	6:42749835|42798676	AEMK02000489.1:48567|48786
10:53089612|53104147	1:28602875|28614469	AEMK02000489.1:48567|48823
10:53103969|53145538	3:44513461|44551395	AEMK02000489.1:48567|48861
10:53103969|53169782	14:29197788|29221035	AEMK02000489.1:48567|49003
10:53144969|53149101	6:91615395|91616334	AEMK02000489.1:48567|49076
10:53144969|53169782	9:109411982|109431724	AEMK02000489.1:48567|49098
10:53148849|53202893	3:22718035|22718283	AEMK02000489.1:48567|49108
10:53197803|53202893	6:159692704|159723540	AEMK02000489.1:48567|51164
10:53197803|53227401	18:33663765|33823497	AEMK02000489.1:48590|48786
10:54298482|54323855	3:114747245|114783650	AEMK02000489.1:48590|49076
10:55712767|55764937	15:121576386|121577944	AEMK02000489.1:48590|49108
10:55730061|55764937	1:271146967|271147908	AEMK02000489.1:48601|48786
10:55793481|55842852	2:134136374|134213619	AEMK02000489.1:48601|49098
10:55814061|55842852	9:10163947|10247530	AEMK02000489.1:48601|49108
10:55828686|55842852	12:15516933|15533172	AEMK02000489.1:48609|49145
10:55828686|55884740	18:15811892|15833629	AEMK02000489.1:48681|48874
10:55828686|55918241	14:105866977|105901185	AEMK02000489.1:48772|49104
10:55957775|55962244	8:55611873|55633852	AEMK02000489.1:48793|49080
10:55957775|55966787	13:32675463|32676786	AEMK02000489.1:48793|49104
10:57126906|57137646	8:73720177|73731435	AEMK02000489.1:48793|49126
10:57137536|57168112	12:35882708|35884162	AEMK02000489.1:48817|49080
10:57137536|57236044	15:113041584|113050237	AEMK02000489.1:48817|49104
10:57167881|57212680	4:343255|344199	AEMK02000489.1:48817|49126
10:57167881|57236044	9:33834935|33894669	AEMK02000489.1:48817|49143
10:57201061|57212680	6:105884922|105890910	AEMK02000489.1:48817|49145
10:57211007|57236044	9:84944763|84959510	AEMK02000489.1:48836|49126
10:57250368|57252743	3:82627370|82699276	AEMK02000489.1:48871|49098
10:5770011|5777849	4:107778732|107794500	AEMK02000489.1:48871|49108
10:57723121|57723968	1:71010855|71020948	AEMK02000489.1:48917|49535
10:57752327|57768401	1:250446928|250488387	AEMK02000489.1:48946|49021
10:5777659|5797656	13:129231598|129278371	AEMK02000489.1:48946|49030
10:5777659|5806269	10:41416480|41440312	AEMK02000489.1:48946|49145
10:58021216|58033402	1:49470632|49476453	AEMK02000489.1:48946|49287
10:5812117|5812467	1:86082233|86098862	AEMK02000489.1:48946|49358
10:591642|598867	8:87789294|87820356	AEMK02000489.1:48946|49478
10:59255465|59262208	17:5406231|5478745	AEMK02000489.1:48955|49249
10:59358968|59454435	8:33527978|33568585	AEMK02000489.1:48961|49145
10:59810368|59813097	14:106919329|106927209	AEMK02000489.1:48961|49478
10:59834812|59836887	1:223592260|223632921	AEMK02000489.1:48963|49420
10:598810|649528	3:92196554|92217167	AEMK02000489.1:48963|49463
10:59913525|59914874	7:103584842|103608232	AEMK02000489.1:48974|49249
10:59913525|59918554	1:226568222|226605142	AEMK02000489.1:48974|49336
10:59913525|59919743	7:114813545|114887126	AEMK02000489.1:48974|49463
10:59913525|59926809	7:103584842|103608236	AEMK02000489.1:48977|49234
10:59913525|59936017	6:95261864|95268523	AEMK02000489.1:48977|49249
10:59913525|59957548	13:73908020|73993344	AEMK02000489.1:48977|49257
10:59913525|59974190	18:4718566|4719429	AEMK02000489.1:48977|49271
10:59913601|59919743	9:107506386|107506728	AEMK02000489.1:48977|49275
10:59914677|59919743	18:19045155|19120746	AEMK02000489.1:48977|49299
10:59957365|59963743	13:117930426|117953029	AEMK02000489.1:48977|49324
10:59963604|59970636	4:67611826|67612140	AEMK02000489.1:48977|49336
10:59963604|59974190	4:16023866|16046043	AEMK02000489.1:48977|49378
10:59970138|59970636	8:66235394|66322387	AEMK02000489.1:48977|49420
10:59970138|59974190	3:25184025|25186718	AEMK02000489.1:48977|49434
10:59970138|59985371	2:140941023|141058934	AEMK02000489.1:48977|49463
10:60368407|60370792	4:93113538|93115693	AEMK02000489.1:48977|49535
10:60370744|60372560	X:87511611|87520513	AEMK02000489.1:49001|49249
10:63447679|63461757	11:71175484|71243879	AEMK02000489.1:49001|49284
10:63604690|63619944	11:14601607|14611784	AEMK02000489.1:49001|49299
10:63623364|63626141	6:160405881|160413348	AEMK02000489.1:49001|49324
10:63899363|63912175	12:50766417|50773423	AEMK02000489.1:49001|49336
10:64001882|64007028	3:107469180|107484907	AEMK02000489.1:49001|49486
10:641703|645545	6:20300772|20321216	AEMK02000489.1:49005|49249
10:641703|649528	X:29091870|29092083	AEMK02000489.1:49005|49271
10:641703|664540	12:25977686|25992214	AEMK02000489.1:49005|49284
10:64895437|64899360	18:50051621|50125659	AEMK02000489.1:49005|49299
10:65070380|65075820	15:133185673|133218757	AEMK02000489.1:49005|49324
10:65174467|65179209	9:33817626|33835056	AEMK02000489.1:49005|49336
10:65174467|65188643	6:49728224|49728518	AEMK02000489.1:49005|49378
10:65179075|65191886	2:129675013|129698845	AEMK02000489.1:49005|49420
10:65207125|65225341	1:127972861|127977436	AEMK02000489.1:49005|49434
10:65246553|65247076	2:4449336|4458969	AEMK02000489.1:49005|49463
10:65431654|65432182	15:132675414|132697460	AEMK02000489.1:49009|49249
10:65582654|65630400	13:122842609|122869277	AEMK02000489.1:49009|49271
10:68491183|68518239	9:74285708|74293053	AEMK02000489.1:49009|49275
10:68491243|68518239	13:89298323|89318852	AEMK02000489.1:49009|49284
10:68509412|68509844	3:114541805|114573941	AEMK02000489.1:49009|49299
10:68509412|68518239	1:34973379|35005706	AEMK02000489.1:49009|49324
10:68512778|68518239	13:204805273|204811416	AEMK02000489.1:49009|49336
10:68562244|68562567	16:26709524|26712097	AEMK02000489.1:49009|49378
10:68645780|68692165	15:46294098|46315302	AEMK02000489.1:49009|49420
10:68671265|68688441	3:26132611|26133897	AEMK02000489.1:49009|49463
10:68684614|68688441	15:76579909|76647035	AEMK02000489.1:49009|49486
10:68959424|68961182	12:23745161|23745445	AEMK02000489.1:49009|49535
10:69026408|69030169	15:132334659|132334971	AEMK02000489.1:49009|49778
10:69029972|69037404	5:34045599|34053712	AEMK02000489.1:49011|49225
10:69175006|69235186	9:125369191|125383310	AEMK02000489.1:49011|49230
10:69201376|69235186	7:16074886|16100781	AEMK02000489.1:49011|49287
10:69212794|69235186	18:31065678|31066857	AEMK02000489.1:49011|49358
10:701826|712154	10:29506870|29535329	AEMK02000489.1:49011|49380
10:704936|713164	5:59999638|60007176	AEMK02000489.1:49011|49403
10:712944|713164	9:124107117|124133720	AEMK02000489.1:49011|49447
10:734757|761744	1:128501845|128521610	AEMK02000489.1:49011|49478
10:745613|748642	1:37298909|37329335	AEMK02000489.1:49011|49480
10:745613|761696	15:128772005|128781306	AEMK02000489.1:49011|49514
10:754493|755788	8:10934377|10940460	AEMK02000489.1:49011|49780
10:7828159|7853407	10:50560466|50649078	AEMK02000489.1:49011|51316
10:7882642|7934565	7:68345629|68356642	AEMK02000489.1:49011|51590
10:7882642|7971824	2:15032840|15033067	AEMK02000489.1:49369|49577
10:8265577|8271193	7:41003826|41008498	AEMK02000489.1:49377|49434
10:8265577|8271414	8:47635845|47646696	AEMK02000489.1:49380|49535
10:8265577|8307135	16:44510528|44513453	AEMK02000489.1:49380|49552
10:8361319|8386109	8:87800823|87866480	AEMK02000489.1:49435|49552
10:8382007|8386109	6:18652094|18661608	AEMK02000489.1:49435|49572
10:8382470|8384507	1:45278590|45287487	AEMK02000489.1:49536|49700
10:8382470|8386109	7:13916098|13929874	AEMK02000489.1:49536|49712
10:8836635|8862374	15:49450748|49505886	AEMK02000489.1:49536|49749
10:9608191|9612211	2:9158791|9161536	AEMK02000489.1:49542|49661
10:9613070|9625261	6:135651327|135660642	AEMK02000489.1:49563|49728
10:9667261|9671886	10:55711346|55794679	AEMK02000489.1:49563|49734
10:9739375|9739872	X:101536063|101573787	AEMK02000489.1:49570|49712
10:9780248|9783682	8:73879238|73904791	AEMK02000489.1:49579|49690
10:9780248|9786151	1:206666163|206706332	AEMK02000489.1:49599|49824
11:1002755|1004282	3:7196078|7199125	AEMK02000489.1:49603|49824
11:1002788|1004282	8:29880530|29881755	AEMK02000489.1:49605|49749
11:1004167|1009902	2:143009917|143016395	AEMK02000489.1:49688|49803
11:1007366|1013622	8:152726|153945	AEMK02000489.1:49714|49824
11:11156485|11161359	9:48154968|48166219	AEMK02000489.1:49729|49824
11:11156485|11181394	14:48170510|48171856	AEMK02000489.1:49744|49869
11:11156485|11209651	2:36088922|36098562	AEMK02000489.1:49795|49900
11:11160922|11171651	16:23685733|23745763	AEMK02000489.1:49795|49951
11:11160922|11181394	2:128109231|128109486	AEMK02000489.1:4982|24738
11:1141224|1141776	8:133977717|134021755	AEMK02000489.1:4982|24742
11:1141224|1163643	9:90504857|90512069	AEMK02000489.1:49920|50062
11:1141224|1175446	13:83132295|83147313	AEMK02000489.1:49936|49971
11:11593798|11613286	17:49312897|49337950	AEMK02000489.1:49936|51762
11:12232550|12275793	2:97885867|97895317	AEMK02000489.1:49951|50021
11:12275717|12282054	1:109371271|109475453	AEMK02000489.1:49951|50044
11:1231273|1238890	15:106420737|106465899	AEMK02000489.1:49967|49998
11:12333009|12338581	AEMK02000677.1:250136|256873	AEMK02000489.1:49972|50030
11:1253856|1254400	14:105077268|105090089	AEMK02000489.1:49988|50173
11:12828703|12838685	7:75245968|75253929	AEMK02000489.1:49992|50173
11:12842165|12843368	6:79057470|79063127	AEMK02000489.1:49992|50183
11:12842165|12854933	3:31988381|32085104	AEMK02000489.1:49992|50189
11:12858353|12862293	2:123344432|123352808	AEMK02000489.1:49995|50114
11:1308544|1315788	14:90629886|90630067	AEMK02000489.1:49995|50183
11:13112899|13114999	6:12704998|12733741	AEMK02000489.1:49995|50189
11:1317565|1327140	15:91666223|91684121	AEMK02000489.1:49995|50198
11:13246347|13262673	10:32075091|32131043	AEMK02000489.1:49998|50191
11:1341589|1364698	15:100226668|100231696	AEMK02000489.1:50027|50173
11:1355228|1364698	1:163457570|163515510	AEMK02000489.1:50027|50189
11:1355228|1371291	X:46341411|46354249	AEMK02000489.1:50027|50211
11:1364578|1371291	14:120223217|120227445	AEMK02000489.1:50030|50183
11:13775004|13776697	9:130551519|130564329	AEMK02000489.1:50030|50198
11:14037700|14056500	14:31531750|31548302	AEMK02000489.1:500|50457
11:14156182|14156550	14:12245586|12251346	AEMK02000489.1:500|50467
11:1429036|1429207	13:60957678|61018916	AEMK02000489.1:50342|50467
11:1429793|1455494	13:201042142|201042563	AEMK02000489.1:50342|50474
11:14318580|14320863	13:200731731|200759988	AEMK02000489.1:50345|50457
11:1455412|1463356	1:194003786|194011399	AEMK02000489.1:503|50559
11:14601607|14611784	18:19051089|19081531	AEMK02000489.1:5036|24742
11:1463160|1463356	6:26859855|26862806	AEMK02000489.1:50395|50684
11:15724448|15728105	7:98097420|98102168	AEMK02000489.1:50404|50457
11:16054076|16060504	2:7917525|7918215	AEMK02000489.1:50404|50474
11:16094634|16116109	1:23624538|23637503	AEMK02000489.1:50404|50521
11:16398826|16408799	13:83150017|83163660	AEMK02000489.1:50404|50684
11:16451034|16452334	10:41673191|41725155	AEMK02000489.1:50426|50521
11:16624767|16625500	13:82802690|82893436	AEMK02000489.1:50452|50526
11:17407593|17430673	13:128796751|128834944	AEMK02000489.1:50459|50553
11:17469660|17472953	2:133665030|133695724	AEMK02000489.1:50661|50820
11:17870879|17924109	13:77430942|77476923	AEMK02000489.1:50661|50822
11:18280391|18290494	9:80715795|80727273	AEMK02000489.1:50674|50822
11:18284009|18290494	5:13863474|13872961	AEMK02000489.1:50674|50911
11:18313796|18315297	2:45550587|45577171	AEMK02000489.1:50684|50822
11:18313796|18350610	9:51927055|51931237	AEMK02000489.1:50739|50860
11:18313796|18355949	1:31640261|31656717	AEMK02000489.1:50788|50860
11:18313796|18361632	3:107421663|107462374	AEMK02000489.1:50846|50932
11:18313796|18387865	9:52762282|52779047	AEMK02000489.1:50846|50991
11:18350469|18355949	5:13863474|13909030	AEMK02000489.1:50846|51832
11:18350469|18361632	6:42047181|42075106	AEMK02000489.1:50861|50963
11:18571768|18573252	1:163020391|163026409	AEMK02000489.1:50876|50991
11:18600238|18604222	18:40687034|40697513	AEMK02000489.1:50896|50991
11:18604062|18604222	4:94405984|94446665	AEMK02000489.1:50896|51590
11:19129679|19134837	2:108940460|108996299	AEMK02000489.1:50903|51070
11:19133661|19134837	16:60584121|60595170	AEMK02000489.1:50908|51070
11:19196075|19201387	9:20235062|20253739	AEMK02000489.1:50987|51322
11:19200035|19204789	14:73775374|73784496	AEMK02000489.1:50987|51529
11:19200035|19261165	3:3605987|3606132	AEMK02000489.1:51015|51296
11:19250142|19267054	13:83469879|83474843	AEMK02000489.1:51037|51590
11:19253377|19261165	5:14768602|14785747	AEMK02000489.1:51259|51590
11:19253377|19274010	6:129274086|129374921	AEMK02000489.1:51584|51688
11:19256521|19274010	9:123752837|123753083	AEMK02000489.1:51584|51742
11:19315093|19321227	1:190697358|190709434	AEMK02000489.1:51584|51762
11:19349681|19356078	10:24781611|24784588	AEMK02000489.1:51584|51777
11:19352012|19356078	14:76818727|76822013	AEMK02000489.1:51587|51688
11:19355935|19360851	14:3088559|3113839	AEMK02000489.1:51587|51742
11:19577828|19578023	9:97952153|97952339	AEMK02000489.1:51587|51762
11:19629537|19630304	AEMK02000698.1:2327478|2329880	AEMK02000489.1:51596|51762
11:20661774|20664489	11:18282813|18290494	AEMK02000489.1:51596|51777
11:20710449|20719541	7:103562502|103589454	AEMK02000489.1:51609|51691
11:20710449|20767381	8:88608196|88608491	AEMK02000489.1:51609|51746
11:20713782|20719541	1:127119426|127119579	AEMK02000489.1:51609|51752
11:20767276|20804630	2:140038429|140039093	AEMK02000489.1:51609|51754
11:21020402|21022536	15:75983368|75997723	AEMK02000489.1:51609|51756
11:21022391|21022536	6:13354525|13389391	AEMK02000489.1:51609|51774
11:21275598|21281234	15:133879171|133879619	AEMK02000489.1:51609|51782
11:21289258|21293690	1:56960510|57038889	AEMK02000489.1:51612|51729
11:21327945|21337189	17:11848370|11850285	AEMK02000489.1:51612|51742
11:21327945|21342707	8:69451271|69463111	AEMK02000489.1:51612|51762
11:21327945|21354747	12:52755651|52757049	AEMK02000489.1:51612|51777
11:21336286|21342707	6:46242502|46247594	AEMK02000489.1:51612|51924
11:21336286|21354747	12:14200109|14224962	AEMK02000489.1:51623|51746
11:21370445|21376073	16:22546397|22556122	AEMK02000489.1:51623|51774
11:21772637|21813745	18:1463489|1481335	AEMK02000489.1:51641|51762
11:21778941|21786602	14:57577601|57597630	AEMK02000489.1:51651|51729
11:21778941|21793730	14:71712179|71713705	AEMK02000489.1:51651|51762
11:21786478|21793730	15:94974355|94981898	AEMK02000489.1:51651|51777
11:21789455|21805764	8:65282756|65290009	AEMK02000489.1:51651|51924
11:21791604|21805764	16:34955143|34962847	AEMK02000489.1:51670|51746
11:21797314|21797941	2:94885232|94947655	AEMK02000489.1:51670|51754
11:21797314|21805764	9:66906222|66912125	AEMK02000489.1:51670|51756
11:21804834|21808388	4:94405984|94463950	AEMK02000489.1:51670|51774
11:21804834|21813745	12:20746388|20748017	AEMK02000489.1:51670|51782
11:21807483|21808357	6:115703037|115724870	AEMK02000489.1:51670|51904
11:21807483|21808388	1:163468680|163472363	AEMK02000489.1:51707|51924
11:21807483|21813745	2:59643276|59644292	AEMK02000489.1:51736|51867
11:21856562|21857923	12:5467340|5473179	AEMK02000489.1:51736|51896
11:21856562|21860927	7:97896258|97911025	AEMK02000489.1:51736|51909
11:21857828|21864250	7:32009392|32016744	AEMK02000489.1:51736|51911
11:21987702|21987956	14:57645368|57708667	AEMK02000489.1:51736|51916
11:22004762|22059413	7:47764410|47767680	AEMK02000489.1:51744|51898
11:22116588|22128793	10:48818275|48820979	AEMK02000489.1:51744|51924
11:22249417|22250406	13:75331671|75352131	AEMK02000489.1:51748|51867
11:22249417|22250409	6:109473331|109481543	AEMK02000489.1:51754|51911
11:22249417|22255527	10:43204173|43224190	AEMK02000489.1:51763|51924
11:22273966|22284695	15:88200505|88228524	AEMK02000489.1:51767|51914
11:22273966|22288235	5:83106685|83215601	AEMK02000489.1:51791|51924
11:22284603|22288235	10:14666448|14671124	AEMK02000489.1:51795|51867
11:224428|265877	6:13551790|13559072	AEMK02000489.1:51795|51909
11:22987529|22991870	13:133023316|133041380	AEMK02000489.1:51795|51911
11:23167016|23197868	15:402804|413098	AEMK02000489.1:522|602
11:23168007|23197868	8:71520136|71531202	AEMK02000489.1:5226|45733
11:23169655|23179520	X:101573169|101595067	AEMK02000489.1:539|602
11:23169655|23180947	AEMK02000682.1:107975|176997	AEMK02000489.1:549|50506
11:23169655|23197868	15:131812746|131896945	AEMK02000489.1:549|602
11:23170528|23197868	14:99982705|99994629	AEMK02000489.1:549|664
11:23750725|23784500	8:116453737|116456139	AEMK02000489.1:5794|24742
11:24138266|24156655	3:114565675|114573941	AEMK02000489.1:5962|45033
11:24156582|24188050	14:49399053|49418490	AEMK02000489.1:5986|45057
11:24322382|24324430	10:9577854|9592309	AEMK02000489.1:6028|44971
11:24729025|24739289	18:10492217|10502287	AEMK02000489.1:6048|44991
11:24732398|24739289	8:80787216|80876761	AEMK02000489.1:6099|45068
11:24857303|24858237	16:72049998|72059851	AEMK02000489.1:6104|44889
11:25216545|25240454	17:38172836|38173595	AEMK02000489.1:6246|6371
11:25318969|25321570	9:19892116|19913178	AEMK02000489.1:6250|6406
11:25318969|25343890	16:44432764|44466793	AEMK02000489.1:6278|44769
11:25400319|25415356	1:121445037|121481863	AEMK02000489.1:6295|50474
11:25532916|25541852	13:56951819|56955906	AEMK02000489.1:6295|6402
11:25541019|25541852	2:83019432|83023841	AEMK02000489.1:6297|44724
11:25573447|25584052	13:115402314|115459672	AEMK02000489.1:6348|6509
11:25607727|25614436	2:89359613|89434784	AEMK02000489.1:6389|6534
11:25614345|25624298	1:1654692|1659650	AEMK02000489.1:6397|44592
11:25735384|25761445	3:83433438|83436129	AEMK02000489.1:6397|6509
11:25749779|25761445	15:105005068|105011882	AEMK02000489.1:6397|6520
11:25755742|25761445	16:41063664|41064185	AEMK02000489.1:6397|6532
11:25755742|25768931	15:16258946|16292039	AEMK02000489.1:6397|6534
11:25758593|25761445	9:12500794|12508373	AEMK02000489.1:6397|6539
11:25838073|25863874	9:33726290|33732436	AEMK02000489.1:6399|44597
11:25876395|25884820	18:15811892|15812135	AEMK02000489.1:6399|44656
11:25884737|25885926	10:25617542|25629631	AEMK02000489.1:6399|44662
11:25937034|25941525	18:19211407|19224532	AEMK02000489.1:6399|6507
11:25970800|25977066	2:72697173|72697390	AEMK02000489.1:6399|6539
11:2737291|2741033	3:111783541|111783815	AEMK02000489.1:6422|44620
11:2759221|2777854	13:99987011|100035111	AEMK02000489.1:6447|6595
11:2815146|2821328	6:152450758|152484151	AEMK02000489.1:6447|6640
11:2848788|2851028	15:782246|793654	AEMK02000489.1:6460|44634
11:306992|323154	11:3959346|3984898	AEMK02000489.1:6466|6652
11:3208399|3208876	5:18814142|18814629	AEMK02000489.1:654|50403
11:3234448|3237568	16:52123390|52130651	AEMK02000489.1:6557|6802
11:32709363|32764473	3:47538682|47550135	AEMK02000489.1:6597|6708
11:33313986|33336182	1:1657903|1664600	AEMK02000489.1:6597|6723
11:33391961|33392814	1:221019606|221024920	AEMK02000489.1:6597|6733
11:33391961|33402818	13:192389432|192392765	AEMK02000489.1:6597|6754
11:376042|380465	12:45182596|45183488	AEMK02000489.1:6597|6798
11:3840386|3850282	4:90165102|90171499	AEMK02000489.1:6597|6802
11:393452|396288	10:48406766|48410391	AEMK02000489.1:6629|6776
11:3953585|3968427	3:114407113|114409088	AEMK02000489.1:6723|6804
11:4104218|4118265	1:128931735|128931889	AEMK02000489.1:6723|6828
11:4104218|4143040	16:26624131|26637622	AEMK02000489.1:6751|6958
11:4118125|4158317	2:74446939|74450901	AEMK02000489.1:6751|6990
11:4140485|4143040	10:14741253|14794270	AEMK02000489.1:6967|7142
11:4140485|4158317	2:81583157|81584662	AEMK02000489.1:6967|7166
11:4150278|4153663	14:30413534|30417971	AEMK02000489.1:6967|7186
11:4239761|4259306	7:72242573|72376368	AEMK02000489.1:6967|7320
11:4338231|4345913	5:51663071|51668553	AEMK02000489.1:6969|7169
11:43481125|43483609	14:55513033|55542517	AEMK02000489.1:7111|7320
11:43876951|43893930	11:22255422|22259960	AEMK02000489.1:7123|7316
11:45029760|45035369	12:22275202|22285324	AEMK02000489.1:7142|7309
11:45034287|45035369	12:49900022|49903084	AEMK02000489.1:7142|7316
11:45052947|45055525	4:94313136|94418263	AEMK02000489.1:7278|43725
11:45062492|45067293	16:35920101|35927280	AEMK02000489.1:7278|7346
11:45138690|45139241	14:76880750|77079069	AEMK02000489.1:7484|43386
11:45138690|45163333	7:13907908|13921823	AEMK02000489.1:7499|43535
11:45235188|45246755	5:4931662|4936472	AEMK02000489.1:75|161
11:45275924|45312443	2:141216071|141218688	AEMK02000489.1:7548|7725
11:458635|468238	9:46371476|46375083	AEMK02000489.1:75|50902
11:4615097|4620885	15:93992834|94015731	AEMK02000489.1:7633|43535
11:4615097|4630378	7:6349755|6367258	AEMK02000489.1:817|1011
11:4615097|4652306	9:36470110|36481531	AEMK02000489.1:817|1014
11:46155134|46155680	1:261392079|261393211	AEMK02000489.1:817|1034
11:4620688|4630378	13:19614009|19616542	AEMK02000489.1:817|976
11:4620688|4652306	13:45391196|45479037	AEMK02000489.1:823|1011
11:4639811|4652306	16:52292288|52314005	AEMK02000489.1:823|1014
11:47567123|47571287	8:68000421|68134965	AEMK02000489.1:823|1034
11:47594177|47628837	14:30188807|30191347	AEMK02000489.1:833|1011
11:47621690|47626006	1:121097166|121111876	AEMK02000489.1:833|1034
11:47845080|47851849	13:143676081|143805069	AEMK02000489.1:833|979
11:47845080|47884140	10:20423359|20492148	AEMK02000489.1:8896|42059
11:48089175|48097079	1:31752223|31763743	AEMK02000489.1:9022|41996
11:49118784|49120358	2:139667045|139698786	AEMK02000489.1:9248|41819
11:49180501|49194800	6:51369446|51369702	AEMK02000489.1:928|1016
11:49262112|49263275	16:34555976|34575367	AEMK02000489.1:962|49971
11:49307682|49309007	10:12407369|12422198	AEMK02000489.1:962|50104
11:49322689|49323027	15:84297028|84298129	AEMK02000489.1:96|51096
11:49322689|49345836	13:4268320|4294165	AEMK02000489.1:976|50039
11:49386738|49405279	3:100651956|100657980	AEMK02000489.1:996|1153
11:49830934|49846241	13:134604389|134607961	AEMK02000493.1:49653|49987
11:4983642|4984848	9:125912306|125957407	AEMK02000495.1:16562|20015
11:5031989|5032637	3:126534093|126549233	AEMK02000496.1:228158|228476
11:50762620|50773425	11:25884737|25885926	AEMK02000496.1:238260|252555
11:509495|534240	16:72086154|72105944	AEMK02000496.1:276987|301985
11:51383974|51394378	3:22589599|22607539	AEMK02000496.1:2786|76033
11:51531489|51531654	10:48764864|48783059	AEMK02000496.1:2786|78976
11:51531489|51534900	1:36964151|36972437	AEMK02000496.1:282353|302309
11:51531489|51540684	7:3398953|3438468	AEMK02000496.1:284517|301985
11:51531489|51547197	5:80647417|80673677	AEMK02000496.1:293990|299206
11:51531489|51554792	11:15711288|15728105	AEMK02000496.1:293990|301985
11:51534767|51551593	9:19117140|19117922	AEMK02000496.1:293990|302309
11:51540591|51551593	9:60976406|60979359	AEMK02000496.1:303856|304362
11:51540591|51554792	1:148033198|148079470	AEMK02000496.1:44353|56945
11:534135|562934	4:95007319|95007516	AEMK02000496.1:44353|68979
11:53881601|53911653	7:26620967|26676844	AEMK02000496.1:44353|78976
11:543480|562934	7:86055233|86056387	AEMK02000496.1:44353|83942
11:5503065|5504002	14:107993201|108013871	AEMK02000496.1:51704|78976
11:5503065|5507316	13:128647806|128676906	AEMK02000496.1:56758|83942
11:5503065|5524214	15:126584163|126584332	AEMK02000496.1:68853|83942
11:5503065|5546751	9:124153262|124153398	AEMK02000496.1:68853|89278
11:5503065|5566038	4:67653810|67677637	AEMK02000496.1:75955|83942
11:5503065|5581004	13:201067069|201121879	AEMK02000496.1:78902|83942
11:5507246|5588249	2:140822369|140825339	AEMK02000496.1:78902|89278
11:552302|555980	7:59781898|59782111	AEMK02000496.1:83871|89278
11:552302|562934	10:48213312|48213577	AEMK02000510.1:180436|181260
11:5524053|5581004	3:113091745|113131647	AEMK02000510.1:211700|211886
11:55268184|55340971	4:125526606|125537497	AEMK02000510.1:37613|46066
11:5577247|5581004	4:127528293|127532009	AEMK02000510.1:406542|421407
11:5587551|5602241	5:57883430|57892939	AEMK02000510.1:406542|423939
11:5587551|5608636	4:93738637|93747422	AEMK02000510.1:411194|421407
11:5587554|5602241	3:107400489|107405392	AEMK02000510.1:419139|421407
11:5719043|5734920	16:56532308|56538844	AEMK02000510.1:419139|423939
11:583672|604571	3:44513461|44546528	AEMK02000510.1:419139|427457
11:5932305|5933681	4:14671066|14678920	AEMK02000510.1:419139|427693
11:603753|604571	13:67738558|67741142	AEMK02000510.1:419139|439163
11:62219493|62228953	15:47541997|47551566	AEMK02000510.1:420768|435277
11:64100226|64117242	13:18515264|18518375	AEMK02000510.1:433254|445133
11:64100226|64133950	4:70711955|70729766	AEMK02000510.1:442745|445133
11:64261142|64267916	11:3373886|3389225	AEMK02000510.1:444974|449699
11:65315580|65320311	6:103918339|103919006	AEMK02000510.1:463501|463611
11:65368101|65384151	12:38750095|38763971	AEMK02000510.1:465222|465350
11:65374899|65415710	2:114755918|114772430	AEMK02000510.1:581097|581236
11:6647851|6651029	14:73341368|73342975	AEMK02000510.1:586243|590542
11:66535744|66536519	15:131338337|131342117	AEMK02000510.1:600438|615228
11:67200730|67217022	3:92159392|92208281	AEMK02000510.1:600438|620510
11:67216829|67227412	13:194858720|194860344	AEMK02000510.1:600438|631791
11:67343496|67371002	1:57767613|57785737	AEMK02000510.1:600438|663972
11:67376986|67384484	6:58280940|58287583	AEMK02000510.1:603969|615228
11:67393624|67411878	2:92062685|92077360	AEMK02000510.1:603969|620510
11:67409533|67411878	14:136659898|136684752	AEMK02000510.1:611865|615228
11:67409533|67431103	1:226640844|226744814	AEMK02000510.1:611865|620510
11:67431019|67437984	15:100766122|100783276	AEMK02000510.1:611865|631791
11:67477011|67524738	15:84572269|84592897	AEMK02000510.1:611865|655400
11:67524508|67548069	18:9400686|9451551	AEMK02000510.1:611865|663972
11:675689|676545	3:80475789|80493281	AEMK02000510.1:613064|613226
11:675689|683082	8:82825001|82851898	AEMK02000510.1:617928|631791
11:675689|686516	16:71262565|71266608	AEMK02000510.1:631357|631791
11:675689|694132	11:16051778|16060504	AEMK02000510.1:631357|655400
11:675689|700356	17:32677152|32682910	AEMK02000510.1:631357|663964
11:67767430|67782441	17:8533492|8550636	AEMK02000510.1:631357|663972
11:67783549|67798577	9:71981128|72044514	AEMK02000510.1:631357|688744
11:67800299|67800497	14:134422549|134438668	AEMK02000510.1:644658|644890
11:67868220|67876147	X:17721658|17747481	AEMK02000510.1:655379|663932
11:67887786|67895315	14:31692885|31729441	AEMK02000510.1:655379|663958
11:67895181|67898460	2:76359461|76362908	AEMK02000510.1:655379|663972
11:68179815|68181097	5:16534128|16544407	AEMK02000510.1:655379|663995
11:68431679|68436457	15:53699740|53700638	AEMK02000510.1:655379|666964
11:68450305|68454998	6:160110624|160132903	AEMK02000510.1:655379|679900
11:68458898|68463198	2:82132067|82137277	AEMK02000510.1:655379|679910
11:68458898|68465704	1:16253815|16254687	AEMK02000510.1:655379|688744
11:69025574|69070670	12:14200109|14247867	AEMK02000510.1:663885|663952
11:69025574|69080842	14:97846668|97855227	AEMK02000510.1:68480|130535
11:6965922|6966412	13:22812868|22813063	AEMK02000510.1:684846|685378
11:69730851|69753802	13:144564773|144578196	AEMK02000510.1:72678|105510
11:69792527|69794145	4:106885105|106980982	AEMK02000510.1:72678|115812
11:699409|726395	1:260540753|260549927	AEMK02000510.1:72678|119264
11:69998310|70001752	8:37906513|37911699	AEMK02000510.1:72678|95241
11:7016916|7032004	3:28645515|28692651	AEMK02000510.1:72678|98643
11:7025145|7032004	8:33075150|33075683	AEMK02000510.1:850158|850238
11:70372321|70378964	15:47537218|47539765	AEMK02000510.1:850492|850698
11:70985898|70995807	6:159761483|159762137	AEMK02000510.1:864826|874817
11:70995656|70999816	8:37906513|37911696	AEMK02000510.1:867704|879458
11:70995656|70999827	6:68500550|68505975	AEMK02000511.1:14477|14624
11:71125629|71135931	2:142199540|142202172	AEMK02000511.1:14477|45037
11:71147531|71164365	8:33542064|33603766	AEMK02000511.1:44890|45037
11:712676|714610	9:130607970|130613378	AEMK02000513.1:40056|46612
11:712676|724858	6:168851298|168858417	AEMK02000513.1:44533|46612
11:713800|714610	14:121336806|121336948	AEMK02000522.1:400703|439523
11:713800|724858	18:11906474|11953560	AEMK02000525.1:104844|136019
11:74256035|74258629	1:86936904|86941942	AEMK02000525.1:107793|235072
11:75428852|75467624	2:90519265|90594124	AEMK02000525.1:142331|235072
11:77214808|77214958	14:42249208|42254636	AEMK02000525.1:167879|214888
11:77275998|77278521	6:163820560|163823925	AEMK02000525.1:167879|235072
11:77475172|77489240	12:43081986|43082927	AEMK02000525.1:205054|263728
11:77498616|77503607	6:12739936|12759594	AEMK02000525.1:215085|235072
11:77514922|77517517	4:34730456|34742072	AEMK02000525.1:242075|263728
11:78343010|78352808	13:79003250|79023396	AEMK02000525.1:263923|298598
11:78349882|78352808	6:4906549|4913206	AEMK02000525.1:27101|136019
11:78349882|78356609	2:8325816|8328153	AEMK02000525.1:27101|73587
11:78382356|78383968	8:78126415|78129799	AEMK02000525.1:43588|91367
11:78382356|78392168	7:68811523|68824538	AEMK02000525.1:57076|167468
11:78543049|78543369	6:97769246|97769400	AEMK02000525.1:57562|107597
11:78614796|78615401	5:46372868|46404064	AEMK02000525.1:57562|167685
11:78622155|78622340	X:59899345|59918314	AEMK02000525.1:57562|188882
11:78693305|78703726	16:26541231|26589063	AEMK02000525.1:57562|214888
11:78703329|78703726	13:140810978|140811388	AEMK02000525.1:57562|235072
11:78756445|78765451	8:10940740|10942409	AEMK02000525.1:57562|85083
11:79119888|79135466	11:8899026|8941243	AEMK02000525.1:64297|174703
11:79122126|79135466	2:58442159|58442380	AEMK02000525.1:64782|136019
11:8940037|8982801	1:175540184|175556589	AEMK02000525.1:64782|174703
11:8974451|8982801	13:104785382|104835489	AEMK02000525.1:64782|198661
11:9086393|9092816	12:16357105|16388277	AEMK02000525.1:64782|80095
11:9086393|9094098	4:123234626|123269089	AEMK02000525.1:73485|174703
11:9132180|9139476	10:53089612|53104147	AEMK02000525.1:74243|174703
11:9132180|9149581	18:11092397|11116379	AEMK02000525.1:9216|136019
11:9145564|9170916	X:57394775|57412595	AEMK02000525.1:9216|26717
11:9166634|9170916	2:132210457|132268220	AEMK02000525.1:97759|204860
11:961507|964414	9:36656682|36752131	AEMK02000525.1:97759|263728
11:962794|964414	9:33860077|34033873	AEMK02000528.1:25483|37817
11:962794|965818	4:40327110|40330526	AEMK02000528.1:25483|51285
11:962794|969431	4:34771380|34790854	AEMK02000528.1:25483|95752
11:983225|998700	15:84483784|84486018	AEMK02000528.1:38185|51285
12:11034812|11036944	3:24039858|24045685	AEMK02000528.1:38185|95752
12:11096207|11105179	X:41652955|41667095	AEMK02000528.1:45633|89927
12:11098684|11105179	7:117543891|117564011	AEMK02000528.1:51653|78908
12:11098684|11110769	2:61083942|61091248	AEMK02000528.1:51653|95752
12:11098684|11115276	12:48377167|48381478	AEMK02000528.1:79292|95752
12:11098684|11125464	13:200007334|200018357	AEMK02000529.1:16572|22057
12:11098684|11139875	2:88043811|88057945	AEMK02000546.1:5011|11394
12:11112619|11114129	1:203502034|203509434	AEMK02000548.1:5652|25041
12:11115157|11119957	6:108408209|108409783	AEMK02000555.1:6156|12023
12:11122487|11125448	13:196012184|196013571	AEMK02000558.1:32629|52711
12:11139784|11145774	15:84264160|84276522	AEMK02000558.1:42703|52711
12:11203321|11210317	1:159000920|159006320	AEMK02000558.1:62386|82019
12:11206967|11212882	13:39877340|39880002	AEMK02000558.1:79054|82019
12:11234860|11250327	18:10004185|10087363	AEMK02000558.1:87840|94826
12:11253178|11268222	3:86765934|86768899	AEMK02000561.1:14209|14408
12:11335644|11340305	8:33445146|33569739	AEMK02000561.1:44849|49887
12:11669306|11671052	7:23199765|23200541	AEMK02000561.1:44849|51042
12:11669306|11672541	7:64308929|64354827	AEMK02000561.1:44849|51101
12:11892148|11892556	8:80787216|80905496	AEMK02000561.1:44849|53168
12:12704689|12715789	1:263778702|263780091	AEMK02000561.1:44849|56764
12:12757544|12771332	9:121121879|121122563	AEMK02000561.1:44849|59122
12:12768443|12771332	2:40916041|40918907	AEMK02000561.1:44849|59244
12:12801758|12807169	2:136895593|136896075	AEMK02000561.1:49605|51101
12:13144220|13148300	15:84416747|84417121	AEMK02000561.1:5763|10160
12:13214453|13221925	10:69212794|69251030	AEMK02000561.1:5763|28878
12:13501057|13501309	8:94168689|94202073	AEMK02000561.1:5763|49887
12:13541404|13552091	15:100766122|100769894	AEMK02000563.1:15553|22037
12:13541404|13561161	14:120982074|120989214	AEMK02000566.1:104308|122542
12:13560978|13561161	4:16045572|16053647	AEMK02000566.1:104308|137792
12:13627284|13629876	13:206986084|206990757	AEMK02000566.1:104308|143377
12:13711622|13713973	1:29018351|29027965	AEMK02000566.1:104308|149083
12:13713600|13713973	13:202794224|202829578	AEMK02000566.1:104308|155453
12:14049645|14050487	15:739174|744554	AEMK02000566.1:104308|179665
12:14178158|14185034	9:8573561|8601899	AEMK02000566.1:116261|122542
12:14182275|14185034	12:36346394|36407664	AEMK02000566.1:116261|137792
12:14216841|14218889	15:31320424|31418030	AEMK02000566.1:116261|149083
12:14216841|14224962	8:32030382|32039265	AEMK02000566.1:116261|155453
12:14465466|14479879	1:209254566|209262235	AEMK02000566.1:116261|179665
12:14465466|14483274	14:56675693|56688014	AEMK02000566.1:122632|128817
12:14533441|14538259	1:216319718|216341225	AEMK02000566.1:122632|137792
12:14556718|14560474	8:32030382|32039262	AEMK02000566.1:122632|143377
12:14556718|14568023	X:57459208|57505614	AEMK02000566.1:122632|149083
12:14556718|14569779	4:80182243|80183572	AEMK02000566.1:122632|155453
12:14806667|14808307	14:31566076|31566962	AEMK02000566.1:122632|162130
12:14820371|14837436	6:150521062|150591949	AEMK02000566.1:122632|173422
12:14825380|14828647	15:54350524|54357745	AEMK02000566.1:122632|179665
12:1492107|1494267	6:37871282|37873556	AEMK02000566.1:128907|137792
12:15122130|15123727	14:66658382|66667732	AEMK02000566.1:128907|143377
12:15172136|15175779	1:115575635|115585772	AEMK02000566.1:128907|149083
12:15179044|15179468	15:106454673|106463004	AEMK02000566.1:128907|155453
12:15213138|15215323	3:15220630|15351975	AEMK02000566.1:128907|179665
12:15244222|15269630	6:51226510|51226836	AEMK02000566.1:137881|143377
12:15287153|15288986	7:116671496|116685032	AEMK02000566.1:137881|149083
12:16140336|16151248	6:44106260|44119881	AEMK02000566.1:137881|155453
12:16140336|16174077	7:37728447|37739970	AEMK02000566.1:137881|179665
12:16156838|16164359	1:90023734|90035887	AEMK02000566.1:143467|149083
12:16156838|16174077	2:22741460|22766810	AEMK02000566.1:143467|155453
12:16164207|16174077	12:34818540|34821267	AEMK02000566.1:149173|155453
12:16164207|16181569	15:3913056|4036363	AEMK02000566.1:149173|173422
12:16172826|16174077	X:115931246|115939200	AEMK02000566.1:149173|179665
12:16172826|16181569	6:169018075|169111388	AEMK02000566.1:16052|104218
12:16180053|16181569	15:160639|165551	AEMK02000566.1:16052|116170
12:16180053|16211961	6:43867657|43892141	AEMK02000566.1:16052|122542
12:16195632|16211961	4:16107160|16108364	AEMK02000566.1:16052|128817
12:16209070|16211961	10:11656311|11658517	AEMK02000566.1:16052|137792
12:16295480|16299646	2:4743317|4751500	AEMK02000566.1:16052|143377
12:1632051|1653791	X:111039680|111070450	AEMK02000566.1:16052|149083
12:16478643|16484342	4:35765099|35766532	AEMK02000566.1:16052|179665
12:1652850|1653791	2:142501454|142507698	AEMK02000566.1:16052|231125
12:16600920|16616586	2:140661725|140825339	AEMK02000566.1:16052|23861
12:16663281|16674174	9:45810670|45814745	AEMK02000566.1:16052|41412
12:16822210|16829262	14:110916919|110921459	AEMK02000566.1:16052|47774
12:16829137|16844840	5:36151685|36182167	AEMK02000566.1:16052|57315
12:16852933|16868735	12:59331579|59353890	AEMK02000566.1:16052|63927
12:16858906|16864192	5:103047328|103053371	AEMK02000566.1:16052|75597
12:16952831|16954694	8:78090611|78127154	AEMK02000566.1:16052|89695
12:16953323|16954694	15:747297|760215	AEMK02000566.1:16052|97601
12:17033862|17060678	5:7549899|7569533	AEMK02000566.1:187102|223127
12:17044270|17060678	4:54929023|54929483	AEMK02000566.1:188063|223127
[truncated: 166,294 more rows]

## Sheet: Fig. 2b
Fig. 2b The proportions of exonic circRNAs, intronic circRNAs and intergenic region circRNAs in all samples.
circRNA ID	Sample	Type
1:100589850|100603238	H1	exon
1:100589850|100613174	H1	exon
1:100589850|100626714	H1	exon
1:100597460|100603238	H1	exon
1:100601423|100603238	H1	exon
1:10099395|10175846	H1	exon
1:102571848|102574753	H1	exon
1:105987822|106000228	H1	exon
1:105998541|106000228	H1	exon
1:106923369|106924847	H1	exon
1:107552365|107553238	H1	exon
1:107843607|107845589	H1	exon
1:107957118|107957282	H1	exon
1:108482616|108486823	H1	exon
1:112968880|112974578	H1	exon
1:112973293|112974578	H1	exon
1:112996635|113013582	H1	exon
1:113012687|113013582	H1	exon
1:113128000|113128579	H1	exon
1:113999219|114003385	H1	intron
1:115259274|115270896	H1	exon
1:115553445|115579538	H1	exon
1:115553445|115585772	H1	exon
1:115575635|115584971	H1	exon
1:115575635|115585772	H1	exon
1:115575635|115595480	H1	exon
1:116400801|116403709	H1	intron
1:116401169|116425776	H1	exon
1:116401169|116427156	H1	exon
1:116401169|116430007	H1	intergenic_region
1:11656690|11658867	H1	exon
1:11694105|11735531	H1	exon
1:11731352|11735531	H1	exon
1:119487614|119500634	H1	exon
1:119735151|119740313	H1	exon
1:121172071|121176242	H1	exon
1:121217326|121230821	H1	exon
1:121217326|121238262	H1	exon
1:121330342|121335034	H1	exon
1:121334814|121338607	H1	exon
1:121338445|121360838	H1	exon
1:121343117|121348284	H1	exon
1:122565598|122565937	H1	exon
1:122641984|122644454	H1	exon
1:122641984|122652467	H1	exon
1:122651161|122652467	H1	exon
1:122652352|122668343	H1	exon
1:12353964|12388087	H1	exon
1:123607338|123610250	H1	exon
1:12551028|12560834	H1	exon
1:127195769|127196307	H1	exon
1:127746552|127748761	H1	exon
1:127748574|127750235	H1	exon
1:127787936|127788700	H1	exon
1:128003103|128003586	H1	exon
1:128372164|128373685	H1	exon
1:128372164|128394168	H1	exon
1:128387831|128388977	H1	exon
1:128401431|128418449	H1	exon
1:129062737|129078630	H1	exon
1:129167634|129185328	H1	exon
1:129687076|129688206	H1	exon
1:129841754|129843054	H1	intron
1:129988313|129990525	H1	exon
1:130268080|130277126	H1	exon
1:131098976|131106285	H1	exon
1:131103657|131106285	H1	exon
1:131111611|131120613	H1	exon
1:131275849|131284557	H1	exon
1:131284456|131288341	H1	exon
1:131326820|131331148	H1	exon
1:131532627|131585593	H1	exon
1:136190466|136199337	H1	exon
1:136226171|136229651	H1	exon
1:137118629|137120599	H1	exon
1:137638041|137638586	H1	exon
1:137910161|137926610	H1	exon
1:138126809|138141536	H1	exon
1:139595261|139599600	H1	exon
1:144967552|144969914	H1	exon
1:144999899|145000175	H1	exon
1:145568782|145572777	H1	exon
1:146128967|146194348	H1	exon
1:146142261|146194348	H1	exon
1:146174106|146194348	H1	exon
1:14813380|14817648	H1	exon
1:151776795|151865726	H1	intergenic_region
1:15245644|15250781	H1	exon
1:152723999|152737450	H1	exon
1:15310676|15312230	H1	exon
1:15310676|15313904	H1	exon
1:158693805|158709994	H1	exon
1:159375767|159381432	H1	exon
1:159390070|159390684	H1	exon
1:161914174|161924707	H1	exon
1:163020391|163020678	H1	exon
1:163189295|163189984	H1	exon
1:163211217|163212239	H1	exon
1:163293984|163300254	H1	exon
1:163457570|163467256	H1	exon
1:163475931|163485045	H1	exon
1:163477441|163481032	H1	exon
1:16352299|16357982	H1	exon
1:163865640|163866262	H1	exon
1:16539089|16541051	H1	exon
1:1654692|1663793	H1	exon
1:166033284|166037819	H1	exon
1:166036953|166037819	H1	exon
1:166036953|166044981	H1	exon
1:166036953|166058413	H1	exon
1:167273080|167279929	H1	exon
1:168646233|168675907	H1	intron
1:168647302|168675907	H1	exon
1:168647302|168680957	H1	exon
1:169393952|169430733	H1	exon
1:169482790|169542820	H1	exon
1:169482790|169542823	H1	intron
1:169503333|169559446	H1	exon
1:169521968|169559446	H1	exon
1:169551755|169559446	H1	exon
1:169952761|170023622	H1	intergenic_region
1:169987272|169990453	H1	intergenic_region
1:175149204|175149728	H1	exon
1:175212418|175223532	H1	exon
1:175244214|175245842	H1	exon
1:175244214|175246746	H1	exon
1:175245670|175245842	H1	exon
1:175245670|175246746	H1	exon
1:175246593|175252303	H1	exon
1:175412141|175432656	H1	exon
1:175420636|175430411	H1	exon
1:175489791|175506411	H1	intergenic_region
1:179576982|179585724	H1	exon
1:179946276|179949230	H1	exon
1:179957822|179958477	H1	exon
1:180187757|180195770	H1	exon
1:180236106|180237129	H1	exon
1:180507800|180510888	H1	exon
1:182147249|182169099	H1	exon
1:182161653|182169099	H1	exon
1:182161653|182194969	H1	exon
1:182688834|182720865	H1	exon
1:182698437|182720865	H1	exon
1:182704711|182720865	H1	exon
1:183746105|183749073	H1	intergenic_region
1:184338956|184348225	H1	exon
1:18699023|18764492	H1	intergenic_region
1:187401201|187411824	H1	exon
1:187403408|187411824	H1	exon
1:187518793|187519924	H1	exon
1:188199167|188203953	H1	intergenic_region
1:189346951|189406262	H1	intergenic_region
1:189390621|189406262	H1	intergenic_region
1:189423081|189434942	H1	exon
1:189433988|189463568	H1	exon
1:189746194|189757590	H1	exon
1:189746194|189769062	H1	exon
1:189757487|189769062	H1	exon
1:189763515|189809078	H1	exon
1:190648253|190649258	H1	exon
1:190672034|190672800	H1	exon
1:194103432|194104564	H1	exon
1:194554580|194555458	H1	intron
1:196118279|196127738	H1	exon
1:19664525|19689513	H1	exon
1:202463269|202463502	H1	intron
1:205515399|205605767	H1	exon
1:205574278|205605767	H1	exon
1:207120929|207131833	H1	exon
1:207190793|207194651	H1	exon
1:208364424|208397303	H1	exon
1:209328952|209330339	H1	exon
1:2103123|2105156	H1	exon
1:215371012|215389275	H1	exon
1:215771556|215789381	H1	exon
1:216148995|216177064	H1	exon
1:216209672|216210109	H1	intron
1:217786693|217794582	H1	intron
1:219008811|219017536	H1	exon
1:219010541|219028462	H1	exon
1:219334235|219335118	H1	intergenic_region
1:219334298|219349315	H1	intergenic_region
1:219700610|219730732	H1	exon
1:219792137|219792520	H1	exon
1:223208112|223270805	H1	intergenic_region
1:223565045|223572485	H1	exon
1:227998338|228037829	H1	intergenic_region
1:227999397|228037829	H1	intergenic_region
1:228063646|228083143	H1	exon
1:228081962|228083143	H1	exon
1:22880595|22901667	H1	exon
1:229388738|229389064	H1	intergenic_region
1:229769429|229795138	H1	exon
1:230250825|230260047	H1	exon
1:230322185|230338398	H1	intergenic_region
1:233025365|233033199	H1	exon
1:237126956|237127531	H1	exon
1:237157191|237157384	H1	exon
1:239816512|239832709	H1	intron
1:241671474|241734199	H1	exon
1:241671537|241734199	H1	exon
1:242242621|242259806	H1	exon
1:248463645|248474020	H1	exon
1:248463645|248483274	H1	exon
1:248467612|248483274	H1	exon
1:248468603|248474020	H1	exon
1:250097104|250124804	H1	exon
1:252271582|252280307	H1	exon
1:252431131|252435454	H1	intron
1:252995231|253000302	H1	exon
1:253012174|253014268	H1	exon
1:253024490|253056412	H1	exon
1:253034155|253038696	H1	exon
1:253275155|253276349	H1	exon
1:253509263|253516759	H1	exon
1:253852814|253853400	H1	exon
1:253902154|253903280	H1	exon
1:253980692|253981779	H1	intron
1:25701370|25703637	H1	intergenic_region
1:261778679|261778827	H1	exon
1:263873074|263916275	H1	exon
1:263873074|263940366	H1	exon
1:263932775|263940366	H1	exon
1:263936589|263940366	H1	exon
1:264074027|264118531	H1	exon
1:264096441|264109507	H1	exon
1:264103483|264118531	H1	intron
1:264762193|264782210	H1	intron
1:265933833|265934231	H1	intron
1:266296454|266312704	H1	exon
1:266981815|266999838	H1	exon
1:266986661|266999838	H1	exon
1:269292386|269300177	H1	exon
1:271368900|271377311	H1	exon
1:271551340|271561877	H1	exon
1:272157972|272171230	H1	intergenic_region
1:272180596|272187627	H1	exon
1:272651777|272655682	H1	intergenic_region
1:28572083|28589887	H1	exon
1:33672928|33681370	H1	exon
1:37010121|37016721	H1	exon
1:37122169|37167150	H1	exon
1:44305883|44306881	H1	exon
1:44903738|44935340	H1	exon
1:45173524|45175282	H1	exon
1:45173524|45175843	H1	exon
1:45173524|45177436	H1	exon
1:49894310|49922888	H1	intron
1:49931983|49945305	H1	exon
1:52134346|52179177	H1	exon
1:53397627|53413955	H1	exon
1:53397627|53440883	H1	exon
1:53413840|53422321	H1	exon
1:54494181|54502778	H1	exon
1:54528562|54529700	H1	exon
1:54576238|54576836	H1	exon
1:56049753|56052896	H1	exon
1:57030072|57037382	H1	exon
1:608276|619011	H1	exon
1:62911462|62916371	H1	intron
1:641934|653683	H1	exon
1:66353976|66360969	H1	exon
1:71002780|71020948	H1	exon
1:72737792|72738156	H1	exon
1:74018466|74052367	H1	exon
1:74038927|74046069	H1	exon
1:74737037|74738472	H1	exon
1:75228077|75287172	H1	intergenic_region
1:75228135|75280655	H1	intergenic_region
1:75272050|75280655	H1	exon
1:75279281|75280655	H1	exon
1:75753869|75759232	H1	exon
1:7594612|7598381	H1	exon
1:76649382|76723195	H1	exon
1:77234825|77236972	H1	exon
1:77263699|77270404	H1	exon
1:79872839|79879318	H1	exon
1:79879036|79879318	H1	exon
1:84000860|84007243	H1	exon
1:85926481|85964180	H1	exon
1:8822877|8825081	H1	intergenic_region
1:8949349|8959898	H1	exon
1:8949349|8964165	H1	exon
1:90023734|90035887	H1	exon
1:90203529|90238411	H1	exon
1:90220788|90269663	H1	exon
1:90238341|90269663	H1	exon
1:9191141|9195425	H1	exon
1:94557868|94561324	H1	exon
1:96447977|96462807	H1	exon
1:98821459|98824409	H1	intron
1:98860451|98888929	H1	exon
1:9893445|9923857	H1	exon
1:9923614|9923857	H1	exon
1:99850708|99853573	H1	exon
1:99850708|99876774	H1	exon
10:10038504|10073030	H1	exon
10:10207372|10207599	H1	exon
10:11795498|11813711	H1	intergenic_region
10:12654334|12657277	H1	exon
10:13117319|13129636	H1	intron
10:13117319|13138402	H1	intron
10:13117319|13156709	H1	intron
10:13233112|13264254	H1	exon
10:13469909|13470081	H1	exon
10:13776804|13778312	H1	exon
10:14049498|14050397	H1	exon
10:14723151|14741500	H1	exon
10:14754402|14755010	H1	exon
10:14754402|14842178	H1	intron
10:15051106|15070732	H1	exon
10:15083385|15099375	H1	exon
10:16216508|16222281	H1	exon
10:16345992|16359066	H1	exon
10:16510506|16607933	H1	exon
10:16522384|16607933	H1	exon
10:16541738|16607933	H1	exon
10:16560321|16607933	H1	exon
10:16569755|16607933	H1	exon
10:16652782|16702097	H1	intron
10:17468461|17468635	H1	intergenic_region
10:18829549|18861533	H1	exon
10:19098554|19109001	H1	exon
10:20438111|20492105	H1	exon
10:20438111|20492148	H1	intron
10:20469603|20487072	H1	exon
10:20469603|20492105	H1	exon
10:24770316|24779098	H1	exon
10:24788311|24799565	H1	exon
10:24795546|24799565	H1	exon
10:25205440|25206443	H1	exon
10:29022517|29037289	H1	exon
10:29037750|29038934	H1	exon
10:31201782|31224915	H1	exon
10:32569928|32576571	H1	exon
10:32800584|32819154	H1	exon
10:32800584|32827084	H1	exon
10:32817449|32824801	H1	exon
10:32817449|32827084	H1	exon
10:32824648|32827084	H1	exon
10:32912151|32933076	H1	exon
10:33072026|33073788	H1	intergenic_region
10:33229551|33231237	H1	exon
10:33229551|33238811	H1	exon
10:33421630|33423785	H1	exon
10:33478499|33484011	H1	exon
10:35676557|35723543	H1	intron
10:39920737|39925804	H1	intergenic_region
10:40771583|40774047	H1	exon
10:40771583|40790913	H1	exon
10:42063516|42079536	H1	intergenic_region
10:42468077|42479927	H1	exon
10:42468077|42490463	H1	exon
10:42501579|42510787	H1	exon
10:42646861|42647382	H1	exon
10:42669134|42669632	H1	exon
10:42852936|42855553	H1	exon
10:43375472|43377986	H1	exon
10:43606150|43614408	H1	exon
10:43647609|43676378	H1	exon
10:44830780|44833945	H1	exon
10:44928914|44954321	H1	exon
10:46475198|46489946	H1	intron
10:46538292|46548424	H1	exon
10:46911904|46915000	H1	exon
10:48831898|48849331	H1	exon
10:49156827|49173378	H1	exon
10:50778513|50779341	H1	exon
10:53035217|53035595	H1	intron
10:53089612|53104147	H1	exon
10:53144969|53169782	H1	exon
10:53197803|53202893	H1	exon
10:55730061|55764937	H1	intergenic_region
10:55793481|55842852	H1	intergenic_region
10:55828686|55842852	H1	intergenic_region
10:55828686|55884740	H1	intergenic_region
10:55828686|55918241	H1	intergenic_region
10:55957775|55966787	H1	exon
10:57250368|57252743	H1	exon
10:57752327|57768401	H1	intergenic_region
10:59913525|59919743	H1	exon
10:59913525|59936017	H1	exon
10:59913525|59974190	H1	exon
10:59963604|59970636	H1	exon
10:60370744|60372560	H1	exon
10:63899363|63912175	H1	exon
10:641703|649528	H1	exon
10:65179075|65191886	H1	exon
10:68509412|68509844	H1	exon
10:68562244|68562567	H1	exon
10:68645780|68692165	H1	exon
10:68684614|68688441	H1	exon
10:69201376|69235186	H1	exon
10:69212794|69235186	H1	exon
10:745613|748642	H1	exon
10:8265577|8271193	H1	exon
10:8382470|8386109	H1	exon
11:11156485|11209651	H1	exon
11:11160922|11181394	H1	exon
11:1141224|1141776	H1	exon
11:12828703|12838685	H1	exon
11:12842165|12854933	H1	exon
11:13246347|13262673	H1	intergenic_region
11:13775004|13776697	H1	intergenic_region
11:1429036|1429207	H1	exon
11:1429793|1455494	H1	exon
11:1455412|1463356	H1	exon
11:14601607|14611784	H1	exon
11:16451034|16452334	H1	exon
11:18313796|18350610	H1	intergenic_region
11:18313796|18361632	H1	intergenic_region
11:18350469|18355949	H1	exon
11:19129679|19134837	H1	intron
11:19253377|19261165	H1	exon
11:19352012|19356078	H1	exon
11:19577828|19578023	H1	exon
11:20710449|20719541	H1	exon
11:20713782|20719541	H1	exon
11:21022391|21022536	H1	exon
11:21856562|21857923	H1	exon
11:22116588|22128793	H1	exon
11:22249417|22250409	H1	exon
11:22249417|22255527	H1	exon
11:22273966|22284695	H1	exon
11:22284603|22288235	H1	exon
11:22987529|22991870	H1	intergenic_region
11:23167016|23197868	H1	intron
11:23169655|23179520	H1	exon
11:23169655|23197868	H1	exon
11:23750725|23784500	H1	exon
11:24729025|24739289	H1	exon
11:24732398|24739289	H1	exon
11:25607727|25614436	H1	exon
11:25749779|25761445	H1	exon
11:25755742|25761445	H1	exon
11:25758593|25761445	H1	exon
11:25937034|25941525	H1	exon
11:2737291|2741033	H1	exon
11:3208399|3208876	H1	exon
11:3840386|3850282	H1	intergenic_region
11:4118125|4158317	H1	exon
11:4140485|4143040	H1	exon
11:4140485|4158317	H1	exon
11:4338231|4345913	H1	exon
11:45138690|45139241	H1	exon
11:4615097|4652306	H1	exon
11:4639811|4652306	H1	exon
11:47845080|47884140	H1	exon
11:48089175|48097079	H1	exon
11:49262112|49263275	H1	exon
11:49386738|49405279	H1	intergenic_region
11:51531489|51531654	H1	exon
11:51531489|51534900	H1	exon
11:51531489|51540684	H1	exon
11:51540591|51554792	H1	exon
11:534135|562934	H1	exon
11:543480|562934	H1	exon
11:5503065|5507316	H1	exon
11:552302|562934	H1	exon
11:5524053|5581004	H1	exon
11:55268184|55340971	H1	intergenic_region
11:5577247|5581004	H1	exon
11:5587551|5602241	H1	exon
11:5587551|5608636	H1	exon
11:62219493|62228953	H1	intergenic_region
11:65368101|65384151	H1	exon
11:65374899|65415710	H1	exon
11:66535744|66536519	H1	exon
11:67376986|67384484	H1	exon
11:67431019|67437984	H1	exon
11:67477011|67524738	H1	exon
11:675689|676545	H1	exon
11:68458898|68463198	H1	exon
11:713800|714610	H1	exon
11:75428852|75467624	H1	intergenic_region
11:77498616|77503607	H1	exon
11:79119888|79135466	H1	exon
11:8974451|8982801	H1	exon
11:9145564|9170916	H1	exon
11:9166634|9170916	H1	exon
11:962794|964414	H1	exon
12:11669306|11671052	H1	exon
12:12768443|12771332	H1	exon
12:13501057|13501309	H1	exon
12:14465466|14479879	H1	exon
12:14556718|14560474	H1	exon
12:14556718|14569779	H1	exon
12:15122130|15123727	H1	exon
12:16140336|16151248	H1	exon
12:16156838|16164359	H1	exon
12:16156838|16174077	H1	exon
12:16172826|16181569	H1	exon
12:16209070|16211961	H1	exon
12:1632051|1653791	H1	exon
12:16858906|16864192	H1	exon
12:16953323|16954694	H1	exon
12:1838275|1853441	H1	exon
12:18487310|18497749	H1	exon
12:18820583|18832945	H1	exon
12:19330349|19331007	H1	intergenic_region
12:19572244|19573449	H1	exon
12:19773697|19784998	H1	exon
12:20126112|20129339	H1	exon
12:22606823|22607386	H1	exon
12:22811222|22813863	H1	exon
12:2306701|2308584	H1	exon
12:23185205|23207188	H1	intergenic_region
12:23240963|23249145	H1	exon
12:23704145|23708669	H1	exon
12:23880446|23888224	H1	exon
12:24327241|24328063	H1	exon
12:25065050|25069215	H1	exon
12:25067552|25069215	H1	exon
12:26987759|26989423	H1	exon
12:27239024|27250993	H1	exon
12:27249779|27250993	H1	exon
12:27254196|27268564	H1	exon
12:27268443|27275982	H1	exon
12:27298750|27329947	H1	exon
12:27490741|27499620	H1	exon
12:27528864|27534535	H1	exon
12:27531355|27538247	H1	exon
12:31220402|31223236	H1	exon
12:31337521|31362356	H1	exon
12:31395517|31398979	H1	exon
12:32060088|32066249	H1	exon
12:32060088|32067455	H1	exon
12:32060091|32067455	H1	exon
12:34278523|34279927	H1	exon
12:34980903|34986151	H1	intron
12:34980903|35008491	H1	exon
12:34980903|35015096	H1	exon
12:34980903|35017149	H1	exon
12:35324119|35361801	H1	exon
12:35952997|35999542	H1	exon
12:36095775|36105578	H1	exon
12:36150268|36154292	H1	exon
12:36167409|36170928	H1	exon
12:36346394|36372744	H1	exon
12:36404219|36407664	H1	exon
12:36415178|36419324	H1	exon
12:36418549|36419324	H1	exon
12:36458277|36461144	H1	exon
12:36458277|36464396	H1	exon
12:37516852|37517080	H1	exon
12:38501975|38506507	H1	exon
12:39036725|39037930	H1	exon
12:39084033|39089710	H1	exon
12:39714543|39714949	H1	exon
12:40208079|40217764	H1	exon
12:413917|418115	H1	exon
12:42576713|42578928	H1	exon
12:42587230|42590132	H1	exon
12:42589975|42596350	H1	exon
12:42750233|42758003	H1	exon
12:42990500|43004506	H1	exon
12:43096806|43097800	H1	exon
12:43508452|43509462	H1	exon
12:43595390|43611935	H1	exon
12:43673069|43691261	H1	exon
12:45646409|45702594	H1	exon
12:45646409|45708241	H1	exon
12:46098911|46135882	H1	intron
12:46277587|46299080	H1	intergenic_region
12:4778463|4799676	H1	exon
12:48687199|48712536	H1	exon
12:49912798|49916345	H1	exon
12:50206420|50213931	H1	exon
12:5147933|5163734	H1	exon
12:5152130|5159903	H1	exon
12:51534437|51536030	H1	exon
12:51625930|51636844	H1	exon
12:51636713|51680596	H1	exon
12:51640771|51680596	H1	exon
12:51651445|51680596	H1	exon
12:53058841|53059221	H1	exon
12:53612425|53633146	H1	exon
12:53615200|53633146	H1	exon
12:55430883|55432293	H1	exon
12:56438413|56464484	H1	exon
12:56484729|56490424	H1	exon
12:573171|585916	H1	exon
12:57986257|57987977	H1	intergenic_region
12:580548|585916	H1	exon
12:59273100|59283672	H1	intergenic_region
12:59319172|59323398	H1	exon
12:59319172|59338842	H1	exon
12:59320434|59323398	H1	exon
12:59333941|59338842	H1	exon
12:59541641|59546736	H1	exon
12:59758053|59768376	H1	exon
12:60348042|60376920	H1	exon
12:60361138|60376920	H1	exon
12:60366858|60376920	H1	exon
12:60370050|60376920	H1	exon
12:60373334|60376920	H1	exon
12:60375325|60376920	H1	exon
12:6094989|6097800	H1	exon
12:793175|793343	H1	exon
12:861757|868207	H1	intron
13:100080507|100090810	H1	exon
13:100108435|100110232	H1	exon
13:108462291|108474076	H1	exon
13:108467881|108476020	H1	exon
13:108671003|108677607	H1	exon
13:108671003|108683011	H1	exon
13:108816286|108829633	H1	exon
13:108851501|108854260	H1	exon
13:108874660|108880840	H1	exon
13:110770451|110789120	H1	exon
13:110835616|110840910	H1	exon
13:110913572|110916337	H1	exon
13:117240823|117252995	H1	exon
13:118627373|118655151	H1	exon
13:118635690|118655151	H1	exon
13:118635690|118666008	H1	exon
13:120756800|120765156	H1	exon
13:120778216|120779879	H1	exon
13:120779067|120791264	H1	exon
13:120919103|120935351	H1	exon
13:120931036|120935351	H1	exon
13:120987445|121017783	H1	exon
13:121003053|121006776	H1	exon
13:121052113|121059064	H1	exon
13:121571994|121577363	H1	exon
13:121798856|121802974	H1	exon
13:121801041|121802974	H1	intron
13:122190540|122192108	H1	exon
13:122727540|122750151	H1	exon
13:123315534|123321471	H1	exon
13:123336694|123346342	H1	exon
13:123716429|123737809	H1	intergenic_region
13:127442412|127448471	H1	exon
13:129396414|129460167	H1	intron
13:130504723|130520301	H1	exon
13:130504723|130546860	H1	exon
13:131641552|131642260	H1	exon
13:131641552|131642810	H1	exon
13:132325910|132337788	H1	exon
13:132986164|133023430	H1	exon
13:133296684|133312344	H1	exon
13:133304786|133312344	H1	exon
13:133308842|133312344	H1	exon
13:133636397|133637263	H1	exon
13:133636397|133640271	H1	exon
13:134368710|134384091	H1	exon
13:134744258|134745388	H1	exon
13:134838956|134868441	H1	exon
13:135007591|135020313	H1	exon
13:137175034|137240863	H1	exon
13:137185110|137226265	H1	exon
13:137806868|137808141	H1	exon
13:138852352|138856159	H1	intergenic_region
13:13947112|13948652	H1	exon
13:13968981|13979086	H1	exon
13:140290847|140332735	H1	exon
13:140332549|140347934	H1	exon
13:14043573|14048603	H1	intergenic_region
13:140805618|140811588	H1	exon
13:140805618|140817139	H1	exon
13:144608739|144627813	H1	intergenic_region
13:145892866|145915351	H1	exon
13:146031596|146078858	H1	exon
13:146036553|146078858	H1	exon
13:146058078|146078858	H1	exon
13:146156311|146159424	H1	exon
13:146211073|146212596	H1	exon
13:146257331|146269532	H1	exon
13:146263456|146274001	H1	exon
13:1464115|1467192	H1	exon
13:146421223|146438569	H1	exon
13:146528231|146570693	H1	exon
13:147819550|147839301	H1	exon
13:147837956|147839301	H1	exon
13:148143814|148192442	H1	intergenic_region
13:14841306|14877553	H1	exon
13:150800036|150847269	H1	exon
13:151811869|151818699	H1	exon
13:155584036|155600975	H1	intergenic_region
13:155600842|155658704	H1	intergenic_region
13:156864866|156875670	H1	intergenic_region
13:157429171|157430724	H1	exon
13:157429171|157431319	H1	intron
13:157615688|157628266	H1	exon
13:158683519|158686017	H1	exon
13:158685847|158688234	H1	exon
13:165841504|165845973	H1	exon
13:165853872|165891486	H1	exon
13:167824035|167852810	H1	intron
13:16954535|16960769	H1	exon
13:173763340|173770537	H1	exon
13:17582876|17587193	H1	exon
13:17582876|17602712	H1	exon
13:17612080|17618646	H1	exon
13:180619011|180626835	H1	exon
13:18526605|18529971	H1	exon
13:189297186|189305963	H1	exon
13:192380631|192396436	H1	exon
13:197062124|197067577	H1	exon
13:197148771|197151492	H1	exon
13:198415894|198442601	H1	exon
13:199942265|199943452	H1	exon
13:199943264|199946821	H1	exon
13:199943264|199949594	H1	exon
13:199956007|199958845	H1	exon
13:200012483|200029646	H1	intron
13:200012507|200018021	H1	intron
13:200015260|200025874	H1	exon
13:200707866|200731785	H1	exon
13:200710376|200714208	H1	exon
13:201043326|201068601	H1	intron
13:201067069|201068601	H1	intron
13:201067069|201121879	H1	exon
13:201134973|201139242	H1	exon
13:202796617|202807630	H1	exon
13:202806712|202807630	H1	exon
13:202829389|202829578	H1	exon
13:202865202|202875571	H1	exon
13:206612453|206626785	H1	exon
13:206988957|206990757	H1	exon
13:21762720|21781212	H1	exon
13:22216776|22239729	H1	exon
13:23093674|23103566	H1	exon
13:24501093|24502158	H1	exon
13:25363726|25398939	H1	intron
13:25579844|25610799	H1	exon
13:25705006|25715600	H1	exon
13:25706237|25715600	H1	exon
13:25708751|25715600	H1	exon
13:26682837|26686462	H1	exon
13:27673147|27688847	H1	exon
13:27886738|27887223	H1	exon
13:28186007|28186499	H1	exon
13:28871682|28873176	H1	exon
13:2940058|2940478	H1	exon
13:2943236|2943437	H1	exon
13:2981756|2988731	H1	exon
13:29894359|29898615	H1	exon
13:30431233|30445612	H1	exon
13:30472205|30524999	H1	exon
13:30503366|30524999	H1	exon
13:30516967|30524999	H1	exon
13:30516967|30564659	H1	exon
13:30522328|30524999	H1	exon
13:30538624|30547685	H1	exon
13:30544508|30547685	H1	exon
13:31604187|31609436	H1	exon
13:31673546|31676127	H1	exon
13:31682729|31699415	H1	exon
13:31878863|31892817	H1	exon
13:31923711|31929502	H1	exon
13:32460816|32478114	H1	intron
13:32466924|32506478	H1	exon
13:32559768|32563493	H1	exon
13:32562640|32563493	H1	exon
13:33880624|33882569	H1	exon
13:34779561|34780761	H1	exon
13:34779561|34784879	H1	exon
13:34824030|34825924	H1	exon
13:34876368|34882541	H1	exon
13:38465867|38472179	H1	exon
13:38465867|38474769	H1	exon
13:38512282|38531676	H1	exon
13:38531389|38545830	H1	exon
13:39369721|39373849	H1	exon
13:39412846|39414598	H1	exon
13:39468507|39468774	H1	exon
13:39468507|39471302	H1	exon
13:39470287|39482980	H1	exon
13:39498591|39503860	H1	exon
13:40616582|40685209	H1	intron
13:4115487|4120836	H1	exon
13:4115487|4151112	H1	exon
13:4115487|4175247	H1	exon
13:43548996|43563837	H1	exon
13:43843931|43866961	H1	intron
13:4407150|4414280	H1	exon
13:4605251|4606073	H1	intron
13:48589329|48606404	H1	intergenic_region
13:5347922|5357199	H1	exon
13:5387101|5393008	H1	intergenic_region
13:62661742|62688807	H1	intergenic_region
13:65289860|65330679	H1	exon
13:65615096|65616634	H1	intergenic_region
13:65723023|65724436	H1	exon
13:65818961|65820617	H1	exon
13:66257686|66268851	H1	exon
13:66493801|66495580	H1	exon
13:68611370|68611602	H1	exon
13:68820770|68821056	H1	exon
13:69039990|69043142	H1	exon
13:6930900|6933794	H1	exon
13:7141365|7142742	H1	exon
13:71794794|71797638	H1	exon
13:71794794|71811678	H1	intron
13:71896438|71897752	H1	exon
13:71897446|71897752	H1	exon
13:72116572|72118925	H1	exon
13:72643995|72644521	H1	exon
13:73844884|73846624	H1	exon
13:73890530|73895711	H1	exon
13:73892522|73898674	H1	exon
13:75615215|75652667	H1	exon
13:77417167|77463301	H1	exon
13:78890056|78894685	H1	exon
13:79309593|79323358	H1	exon
13:79438040|79496843	H1	exon
13:79476250|79496843	H1	exon
13:79490411|79496843	H1	exon
13:82256891|82274534	H1	exon
13:82256891|82285635	H1	exon
13:83116476|83125633	H1	exon
13:83143347|83144616	H1	exon
13:83716747|83721691	H1	exon
13:83744867|83750032	H1	exon
13:89284426|89310673	H1	exon
13:89308951|89321227	H1	exon
13:90108498|90137838	H1	exon
13:90798827|90802075	H1	exon
13:94230984|94275035	H1	exon
13:94238611|94254704	H1	exon
13:94310914|94312044	H1	exon
13:94319174|94320360	H1	exon
13:94322891|94338366	H1	exon
13:94336123|94338366	H1	exon
13:95458655|95488209	H1	exon
13:95472307|95476811	H1	exon
13:95488039|95504134	H1	exon
13:95696483|95703536	H1	exon
13:95702963|95709483	H1	exon
13:95760812|95803142	H1	exon
13:95766107|95775714	H1	exon
13:95772060|95775714	H1	exon
13:97912254|97913066	H1	exon
13:99987011|100035111	H1	exon
13:99987011|100054982	H1	exon
14:101528833|101548549	H1	exon
14:101580430|101582623	H1	exon
14:103551372|103561257	H1	exon
14:103594106|103596207	H1	exon
14:103750603|103752747	H1	exon
14:103786019|103796836	H1	exon
14:104137182|104152190	H1	exon
14:104384054|104385707	H1	exon
14:104420117|104423537	H1	exon
14:105125949|105141647	H1	exon
14:105125949|105147398	H1	exon
14:105787875|105788384	H1	intron
14:105893635|105902806	H1	exon
14:105901068|105911675	H1	exon
14:105914902|105915404	H1	exon
14:106768146|106773252	H1	exon
14:106964033|106976097	H1	exon
14:107000193|107009646	H1	exon
14:107435445|107473522	H1	intergenic_region
14:107459602|107473522	H1	intergenic_region
14:107459602|107483853	H1	intergenic_region
14:107993201|108013871	H1	exon
14:107997148|108013871	H1	exon
14:109537602|109539416	H1	exon
14:110869451|110869612	H1	exon
14:111316198|111335053	H1	exon
14:111865984|111867713	H1	exon
14:112987746|112990508	H1	exon
14:115164056|115170512	H1	intron
14:119731986|119736882	H1	intergenic_region
14:121310320|121320413	H1	exon
14:121316588|121320413	H1	exon
14:121395348|121410754	H1	exon
14:12291275|12331444	H1	exon
14:124476703|124486573	H1	exon
14:124547413|124549369	H1	exon
14:124868787|124896623	H1	exon
14:124891030|124896623	H1	exon
14:125166873|125172090	H1	exon
14:125166873|125175655	H1	exon
14:125707566|125716203	H1	exon
14:126571376|126598483	H1	exon
14:128103247|128104855	H1	exon
14:128687443|128708899	H1	exon
14:128729497|128730587	H1	exon
14:129447569|129449114	H1	exon
14:131989399|132000084	H1	exon
14:131989399|132001995	H1	exon
14:134162877|134170777	H1	exon
14:134280157|134282673	H1	exon
14:136279166|136285139	H1	exon
14:136389553|136392871	H1	exon
14:14989270|14992789	H1	exon
14:15250388|15255677	H1	intergenic_region
14:15266221|15279098	H1	intergenic_region
14:15315566|15321492	H1	intron
14:15382682|15383008	H1	exon
14:15382682|15459947	H1	exon
14:15557912|15594250	H1	exon
14:16657637|16661066	H1	intron
14:20214951|20238937	H1	exon
14:20221955|20238937	H1	exon
14:20270674|20282065	H1	exon
14:23546641|23555425	H1	exon
14:24746531|24748271	H1	exon
14:27407586|27424730	H1	intergenic_region
14:28211839|28214584	H1	exon
14:29237697|29246014	H1	exon
14:29281864|29290551	H1	exon
14:29590400|29594662	H1	exon
14:29595810|29597059	H1	exon
14:29673474|29680893	H1	exon
14:29676249|29684479	H1	exon
14:29689597|29696108	H1	exon
14:29689597|29707757	H1	exon
14:29689597|29716650	H1	exon
14:29689597|29721272	H1	exon
14:30426235|30453912	H1	exon
14:30912402|30922127	H1	exon
14:31573461|31614417	H1	exon
14:31692885|31716076	H1	exon
14:31861669|31861904	H1	exon
14:3192296|3207154	H1	intergenic_region
14:32179483|32200890	H1	exon
14:37526132|37526344	H1	intergenic_region
14:39781010|39783430	H1	exon
14:40098524|40101523	H1	exon
14:40502326|40502723	H1	exon
14:40712179|40715025	H1	exon
14:40712179|40720760	H1	exon
14:41428540|41438049	H1	exon
14:45227613|45230916	H1	exon
14:46413137|46415537	H1	exon
14:46472265|46475788	H1	exon
14:46599930|46605201	H1	exon
14:46982871|46985309	H1	exon
14:46985143|46993251	H1	exon
14:46993155|46996102	H1	exon
14:47511159|47511330	H1	exon
14:48676292|48678419	H1	exon
14:49380314|49380521	H1	exon
14:49893788|49901871	H1	exon
14:52866882|52874045	H1	intergenic_region
14:54538637|54541433	H1	intergenic_region
14:54538644|54541433	H1	intergenic_region
14:54557075|54564595	H1	exon
14:54582074|54583366	H1	exon
14:54582074|54612497	H1	exon
14:55065406|55070918	H1	exon
14:55513033|55542517	H1	exon
14:55783529|55810812	H1	exon
14:55880862|55886147	H1	intergenic_region
14:56014367|56039599	H1	exon
14:56022255|56039599	H1	exon
14:56023902|56032249	H1	exon
14:56073932|56077868	H1	exon
14:58800592|58800780	H1	exon
14:59399731|59401139	H1	exon
14:59432075|59439450	H1	exon
14:59472832|59473700	H1	exon
14:60397328|60400195	H1	exon
14:60813334|60813820	H1	exon
14:60912457|60924944	H1	intergenic_region
14:62602234|62608494	H1	exon
14:63449090|63450254	H1	exon
14:63449090|63472007	H1	exon
14:6594559|6613565	H1	exon
14:66239816|66242179	H1	intergenic_region
14:66652617|66667732	H1	exon
14:66681615|66685419	H1	exon
14:67335372|67335733	H1	intergenic_region
14:6745390|6754347	H1	exon
14:71203630|71204093	H1	exon
14:71491530|71493586	H1	exon
14:71491530|71495730	H1	exon
14:71765050|71773116	H1	exon
14:71844195|71853159	H1	exon
14:71844195|71857332	H1	exon
14:71881656|71882377	H1	exon
14:72217555|72218405	H1	intron
14:72217555|72231451	H1	exon
14:72217555|72236967	H1	exon
14:72228235|72236967	H1	exon
14:72532081|72533741	H1	exon
14:73752038|73759656	H1	exon
14:75001609|75032788	H1	exon
14:75870449|75878312	H1	exon
14:75895155|75897301	H1	exon
14:76137936|76141020	H1	exon
14:76369984|76377709	H1	exon
14:76768345|76777877	H1	exon
14:77464541|77530850	H1	intron
14:77725911|77733586	H1	intron
14:80294676|80294935	H1	exon
14:8393708|8415314	H1	exon
14:8433242|8434622	H1	exon
14:8549181|8550984	H1	exon
14:87515935|87521413	H1	exon
14:87557330|87560723	H1	exon
14:88066271|88079759	H1	exon
14:88767260|88774822	H1	exon
14:90065500|90067924	H1	exon
14:90616436|90618550	H1	exon
14:919880|935525	H1	exon
14:92446647|92538847	H1	intergenic_region
14:92506004|92572138	H1	intergenic_region
14:92529819|92605994	H1	intergenic_region
14:94061884|94087428	H1	intergenic_region
14:9478895|9498411	H1	exon
14:9497312|9498411	H1	exon
14:99578256|99584887	H1	exon
15:100550594|100553232	H1	exon
15:100565821|100582525	H1	exon
15:100571652|100582525	H1	exon
15:100751882|100758035	H1	exon
15:100960873|100971421	H1	exon
15:101401682|101407822	H1	exon
15:101568489|101597399	H1	intergenic_region
15:104588586|104598026	H1	exon
15:105158608|105162477	H1	intron
15:105173095|105196990	H1	intron
15:105192557|105196990	H1	intron
15:105192557|105215674	H1	intron
15:105207423|105215674	H1	intron
15:105263579|105266463	H1	exon
15:105338294|105343286	H1	exon
15:106334692|106348475	H1	exon
15:106414678|106431085	H1	exon
15:106414678|106437731	H1	exon
15:106414678|106463004	H1	exon
15:106414678|106465899	H1	exon
15:106444273|106465899	H1	exon
15:106867717|106882819	H1	exon
15:109314716|109316040	H1	exon
15:109336963|109346540	H1	exon
15:109428070|109441836	H1	exon
15:109442851|109443068	H1	exon
15:110885008|110892958	H1	exon
15:110885008|110899835	H1	exon
15:111405526|111418998	H1	exon
15:112808098|112896614	H1	exon
15:112840121|112896614	H1	exon
15:112869863|112896614	H1	exon
15:112895498|112896614	H1	exon
15:114194690|114202452	H1	exon
15:117631742|117639443	H1	exon
15:117658803|117663225	H1	intergenic_region
15:117662473|117665522	H1	exon
15:117665358|117670614	H1	exon
15:117672038|117672545	H1	exon
15:117723011|117729690	H1	exon
15:118320252|118327364	H1	exon
15:118410055|118411610	H1	exon
15:118669743|118673275	H1	intron
15:120517285|120520395	H1	exon
15:123386771|123389330	H1	exon
15:125579052|125581390	H1	exon
15:125678627|125694370	H1	exon
15:126200420|126225081	H1	exon
15:128772005|128775474	H1	exon
15:130875217|130894869	H1	exon
15:132563756|132605467	H1	exon
15:132587331|132605467	H1	exon
15:132595806|132605467	H1	exon
15:132692555|132759861	H1	exon
15:133258867|133268029	H1	exon
15:133280528|133282022	H1	exon
15:133786886|133789113	H1	exon
15:133924880|133929332	H1	exon
15:135707739|135716699	H1	exon
15:135864081|135931508	H1	exon
15:138223170|138229761	H1	intergenic_region
15:139967130|139986145	H1	exon
15:16258946|16286224	H1	exon
15:16762453|16764522	H1	intergenic_region
15:16847248|16852201	H1	intergenic_region
15:17669503|17672509	H1	exon
15:17697215|17749354	H1	exon
15:20060255|20081184	H1	intergenic_region
15:25140315|25143159	H1	exon
15:29812672|29813150	H1	exon
15:29932361|29939777	H1	exon
15:31176701|31203096	H1	exon
15:31402383|31473618	H1	exon
15:37807312|37823387	H1	intron
15:3913056|3943647	H1	intergenic_region
15:4136904|4150279	H1	exon
15:4207163|4211249	H1	exon
15:45021868|45022649	H1	exon
15:45769451|45781568	H1	exon
15:46236003|46236269	H1	exon
15:46402130|46405221	H1	exon
15:46402130|46405687	H1	exon
15:46425015|46429747	H1	exon
15:47217742|47236896	H1	exon
15:49855720|49873016	H1	intergenic_region
15:54027500|54037592	H1	exon
15:54268404|54271781	H1	exon
15:54310541|54312703	H1	exon
15:54402949|54411041	H1	exon
15:54405977|54411041	H1	exon
15:57397981|57398400	H1	intron
15:59162535|59165600	H1	exon
15:59173726|59185795	H1	exon
15:59179085|59185795	H1	exon
15:59180557|59185795	H1	exon
15:59387358|59407422	H1	exon
15:59562524|59570339	H1	exon
15:60397513|60403463	H1	exon
15:60405553|60414442	H1	exon
15:60407130|60414442	H1	exon
15:64771605|64795113	H1	exon
15:66291710|66299872	H1	exon
15:66292955|66299872	H1	exon
15:66331268|66341168	H1	exon
15:66664434|66683291	H1	exon
15:66675028|66676992	H1	exon
15:66936827|66959327	H1	exon
15:68288487|68294367	H1	intergenic_region
15:69042226|69046083	H1	exon
15:71363762|71385983	H1	exon
15:72311995|72317661	H1	exon
15:72431133|72431378	H1	exon
15:72431133|72450009	H1	exon
15:72440504|72450009	H1	exon
15:72462370|72495976	H1	exon
15:72465230|72488421	H1	exon
15:73108855|73114097	H1	intergenic_region
15:74562297|74574354	H1	exon
15:74668450|74690511	H1	exon
15:75021969|75112332	H1	exon
15:75924907|75925426	H1	exon
15:75944605|75953955	H1	exon
15:75945282|75945524	H1	exon
15:75966720|75970294	H1	exon
15:75968208|75970294	H1	exon
15:75990288|76001686	H1	exon
15:76103283|76104622	H1	exon
15:76166995|76170355	H1	exon
15:76166995|76177857	H1	exon
15:76192264|76226908	H1	exon
15:76257845|76308992	H1	exon
15:76466003|76469748	H1	exon
15:76466003|76491649	H1	exon
15:77126133|77127562	H1	exon
15:77219097|77283482	H1	exon
15:77226317|77283482	H1	exon
15:77227959|77234721	H1	exon
15:77234457|77283482	H1	intron
15:77234646|77283482	H1	exon
15:77249916|77283482	H1	intron
15:77251049|77283482	H1	exon
15:787022|793654	H1	exon
15:81017941|81059534	H1	exon
15:81033539|81059534	H1	exon
15:83177834|83180205	H1	intron
15:85108892|85136200	H1	exon
15:85346297|85383122	H1	intergenic_region
15:87646086|87680498	H1	exon
15:87983448|88018622	H1	intergenic_region
15:88210866|88211674	H1	exon
15:89127359|89157609	H1	intergenic_region
15:9033370|9036522	H1	intergenic_region
15:91508461|91509128	H1	exon
15:91510898|91514202	H1	exon
15:91512801|91514202	H1	exon
15:93205480|93243693	H1	exon
15:93992834|94001331	H1	exon
15:94387078|94414945	H1	intron
15:94697123|94697280	H1	intergenic_region
15:948944|956092	H1	exon
15:95042537|95044148	H1	exon
15:95122041|95124354	H1	exon
15:95965139|95990609	H1	exon
16:18379579|18387297	H1	exon
16:18615242|18618627	H1	exon
16:20464783|20467611	H1	exon
16:21172236|21179179	H1	exon
16:21480186|21480336	H1	intron
16:21537442|21540786	H1	exon
16:22257342|22258377	H1	exon
16:22274478|22276103	H1	exon
16:22471386|22482005	H1	exon
16:22524457|22528282	H1	exon
16:23735576|23745763	H1	exon
16:23804650|23816421	H1	intergenic_region
16:24135432|24148012	H1	exon
16:24151895|24153311	H1	exon
16:26576176|26589063	H1	exon
16:30397947|30408091	H1	exon
16:32417451|32421256	H1	exon
16:34070748|34090473	H1	exon
16:34516382|34540328	H1	exon
16:34555976|34590178	H1	exon
16:34633974|34639666	H1	exon
16:34779426|34803686	H1	exon
16:34968063|34982478	H1	exon
16:35058754|35062492	H1	exon
16:36278273|36285749	H1	exon
16:39854524|39879204	H1	intron
16:39980738|39984588	H1	intergenic_region
16:40231897|40253338	H1	exon
16:41077746|41077888	H1	exon
16:41216082|41274722	H1	exon
16:41223234|41274722	H1	exon
16:43984409|44011065	H1	exon
16:43984409|44071188	H1	intergenic_region
16:43997828|44055338	H1	intergenic_region
16:44051153|44071175	H1	exon
16:44484459|44506007	H1	exon
16:44513270|44517349	H1	exon
16:44513270|44525240	H1	exon
16:45500364|45511908	H1	exon
16:45505037|45526848	H1	exon
16:45570683|45572443	H1	intergenic_region
16:47311759|47318175	H1	exon
16:47486777|47487359	H1	exon
16:47810330|47814614	H1	exon
16:47810330|47817069	H1	exon
16:47810330|47850055	H1	exon
16:47933741|47935497	H1	exon
16:48847946|48849496	H1	exon
16:50437615|50446698	H1	exon
16:50437615|50478728	H1	exon
16:50441694|50478728	H1	exon
16:50458293|50478728	H1	exon
16:51162445|51183322	H1	exon
16:51298744|51301436	H1	exon
16:53111245|53126431	H1	exon
16:60256322|60258264	H1	exon
16:64195119|64195806	H1	exon
16:68241326|68250610	H1	exon
16:69126081|69133446	H1	exon
16:72099772|72105944	H1	exon
16:73967882|73974822	H1	intergenic_region
16:75225387|75232858	H1	exon
16:75354076|75355507	H1	exon
16:79370562|79371161	H1	exon
17:11047513|11047829	H1	exon
17:11844341|11850285	H1	exon
17:11903520|11904781	H1	exon
17:12061716|12084564	H1	exon
17:13008092|13012850	H1	exon
17:13008092|13031589	H1	exon
17:130250|184314	H1	intergenic_region
17:14885760|14889597	H1	exon
17:17623991|17630911	H1	exon
17:26043392|26043699	H1	exon
17:26706513|26713892	H1	exon
17:26773532|26783795	H1	exon
17:26773532|26785407	H1	exon
17:26785301|26795212	H1	exon
17:26786576|26795212	H1	exon
17:27855900|27943939	H1	exon
17:28193962|28229555	H1	exon
17:31860362|31861680	H1	exon
17:3352393|3352562	H1	exon
17:34741781|34743068	H1	exon
17:35946455|35947089	H1	exon
17:37114409|37127180	H1	exon
17:37838591|37854328	H1	exon
17:37900616|37901251	H1	exon
17:38986014|38991291	H1	exon
17:39197685|39215276	H1	exon
17:39241334|39241636	H1	exon
17:40144101|40145366	H1	exon
17:40205226|40253898	H1	exon
17:40248101|40253898	H1	exon
17:41119108|41122004	H1	exon
17:41119108|41127499	H1	exon
17:49278762|49281294	H1	intron
17:49278762|49324971	H1	exon
17:49320124|49324971	H1	exon
17:49650743|49653096	H1	exon
17:50689571|50695566	H1	exon
17:50772488|50787633	H1	exon
17:52354033|52358777	H1	exon
17:52996471|52998000	H1	exon
17:52996471|53014574	H1	exon
17:53037004|53043217	H1	exon
17:5623680|5657917	H1	exon
17:898975|906090	H1	exon
18:10004185|10005271	H1	exon
18:10096619|10111030	H1	exon
18:10283699|10300806	H1	exon
18:10292639|10300806	H1	exon
18:10292639|10321515	H1	exon
18:10297646|10321515	H1	exon
18:10392308|10402935	H1	exon
18:10400557|10402935	H1	exon
18:10406070|10420695	H1	exon
18:10416117|10444745	H1	exon
18:10794878|10800526	H1	exon
18:11076502|11099194	H1	exon
18:11092397|11133851	H1	intron
18:11116261|11133851	H1	intron
18:11417337|11447863	H1	exon
18:11436848|11447863	H1	exon
18:14212354|14226917	H1	exon
18:14214827|14261213	H1	intergenic_region
18:14243638|14261213	H1	intergenic_region
18:1475203|1481335	H1	exon
18:15347146|15348948	H1	intron
18:1580250|1599809	H1	exon
18:17533410|17587965	H1	exon
18:17883391|17889795	H1	intergenic_region
18:19628181|19629074	H1	exon
18:2071157|2073276	H1	intergenic_region
18:23909897|23913287	H1	exon
18:23909897|23914742	H1	exon
18:23914587|23954673	H1	exon
18:2618422|2627719	H1	exon
18:2651505|2661452	H1	exon
18:29135523|29142960	H1	exon
18:3101571|3102902	H1	exon
18:38084747|38095351	H1	exon
18:38095226|38100177	H1	exon
18:38095226|38110892	H1	exon
18:38309526|38320787	H1	exon
18:38309526|38324769	H1	exon
18:38826704|38843265	H1	exon
18:38991458|39014538	H1	intron
18:40259679|40285405	H1	exon
18:40696219|40710541	H1	exon
18:40708148|40710541	H1	exon
18:44837492|44838430	H1	exon
18:44873297|44873626	H1	exon
18:44885414|44903054	H1	exon
18:44996263|45011080	H1	exon
18:45647051|45654745	H1	exon
18:45647051|45723555	H1	exon
18:45736666|45738214	H1	exon
18:4697810|4703032	H1	exon
18:4718566|4730946	H1	exon
18:48372593|48379558	H1	intron
18:5075293|5109435	H1	exon
18:51340815|51349397	H1	exon
18:5199558|5212308	H1	exon
18:5206287|5212308	H1	exon
18:5206287|5218220	H1	exon
18:5319586|5321088	H1	exon
18:540866|541159	H1	exon
18:54260019|54270584	H1	exon
18:54324875|54325859	H1	exon
18:54324875|54404485	H1	exon
18:54325743|54368882	H1	intron
18:54336795|54404485	H1	exon
18:54348426|54404485	H1	exon
18:54393586|54404485	H1	exon
18:55401973|55411265	H1	exon
18:5557295|5559973	H1	exon
18:661134|670895	H1	exon
18:7804595|7806657	H1	exon
18:7804595|7813300	H1	exon
18:9065917|9084316	H1	exon
18:9065917|9113615	H1	exon
18:9065917|9118627	H1	exon
18:9400686|9421492	H1	exon
18:9402838|9409053	H1	exon
18:9651790|9652810	H1	exon
2:100850406|100863402	H1	exon
2:101314180|101316114	H1	exon
2:10186250|10186530	H1	exon
2:102135990|102144619	H1	exon
2:102535641|102536007	H1	exon
2:105133460|105134798	H1	exon
2:105163928|105168845	H1	exon
2:108609772|108613793	H1	exon
2:108615931|108617312	H1	exon
2:11089299|11141903	H1	intergenic_region
2:116750435|116783960	H1	exon
2:116783862|116793088	H1	exon
2:118058168|118060611	H1	exon
2:118424623|118425541	H1	intergenic_region
2:119798121|119798366	H1	exon
2:123076248|123083549	H1	exon
2:123350000|123380557	H1	exon
2:123495632|123519417	H1	intergenic_region
2:125569920|125585896	H1	intergenic_region
2:125622939|125664007	H1	intergenic_region
2:127051486|127065981	H1	exon
2:129669693|129675119	H1	exon
2:130959844|130963947	H1	intergenic_region
2:130980339|130989275	H1	intergenic_region
2:133418198|133422908	H1	intergenic_region
2:133488825|133496034	H1	exon
2:133761975|133793543	H1	exon
2:133761975|133799873	H1	exon
2:133782135|133799873	H1	exon
2:133845441|133879244	H1	exon
2:133906135|133922606	H1	exon
2:134875236|134877393	H1	exon
2:135008469|135009347	H1	exon
2:135356735|135361038	H1	exon
2:136568404|136648102	H1	intergenic_region
2:136591041|136596856	H1	exon
2:136862289|136863495	H1	exon
2:136895593|136904006	H1	exon
2:136903836|136906080	H1	exon
2:136907206|136907907	H1	exon
2:136984406|136993504	H1	exon
2:138308109|138320744	H1	exon
2:139698624|139736914	H1	exon
2:139934509|139956432	H1	intergenic_region
2:140004656|140023167	H1	exon
2:140004656|140040900	H1	exon
2:140023010|140031581	H1	exon
2:140023010|140040900	H1	exon
2:140030957|140040900	H1	exon
2:140061237|140129045	H1	intergenic_region
2:140084500|140129045	H1	intergenic_region
2:140103134|140129045	H1	intergenic_region
2:140108569|140129045	H1	intergenic_region
2:140193272|140194142	H1	exon
2:141219340|141220554	H1	exon
2:141219340|141222143	H1	exon
2:142242469|142248671	H1	exon
2:143714160|143728301	H1	exon
2:144609015|144612731	H1	exon
2:147582261|147598180	H1	exon
2:147613386|147618667	H1	exon
2:147624292|147626507	H1	exon
2:147624292|147629163	H1	exon
2:147821069|147822916	H1	exon
2:148566861|148568107	H1	exon
2:14934512|14935917	H1	exon
2:14934512|14958977	H1	exon
2:149795386|149799967	H1	exon
2:149811999|149813799	H1	exon
2:150725022|150726097	H1	exon
2:151068704|151069641	H1	exon
2:15322375|15323114	H1	exon
2:15720398|15733317	H1	exon
2:16347522|16389509	H1	exon
2:20122342|20170767	H1	intergenic_region
2:24187924|24231556	H1	intergenic_region
2:26840088|26857601	H1	exon
2:26927319|26946530	H1	intergenic_region
2:27150884|27176870	H1	exon
2:27909480|27911796	H1	exon
2:27910180|27911796	H1	exon
2:29420678|29460724	H1	exon
2:30300719|30304214	H1	exon
2:3081630|3098647	H1	exon
2:3096937|3098647	H1	exon
2:3124713|3126923	H1	exon
2:39512865|39561502	H1	exon
2:40077851|40078496	H1	intergenic_region
2:40640776|40663668	H1	exon
2:40739041|40739566	H1	intergenic_region
2:40768231|40787526	H1	exon
2:40910438|40920659	H1	intergenic_region
2:40929361|40936710	H1	intergenic_region
2:41948821|41962136	H1	exon
2:42009677|42012054	H1	exon
2:4449336|4479961	H1	exon
2:44767177|44773133	H1	exon
2:44769840|44773133	H1	exon
2:45662319|45662912	H1	intergenic_region
2:4608364|4615679	H1	exon
2:46469819|46472486	H1	exon
2:47473092|47491725	H1	exon
2:47475559|47494398	H1	exon
2:47486153|47489786	H1	exon
2:47511193|47530845	H1	exon
2:47525392|47530845	H1	exon
2:47525392|47537458	H1	exon
2:48670248|48673375	H1	exon
2:52171905|52175435	H1	intergenic_region
2:5279497|5280063	H1	exon
2:5285891|5292935	H1	exon
2:58270838|58271233	H1	exon
2:58456862|58478376	H1	exon
2:5876316|5876593	H1	exon
2:59680628|59681693	H1	exon
2:60502168|60503198	H1	exon
2:62307779|62313757	H1	exon
2:62307779|62318351	H1	exon
2:62389731|62392801	H1	exon
2:64840343|64840811	H1	exon
2:65978292|65980624	H1	exon
2:69520185|69526120	H1	exon
2:70827334|70836232	H1	exon
2:73322629|73322986	H1	exon
2:73829182|73858570	H1	exon
2:73836406|73852681	H1	exon
2:73841767|73858570	H1	exon
2:78352353|78370930	H1	exon
2:78887694|78889324	H1	exon
2:78986893|78993738	H1	exon
2:78992385|78993738	H1	exon
2:7917525|7918215	H1	exon
2:79691211|79693839	H1	intergenic_region
2:80667698|80669015	H1	exon
2:80929268|80967737	H1	exon
2:80929268|80992288	H1	exon
2:80985215|80992288	H1	exon
2:81412625|81414301	H1	exon
2:81747189|81758927	H1	intron
2:82117897|82137277	H1	exon
2:82136892|82154001	H1	exon
2:82200380|82200981	H1	exon
2:82200380|82210183	H1	exon
2:8325816|8328630	H1	intron
2:83749749|83753655	H1	exon
2:83792065|83800400	H1	exon
2:85500415|85507342	H1	exon
2:85507179|85518807	H1	exon
2:85573904|85583208	H1	exon
2:85622694|85626028	H1	exon
2:86888163|86910939	H1	exon
2:86965051|86968676	H1	exon
2:88057795|88070008	H1	exon
2:88144038|88147594	H1	exon
2:88184110|88206327	H1	exon
2:88358554|88372391	H1	exon
2:89083911|89098329	H1	exon
2:8949147|8949544	H1	exon
2:9104083|9104824	H1	exon
2:95657661|95667544	H1	intron
2:95657661|95677798	H1	exon
2:95663974|95677798	H1	exon
3:100567192|100568063	H1	exon
3:101017984|101028254	H1	exon
3:101102098|101118137	H1	exon
3:101288069|101293684	H1	intron
3:102243607|102261438	H1	exon
3:102849438|102850385	H1	exon
3:107086913|107089319	H1	exon
3:107135278|107141679	H1	exon
3:107146965|107147569	H1	exon
3:107313383|107324947	H1	exon
3:107469180|107487253	H1	exon
3:107609926|107613737	H1	exon
3:107609926|107636043	H1	exon
3:107609926|107644742	H1	exon
3:10962194|10962666	H1	exon
3:110345026|110357953	H1	exon
3:110418171|110428862	H1	exon
3:11150575|11190415	H1	intergenic_region
3:112848358|112871469	H1	exon
3:113091745|113131647	H1	exon
3:113127816|113131647	H1	exon
3:113142605|113169452	H1	exon
3:113268078|113363181	H1	exon
3:113272703|113299665	H1	exon
3:113272703|113324246	H1	exon
3:113272703|113363181	H1	exon
3:113309399|113320016	H1	exon
3:113319911|113363181	H1	exon
3:114082178|114114025	H1	exon
3:114393451|114440806	H1	intergenic_region
3:114420084|114420251	H1	exon
3:114510873|114530137	H1	exon
3:114541805|114573941	H1	exon
3:114562189|114573941	H1	exon
3:114685738|114703915	H1	exon
3:114743498|114765885	H1	exon
3:114747245|114751378	H1	exon
3:114749184|114751378	H1	exon
3:114770659|114791075	H1	exon
3:11731299|11733763	H1	exon
3:11771884|11782001	H1	exon
3:117885521|117903927	H1	exon
3:117952014|117958024	H1	exon
3:118237708|118256221	H1	exon
3:121918073|121922801	H1	exon
3:122089927|122094251	H1	intron
3:122089927|122133932	H1	intron
3:125886851|125900323	H1	exon
3:125929696|125943717	H1	exon
3:126498090|126499967	H1	exon
3:126540911|126545054	H1	exon
3:126564667|126580084	H1	exon
3:126572165|126575847	H1	exon
3:126848011|126848971	H1	exon
3:127236992|127290933	H1	intergenic_region
3:127285171|127326248	H1	exon
3:131133310|131155685	H1	exon
3:16260678|16264205	H1	exon
3:17693009|17693900	H1	exon
3:17735620|17737990	H1	exon
3:17773612|17776837	H1	intergenic_region
3:18294064|18295409	H1	exon
3:18470135|18470486	H1	exon
3:19752303|19752591	H1	intergenic_region
3:23692700|23704670	H1	exon
3:24509926|24514291	H1	intergenic_region
3:24550620|24566871	H1	intergenic_region
3:24687894|24700191	H1	intergenic_region
3:24719087|24741451	H1	intergenic_region
3:24719087|24741511	H1	intergenic_region
3:24723779|24767429	H1	intergenic_region
3:25217340|25225309	H1	exon
3:25218373|25238535	H1	exon
3:26166944|26169624	H1	exon
3:26683193|26685606	H1	exon
3:26683193|26690578	H1	exon
3:26701499|26703165	H1	exon
3:26733226|26734706	H1	exon
3:26763534|26767130	H1	exon
3:2829223|2831893	H1	exon
3:28409717|28447699	H1	exon
3:28428101|28428304	H1	exon
3:28463269|28472918	H1	exon
3:28638834|28639779	H1	exon
3:28985220|28988732	H1	exon
3:31255432|31258924	H1	exon
3:31258831|31266844	H1	exon
3:31358570|31359294	H1	exon
3:31436820|31441020	H1	exon
3:3177519|3180715	H1	exon
3:32047943|32085104	H1	exon
3:32059055|32085104	H1	exon
3:32541539|32570133	H1	exon
3:32541539|32577584	H1	exon
3:32555447|32577584	H1	intron
3:32558924|32577584	H1	exon
3:32569056|32577584	H1	exon
3:32569999|32577584	H1	exon
3:33873739|33877363	H1	exon
3:37781598|37788117	H1	exon
3:38741343|38745384	H1	exon
3:3953940|3954926	H1	exon
3:40456609|40457300	H1	exon
3:40469709|40510377	H1	exon
3:41990107|41991443	H1	exon
3:41993580|42008713	H1	exon
3:42001403|42012685	H1	exon
3:42011359|42012685	H1	exon
3:42028880|42036230	H1	exon
3:4257857|4279580	H1	exon
3:4264224|4269909	H1	exon
3:4264224|4279580	H1	exon
3:42881922|42882168	H1	exon
3:44102881|44122061	H1	exon
3:44105997|44122061	H1	exon
3:44109596|44122061	H1	exon
3:44117754|44122061	H1	exon
3:44121881|44122061	H1	exon
3:45274901|45275921	H1	intron
3:46142071|46151353	H1	exon
3:46151166|46151353	H1	exon
3:47004817|47007823	H1	exon
3:47578591|47582687	H1	exon
3:48893039|48909045	H1	exon
3:49633879|49673100	H1	exon
3:4974527|4985274	H1	exon
3:53237773|53238013	H1	exon
3:53270127|53270926	H1	exon
3:53682936|53687311	H1	exon
3:54832393|54850266	H1	exon
3:54848289|54850266	H1	exon
3:55218294|55234408	H1	exon
3:55227044|55234408	H1	exon
3:55259230|55275303	H1	exon
3:55441071|55449056	H1	intron
3:58340507|58346953	H1	exon
3:59631135|59631335	H1	exon
3:59633380|59654085	H1	exon
3:60064335|60080249	H1	exon
3:68886216|68888777	H1	exon
3:69308675|69317475	H1	exon
3:69317234|69317475	H1	exon
3:69691860|69694073	H1	intron
3:6981006|6983946	H1	exon
3:6981006|6988833	H1	exon
3:6981006|6993212	H1	exon
3:71335951|71338498	H1	exon
3:72257086|72262713	H1	exon
3:72262638|72270592	H1	exon
3:72309704|72313890	H1	exon
3:72580460|72584762	H1	exon
3:72605356|72606470	H1	exon
3:73037453|73053892	H1	exon
3:73046115|73053892	H1	exon
3:7501557|7508627	H1	exon
3:76697523|76707647	H1	exon
3:77371816|77378404	H1	exon
3:77924206|77928476	H1	exon
3:78013714|78014790	H1	exon
3:78604341|78628473	H1	exon
3:79072802|79110848	H1	exon
3:80265089|80268798	H1	exon
3:80371236|80390801	H1	exon
3:80418060|80440141	H1	exon
3:80481406|80500119	H1	exon
3:81012464|81015860	H1	exon
3:8178822|8179434	H1	exon
3:8324255|8353436	H1	exon
3:85487041|85584548	H1	intergenic_region
3:85570718|85584548	H1	intergenic_region
3:85601526|85604159	H1	exon
3:85979904|85981619	H1	exon
3:86888783|86903308	H1	exon
3:8718347|8724511	H1	intron
3:87299327|87301882	H1	exon
3:92035419|92046871	H1	exon
3:92045274|92046871	H1	exon
3:92761995|92762903	H1	exon
3:92761995|92764582	H1	exon
3:93174832|93179511	H1	exon
3:94668651|94674179	H1	exon
3:94934784|94946499	H1	exon
3:94944703|94974100	H1	exon
3:95104014|95129609	H1	exon
3:96224372|96260927	H1	intergenic_region
3:96249368|96260927	H1	exon
3:96249368|96267713	H1	intergenic_region
3:9628810|9629115	H1	exon
3:97093420|97117811	H1	exon
3:98047438|98064327	H1	exon
4:102848623|102849525	H1	exon
4:103277505|103288577	H1	exon
4:103302309|103326827	H1	exon
4:103308694|103326827	H1	exon
4:105608968|105641034	H1	exon
4:105608968|105662329	H1	intron
4:105615861|105629263	H1	intron
4:105626550|105629263	H1	exon
4:105700971|105710655	H1	exon
4:105822618|105823970	H1	exon
4:106122922|106123902	H1	exon
4:106156695|106159045	H1	exon
4:106166396|106176162	H1	exon
4:106579541|106582656	H1	exon
4:106579541|106586544	H1	exon
4:106850368|106872063	H1	exon
4:106850368|106874620	H1	exon
4:107828268|107834070	H1	exon
4:107828268|107837016	H1	exon
4:107828268|107888159	H1	exon
4:107836901|107853387	H1	exon
4:107843864|107880518	H1	exon
4:107846330|107848522	H1	exon
4:111084473|111090334	H1	exon
4:111151356|111151658	H1	exon
4:111245266|111251135	H1	exon
4:112605661|112606412	H1	exon
4:118031337|118043675	H1	exon
4:118346329|118347863	H1	exon
4:122384622|122384926	H1	intron
4:123682269|123686387	H1	exon
4:123695609|123731130	H1	exon
4:123704641|123731130	H1	exon
4:123713681|123731130	H1	exon
4:123935765|123950642	H1	exon
4:123945061|123950642	H1	exon
4:123950500|123957697	H1	exon
4:123969793|123996476	H1	exon
4:123969793|123998502	H1	exon
4:123979149|123998502	H1	exon
4:123980711|123998502	H1	exon
4:123986247|123998502	H1	exon
4:124520319|124566870	H1	exon
4:124520361|124539837	H1	exon
4:124694845|124762455	H1	exon
4:124722046|124744355	H1	exon
4:124722046|124762455	H1	exon
4:124735384|124762455	H1	exon
4:125746959|125783720	H1	exon
4:129368386|129385680	H1	exon
4:129378277|129385680	H1	exon
4:130273113|130276188	H1	intergenic_region
4:130322063|130342752	H1	exon
4:13513553|13518499	H1	intergenic_region
4:14096605|14105306	H1	intergenic_region
4:14638092|14638411	H1	exon
4:16023866|16035760	H1	exon
4:16033643|16034892	H1	exon
4:16034713|16034892	H1	exon
4:16034713|16042097	H1	exon
4:16076090|16077751	H1	exon
4:19202650|19210981	H1	exon
4:2802046|2810920	H1	exon
4:29014534|29068902	H1	intergenic_region
4:29058486|29068902	H1	exon
4:29294779|29307960	H1	exon
4:29925207|29933991	H1	intergenic_region
4:30105745|30174417	H1	exon
4:30131707|30174417	H1	exon
4:30148967|30174417	H1	exon
4:30775953|30796077	H1	exon
4:30775953|30818482	H1	exon
4:30780172|30818482	H1	exon
4:30808728|30818482	H1	exon
4:30929023|30968139	H1	intron
4:3108315|3137676	H1	exon
4:33087513|33153512	H1	intergenic_region
4:33263081|33292751	H1	intron
4:33585073|33586833	H1	intergenic_region
4:34047036|34055774	H1	exon
4:34245529|34246759	H1	exon
4:36796977|36840800	H1	exon
4:36859056|36865811	H1	intergenic_region
4:36859553|36870911	H1	exon
4:36943799|37002593	H1	exon
4:37426857|37443006	H1	exon
4:37699840|37768200	H1	exon
4:38110196|38111049	H1	exon
4:38961991|38967502	H1	exon
4:39059673|39061776	H1	exon
4:394881|395130	H1	exon
4:39733658|39734146	H1	intron
4:40393080|40393660	H1	exon
4:42172655|42182843	H1	exon
4:42327946|42342728	H1	exon
4:42327946|42349544	H1	exon
4:44625779|44711128	H1	exon
4:46011689|46045505	H1	exon
4:46186392|46203795	H1	intron
4:50362201|50364239	H1	exon
4:50408310|50421373	H1	exon
4:51540245|51550125	H1	exon
4:56581124|56583910	H1	exon
4:594718|594860	H1	exon
4:62243622|62259943	H1	exon
4:6320162|6392035	H1	exon
4:6343203|6392035	H1	exon
4:6438748|6445075	H1	intron
4:64777339|64782122	H1	exon
4:64886116|64888102	H1	intergenic_region
4:65053967|65143179	H1	exon
4:65139557|65143179	H1	exon
4:67565078|67571207	H1	exon
4:67653810|67657468	H1	exon
4:67679793|67689219	H1	exon
4:67698424|67706849	H1	exon
4:67865123|67869256	H1	exon
4:68845818|68849544	H1	exon
4:68935650|68958236	H1	exon
4:7060626|7060877	H1	exon
4:72576154|72577564	H1	exon
4:72630918|72643259	H1	exon
4:72636561|72643259	H1	exon
4:77612564|77618720	H1	exon
4:78124832|78139488	H1	exon
4:78644035|78661386	H1	exon
4:79822366|79825948	H1	exon
4:79834117|79836538	H1	exon
4:80083606|80099190	H1	exon
4:80170780|80183572	H1	exon
4:80973985|80997852	H1	exon
4:80977923|81047314	H1	exon
4:82779059|82785563	H1	exon
4:82951030|82958350	H1	exon
4:82994969|83028471	H1	exon
4:83028286|83047297	H1	exon
4:83249068|83260866	H1	exon
4:83620690|83636462	H1	exon
4:85892566|85915590	H1	exon
4:89322199|89322503	H1	exon
4:90154266|90163552	H1	exon
4:90161231|90171499	H1	exon
4:90161231|90175000	H1	exon
4:90616351|90620631	H1	exon
4:9102988|9104901	H1	exon
4:93308380|93311203	H1	exon
4:93738637|93742580	H1	exon
4:93738637|93745088	H1	exon
4:93738637|93747422	H1	exon
4:93738637|93749340	H1	exon
4:93738637|93750841	H1	exon
4:93744902|93747422	H1	exon
4:94216682|94220967	H1	exon
4:94405984|94418263	H1	exon
4:94405984|94446665	H1	exon
4:94418169|94438667	H1	exon
4:95512540|95515576	H1	exon
4:95600956|95614047	H1	exon
4:95613286|95627346	H1	exon
4:95613286|95648111	H1	exon
4:95613286|95653050	H1	exon
4:95613286|95664165	H1	exon
4:97661383|97670174	H1	exon
4:98027350|98027649	H1	exon
4:98458420|98472937	H1	intergenic_region
4:98466936|98502211	H1	intergenic_region
4:98500781|98502211	H1	exon
4:99094916|99096788	H1	exon
4:99515003|99537986	H1	exon
5:101579751|101587848	H1	exon
5:101609630|101613366	H1	intergenic_region
5:101790862|101795355	H1	exon
5:103025477|103041934	H1	exon
5:104512753|104513522	H1	intron
5:12656287|12657528	H1	exon
5:12656287|12660180	H1	exon
5:12726279|12726651	H1	exon
5:13362926|13363183	H1	exon
5:13656788|13659307	H1	exon
5:16283387|16333246	H1	intergenic_region
5:16309169|16320268	H1	exon
5:16309169|16333246	H1	exon
5:21239122|21252562	H1	exon
5:21267344|21267784	H1	exon
5:21868121|21870915	H1	exon
5:22008784|22009750	H1	exon
5:2600835|2692132	H1	exon
5:2619764|2692132	H1	exon
5:2637894|2692132	H1	exon
5:2675422|2688900	H1	exon
5:2675422|2692132	H1	exon
5:27037775|27076855	H1	exon
5:27202149|27202464	H1	intron
5:28846156|28849992	H1	exon
5:28854654|28864854	H1	exon
5:29660599|29663091	H1	exon
5:30859944|30880496	H1	exon
5:33641762|33642040	H1	exon
5:35635564|35640848	H1	exon
5:38584761|38597159	H1	exon
5:38584761|38620824	H1	exon
5:39338805|39340906	H1	exon
5:39348509|39355021	H1	exon
5:3972025|3972369	H1	exon
5:3990534|4002555	H1	exon
5:3990534|4008247	H1	exon
5:4008040|4021643	H1	exon
5:4084807|4093411	H1	exon
5:41684337|41744131	H1	exon
5:42538537|42543247	H1	exon
5:42538537|42551710	H1	exon
5:43065889|43067509	H1	exon
5:44052567|44077422	H1	exon
5:45235430|45321935	H1	intron
5:45263440|45316258	H1	exon
5:45316151|45403216	H1	exon
5:46065927|46078034	H1	exon
5:46731788|46732554	H1	exon
5:47737392|47737621	H1	exon
5:48577296|48594861	H1	intron
5:48577313|48594861	H1	exon
5:50938923|50952326	H1	exon
5:51097637|51112176	H1	exon
5:51444401|51448377	H1	exon
5:53771106|53779119	H1	exon
5:53828916|53838066	H1	exon
5:53855333|53862191	H1	exon
5:54420661|54437166	H1	intron
5:56935370|56938068	H1	exon
5:56949727|56953481	H1	exon
5:57753699|57757948	H1	exon
5:58032630|58038309	H1	exon
5:58036347|58038309	H1	exon
5:58079141|58083307	H1	exon
5:58079141|58092968	H1	exon
5:58162074|58165499	H1	intergenic_region
5:58173739|58176862	H1	intergenic_region
5:58615983|58616411	H1	exon
5:59810017|59812114	H1	exon
5:6010064|6011187	H1	exon
5:6010064|6014815	H1	exon
5:60342063|60344247	H1	exon
5:61439589|61441239	H1	intergenic_region
5:6565453|6566862	H1	exon
5:65705157|65718261	H1	exon
5:65712763|65713610	H1	exon
5:65718095|65719144	H1	intron
5:65901062|65916192	H1	exon
5:67681766|67688990	H1	exon
5:67690123|67691844	H1	exon
5:67710595|67712468	H1	exon
5:68106936|68113748	H1	exon
5:68310430|68380700	H1	exon
5:68352521|68426856	H1	exon
5:68895482|68896651	H1	exon
5:69825738|69830501	H1	exon
5:71200780|71214826	H1	intergenic_region
5:71206137|71214826	H1	intergenic_region
5:7338822|7345954	H1	exon
5:7341106|7345954	H1	exon
5:75133192|75167449	H1	intron
5:7594740|7603935	H1	exon
5:7599514|7603935	H1	exon
5:776735|788894	H1	exon
5:79423732|79437245	H1	exon
5:7960350|7961485	H1	exon
5:79620408|79682972	H1	exon
5:79664916|79670193	H1	exon
5:80673591|80680632	H1	exon
5:8098068|8104303	H1	exon
5:82167469|82175957	H1	exon
5:82248094|82264806	H1	intergenic_region
5:82403730|82422198	H1	exon
5:82858988|82865192	H1	exon
5:83565637|83575446	H1	exon
5:83925220|83925966	H1	exon
5:85193101|85194903	H1	exon
5:85212563|85243804	H1	exon
5:85855328|85882666	H1	intergenic_region
5:86144043|86211231	H1	intergenic_region
5:86152812|86211231	H1	intergenic_region
5:86173516|86211231	H1	intergenic_region
5:86207346|86244880	H1	intergenic_region
5:86484928|86525960	H1	intergenic_region
5:88040453|88064420	H1	exon
5:88042137|88046593	H1	exon
5:88049983|88064420	H1	intron
5:88253163|88273584	H1	exon
5:90234066|90247621	H1	intergenic_region
5:9373537|9374203	H1	exon
[truncated: 54,808 more rows]

## Sheet: Fig. 2c
Fig. 2c The number of identified circRNAs in each chromosome.
Chr	Num of circRNA
1	1943
2	1093
3	1227
4	930
5	821
6	1384
7	854
8	825
9	985
10	663
11	532
12	730
13	1465
14	1179
15	919
16	398
17	431
18	470
X	393
Y	12
AEMK	125

## Sheet: Fig. 2d
Fig. 2d Cumulative expression distribution of three different types of circRNAs
circRNA ID	Type	log10(RPM)
5:22008784|22009750	exon	3.91258
12:11669306|11671052	exon	3.83536
11:20710449|20719541	exon	3.72857
15:77234646|77283482	exon	3.66775
5:2675422|2692132	exon	3.60688
4:67679793|67689219	exon	3.56401
2:62307779|62313757	exon	3.52701
10:32817449|32827084	exon	3.51799
17:13008092|13031589	exon	3.50467
11:5503065|5507316	exon	3.44834
17:13008092|13012850	exon	3.42734
15:77126133|77127562	exon	3.42546
X:115221683|115223307	intergenic_region	3.39997
X:43052047|43052598	exon	3.37589
1:217786693|217794582	intron	3.37494
9:114937099|114951665	exon	3.37468
16:18379579|18387297	exon	3.34706
9:66406846|66409132	exon	3.34314
AEMK02000682.1:1036980|1040665	intergenic_region	3.33379
11:1455412|1463356	exon	3.32287
1:52134346|52179177	exon	3.31977
12:60348042|60376920	exon	3.31443
7:65198472|65198799	exon	3.29154
5:101790862|101795355	exon	3.27758
18:54260019|54270584	exon	3.27558
10:8265577|8271193	exon	3.27416
8:87799383|87820356	exon	3.26224
14:40098524|40101523	exon	3.24508
11:1141224|1141776	exon	3.21559
18:54393586|54404485	exon	3.18882
3:44102881|44122061	exon	3.18878
7:56111793|56122384	exon	3.18779
6:12234387|12252148	exon	3.18211
9:27836847|27837513	exon	3.16835
14:37526132|37526344	intergenic_region	3.16724
5:21267344|21267784	exon	3.1524
6:128884547|128885303	exon	3.13196
9:66405629|66409132	exon	3.12458
1:129687076|129688206	exon	3.12011
6:165903478|165951653	exon	3.11931
10:32800584|32827084	exon	3.11795
18:5557295|5559973	exon	3.11481
15:66292955|66299872	exon	3.11048
10:42468077|42490463	exon	3.09836
1:217793463|217794582	exon	3.09225
13:4115487|4120836	exon	3.09178
12:32060088|32067455	exon	3.08684
12:60366858|60376920	exon	3.08141
1:113128000|113128579	exon	3.07663
11:51531489|51531654	exon	3.07542
12:16209070|16211961	exon	3.07201
9:8147104|8157830	exon	3.04621
15:60407130|60414442	exon	3.04361
5:86144043|86211231	intergenic_region	3.04155
12:22606823|22607386	exon	3.04134
12:36150268|36154292	exon	3.0407
15:77249916|77283482	intron	3.03914
18:9651790|9652810	exon	3.03007
16:72099772|72105944	exon	3.02243
14:121316588|121320413	exon	3.02141
5:68106936|68113748	exon	3.02128
1:106923369|106924847	exon	3.01227
14:8549181|8550984	exon	3.01183
4:111245266|111251135	exon	3.00855
8:110397030|110404477	exon	2.99999
2:3096937|3098647	exon	2.99284
4:95613286|95627346	exon	2.99198
6:43867657|43870512	exon	2.98821
11:19129679|19134837	intron	2.9853
13:39468507|39468774	exon	2.98492
3:96249368|96260927	exon	2.98437
14:29281864|29290551	exon	2.98279
5:39338805|39340906	exon	2.97937
4:93738637|93747422	exon	2.97555
5:77049090|77058522	intergenic_region	2.97352
3:126848011|126848971	exon	2.97133
13:108874660|108880840	exon	2.97128
11:962794|964414	exon	2.96528
2:133906135|133922606	exon	2.95948
14:80294676|80294935	exon	2.95933
6:34513016|34516600	exon	2.95807
14:54538637|54541433	intergenic_region	2.95641
9:66406846|66413572	exon	2.94006
15:105192557|105196990	intron	2.94005
6:95853280|95853697	exon	2.93977
6:12234387|12236356	exon	2.93919
12:60361138|60376920	exon	2.93765
7:68514625|68521235	exon	2.93544
14:29689597|29696108	exon	2.93392
1:166036953|166058413	exon	2.92683
3:107609926|107613737	exon	2.92515
9:118014576|118041744	exon	2.91993
1:1654692|1663793	exon	2.91788
7:115590767|115591380	exon	2.91779
17:41119108|41127499	exon	2.90985
1:79879036|79879318	exon	2.90882
18:45647051|45654745	exon	2.90842
6:115954027|115957402	exon	2.9044
18:10283699|10300806	exon	2.90284
11:20713782|20719541	exon	2.90188
15:77251049|77283482	exon	2.89937
13:5347922|5393008	intergenic_region	2.89562
11:51540591|51551593	exon	2.88959
13:158683519|158686017	exon	2.8884
1:131284456|131288341	exon	2.88593
13:17582876|17587193	exon	2.88503
10:32817449|32824801	exon	2.88458
13:75615215|75652667	exon	2.88339
1:121217326|121230821	exon	2.88105
6:3813863|3814709	exon	2.8785
9:118014576|118028344	exon	2.8774
5:29660599|29663091	exon	2.87161
11:51531489|51534900	exon	2.87085
10:24795546|24799565	exon	2.87054
1:45173524|45175843	exon	2.87028
2:26857360|26857601	exon	2.86972
3:23692700|23704670	exon	2.86682
1:641934|653683	exon	2.86649
5:42538537|42543247	exon	2.86589
5:6010064|6011187	exon	2.86149
4:30808728|30818482	exon	2.86065
11:24732398|24739289	exon	2.85267
4:33087513|33153512	intergenic_region	2.85037
12:49912798|49916345	exon	2.84927
10:55828686|55842852	intergenic_region	2.84841
3:125943043|125943717	exon	2.84432
3:48893039|48909045	exon	2.84221
15:77226317|77283482	exon	2.84009
13:71794794|71797638	exon	2.83988
1:182688834|182720865	exon	2.83979
9:130549459|130564329	exon	2.83894
3:44117754|44122061	exon	2.83522
7:77769110|77771399	exon	2.8299
13:200012507|200018021	intron	2.82967
1:108482616|108486823	exon	2.82712
12:580548|585916	exon	2.8265
1:248463645|248474020	exon	2.82568
1:15310676|15313904	exon	2.82469
4:68845818|68849544	exon	2.82023
13:31673546|31676127	exon	2.81952
6:69106984|69124265	exon	2.81807
10:59913525|59919743	exon	2.81803
1:215371012|215389275	exon	2.81716
4:103277505|103288577	exon	2.81601
13:201067069|201068601	intron	2.81478
6:67634953|67640257	exon	2.81469
4:105822618|105823970	exon	2.81422
3:26683193|26685606	exon	2.81141
3:93174832|93179511	exon	2.8022
18:10004185|10005271	exon	2.79605
3:13854403|13854615	exon	2.79193
3:31358570|31359294	exon	2.79141
13:4115487|4151112	exon	2.78938
3:59221288|59221470	exon	2.78936
6:165903478|165929040	exon	2.78264
15:66291710|66299872	exon	2.78251
18:3101571|3102902	exon	2.7814
6:106936502|106978180	exon	2.77935
2:8388248|8390219	exon	2.77582
10:29037750|29038934	exon	2.77568
12:34980903|35008491	exon	2.77521
2:136907206|136907907	exon	2.77519
7:2915755|2916421	exon	2.77194
4:94405984|94418263	exon	2.77158
15:76166995|76177857	exon	2.77063
AEMK02000258.1:276847|277808	exon	2.7682
5:2637894|2692132	exon	2.76606
13:5387101|5393008	intergenic_region	2.76598
14:49380314|49380521	exon	2.7657
14:59432075|59439450	exon	2.76408
18:44873297|44873626	exon	2.7624
3:28638834|28639779	exon	2.76065
9:7476478|7481586	exon	2.76048
17:11903520|11904781	exon	2.75468
11:24729025|24739289	exon	2.75248
1:189757487|189769062	exon	2.7523
7:86024175|86025429	exon	2.7521
7:110475343|110495505	exon	2.75033
15:59562524|59570339	exon	2.7502
2:82200380|82200981	exon	2.74954
6:106217223|106217661	exon	2.74791
11:3208399|3208876	exon	2.74667
3:4257857|4279580	exon	2.74526
6:47637796|47638219	exon	2.74104
3:53237773|53238013	exon	2.73881
15:59180557|59185795	exon	2.73852
7:103654106|103664878	exon	2.73796
X:120944619|120945464	exon	2.73754
1:127746552|127748761	exon	2.73538
4:56581124|56583910	exon	2.73444
10:69201376|69235186	exon	2.7311
8:73258405|73262907	exon	2.73081
3:18470135|18470486	exon	2.7265
13:199956007|199958845	exon	2.72437
8:124583310|124594106	exon	2.72098
14:20221955|20238937	exon	2.72047
10:55730061|55764937	intergenic_region	2.72023
1:169987272|169990453	intergenic_region	2.71915
16:64195119|64195806	exon	2.71883
15:46294098|46315302	exon	2.711
6:157293187|157294263	exon	2.7069
13:121798856|121802974	exon	2.70243
1:137638041|137638586	exon	2.70051
4:65053967|65143179	exon	2.6985
5:6565453|6566862	exon	2.69831
12:51636713|51680596	exon	2.69724
4:94216682|94220967	exon	2.6969
17:17623991|17630911	exon	2.69576
18:5103837|5109435	exon	2.69441
1:129062737|129078630	exon	2.6921
7:115513475|115515356	exon	2.69185
15:106074746|106076503	exon	2.68818
4:97661383|97670174	exon	2.68726
14:54538644|54541433	intergenic_region	2.68669
15:75944605|75953955	exon	2.68668
2:141219340|141220554	exon	2.68536
5:12656287|12657528	exon	2.68526
8:116275910|116294261	exon	2.6852
13:71897446|71897752	exon	2.68479
3:32541539|32577584	exon	2.68441
9:82118876|82135701	exon	2.67974
9:89715139|89716239	exon	2.67926
AEMK02000452.1:1908088|1908734	exon	2.67799
7:96455157|96456934	exon	2.67728
9:127566656|127577646	exon	2.67496
13:32559768|32563493	exon	2.67392
18:11116261|11133851	intron	2.67382
7:74995762|74996138	exon	2.67371
4:90161231|90163552	exon	2.67363
2:85507179|85518807	exon	2.67349
X:57305746|57307466	exon	2.67337
16:47810330|47814614	exon	2.67281
1:115553445|115585772	exon	2.66693
13:25706237|25715600	exon	2.66685
1:45173524|45177436	exon	2.6644
14:103786019|103796836	exon	2.66264
15:112895498|112896614	exon	2.66256
1:253852814|253853400	exon	2.66128
15:54405977|54411041	exon	2.66061
14:14989270|14992789	exon	2.65951
16:69126081|69133446	exon	2.65928
X:110332792|110346171	exon	2.65691
1:100589850|100613174	exon	2.65409
X:16498488|16513238	exon	2.65291
10:20469603|20492105	exon	2.65182
12:24327241|24328063	exon	2.64976
17:49278762|49281294	intron	2.64892
11:51531489|51540684	exon	2.6476
14:29689597|29716650	exon	2.64583
6:19208372|19210655	exon	2.6455
2:10186250|10186530	exon	2.64103
4:107846330|107848522	exon	2.6387
6:63879633|63893464	exon	2.63746
9:46486910|46488853	exon	2.63632
2:60502168|60503198	exon	2.63524
13:146058078|146078858	exon	2.63344
1:263932775|263940366	exon	2.63304
8:31993513|32030616	exon	2.62799
9:2542520|2544109	intergenic_region	2.62607
3:59424959|59425872	intergenic_region	2.62429
2:15322375|15323114	exon	2.62204
3:17735620|17737990	exon	2.62158
15:16847248|16852201	intergenic_region	2.62055
8:118470357|118483348	exon	2.61897
10:68684614|68688441	exon	2.61659
1:166036953|166044981	exon	2.61512
1:166033284|166037819	exon	2.61432
13:25708751|25715600	exon	2.61422
15:95981215|95990609	exon	2.61404
13:200707866|200731785	exon	2.61329
3:72257086|72262713	exon	2.61144
7:120464280|120473807	exon	2.61107
3:32558924|32577584	exon	2.61009
AEMK02000510.1:631357|663972	exon	2.60938
4:99515003|99537986	exon	2.6086
8:33527978|33533657	exon	2.60831
AEMK02000452.1:1906774|1907412	exon	2.608
3:11731299|11733763	exon	2.60768
1:163020391|163020678	exon	2.60701
13:130504723|130528924	exon	2.6061
7:68160992|68169856	intergenic_region	2.60214
18:11417337|11447863	exon	2.60159
3:113091745|113131647	exon	2.59991
13:66493801|66495580	exon	2.59963
6:166989367|167000612	exon	2.59893
9:37048731|37055819	exon	2.59785
1:55666252|55669095	exon	2.59722
8:69374301|69381214	exon	2.59717
4:16034713|16034892	exon	2.59699
1:8822877|8825081	intergenic_region	2.59622
8:1861464|1862708	exon	2.59445
13:22216776|22239729	exon	2.59351
4:29058486|29068902	exon	2.59327
8:38273589|38287382	exon	2.59179
10:8382470|8386109	exon	2.59098
15:74562297|74574354	exon	2.59068
17:53012907|53022293	exon	2.58835
1:9191141|9195425	exon	2.58798
18:54348426|54404485	exon	2.58644
17:17026012|17029727	intergenic_region	2.58623
9:10636306|10638181	exon	2.57897
9:45784065|45785898	exon	2.57846
AEMK02000452.1:2035285|2045203	exon	2.5759
2:47486153|47489786	exon	2.57563
6:150277437|150282983	exon	2.57428
18:1475203|1481335	exon	2.57334
9:116218093|116219108	exon	2.57154
13:34824030|34825924	exon	2.57151
2:147146891|147175048	exon	2.57136
2:133488825|133496034	exon	2.57059
9:66405629|66413572	exon	2.56788
13:131641552|131642260	exon	2.56727
AEMK02000510.1:631357|631791	exon	2.56616
9:127561944|127566841	exon	2.55759
3:28645515|28659610	exon	2.55733
15:77219097|77283482	exon	2.55725
13:133636397|133637263	exon	2.55482
7:23204849|23205935	exon	2.55285
15:3913056|3943647	intergenic_region	2.55276
2:105133460|105134798	exon	2.55212
13:94336123|94338366	exon	2.55119
6:150318008|150327395	exon	2.54989
3:87299327|87301882	exon	2.54957
3:26683193|26690578	exon	2.54924
12:60373334|60376920	exon	2.54869
13:110835616|110840910	exon	2.54855
7:117693554|117695673	exon	2.54741
3:126564667|126580084	exon	2.54709
10:16541738|16607933	exon	2.54586
5:6010064|6014815	exon	2.54318
4:72630918|72643259	exon	2.5425
7:92778443|92785790	exon	2.53989
8:30920209|30953839	exon	2.53808
9:87018358|87021020	exon	2.53768
13:201043326|201068601	intron	2.53748
6:168831728|168843105	exon	2.53532
17:49312897|49313377	exon	2.53487
8:18861488|18879156	exon	2.53395
7:33634073|33654408	exon	2.53254
4:93738637|93750841	exon	2.53246
13:82256891|82274534	exon	2.53165
3:17773612|17776837	intergenic_region	2.53103
7:86081593|86087677	exon	2.53018
9:89711257|89735776	exon	2.52952
13:90798827|90802075	exon	2.52886
3:113127816|113131647	exon	2.52801
1:252431131|252435454	intron	2.52769
7:68514625|68515265	exon	2.52763
4:2802046|2810920	exon	2.52695
13:120931036|120935351	exon	2.52496
13:133308842|133312344	exon	2.52246
6:29344146|29357287	exon	2.52166
5:58079141|58083307	exon	2.52059
6:82327280|82327914	exon	2.52002
6:9860419|9864561	exon	2.52
6:106936502|106958839	exon	2.51865
6:135651327|135660627	exon	2.51819
1:175244214|175246746	exon	2.51562
14:15382682|15383008	exon	2.51483
6:168856047|168858417	exon	2.51455
2:85594121|85597549	exon	2.51444
1:182134580|182139525	exon	2.51414
14:136258011|136271400	exon	2.51262
5:100357377|100357634	exon	2.51229
3:4269795|4279580	exon	2.51116
9:89661253|89661423	exon	2.51017
1:182698437|182720865	exon	2.50988
9:60850579|60859404	exon	2.50896
16:45500364|45511908	exon	2.50812
1:168647302|168675907	exon	2.50786
15:95965139|95990609	exon	2.50721
AEMK02000452.1:2193313|2193727	exon	2.50656
2:95657661|95677798	exon	2.50643
X:92613898|92623219	exon	2.50612
11:5577247|5581004	exon	2.50473
6:69170746|69179898	exon	2.503
2:138308109|138320744	exon	2.50299
2:62307779|62318351	exon	2.50248
12:60375325|60376920	exon	2.50228
5:21239122|21252562	exon	2.50176
8:40198261|40200697	exon	2.5017
3:55218294|55234408	exon	2.49786
4:14638092|14638411	exon	2.49662
2:81583157|81584662	exon	2.49536
13:138852352|138856159	intergenic_region	2.49249
14:87557330|87560723	exon	2.49235
8:130257256|130264004	exon	2.49215
5:12726279|12726651	exon	2.49036
12:11669306|11672541	exon	2.48918
AEMK02000698.1:2544619|2546905	exon	2.48442
13:31682729|31683772	exon	2.48396
9:74924667|74924936	exon	2.48292
5:53797749|53798112	exon	2.48122
13:140805618|140811588	exon	2.4812
4:30775953|30818482	exon	2.48102
1:54576238|54576836	exon	2.48039
7:114594354|114596124	exon	2.47952
X:98262075|98263484	exon	2.47862
14:132264554|132278126	intergenic_region	2.47861
6:80958369|80960170	exon	2.4786
7:77950751|77956163	exon	2.47857
15:132595806|132605467	exon	2.47838
9:104935009|104938132	exon	2.47712
1:145568782|145572777	exon	2.47647
6:10775925|10777027	intergenic_region	2.47617
7:114673750|114675741	exon	2.47544
14:71491530|71493586	exon	2.47534
16:35999623|36001263	exon	2.47489
9:74804078|74824099	exon	2.47443
14:71844195|71847557	exon	2.47346
10:57126906|57137646	intron	2.47304
12:59319172|59323398	exon	2.47303
6:69210845|69211313	intergenic_region	2.47278
11:13775004|13776697	intergenic_region	2.47272
16:45500364|45505169	exon	2.47222
6:74829110|74832543	exon	2.47216
10:32840622|32843863	exon	2.47097
13:201067069|201121879	exon	2.47086
4:38961991|38967502	exon	2.46936
18:38309526|38320787	exon	2.46918
1:127195769|127196307	exon	2.46812
12:59541641|59546736	exon	2.46788
5:86173516|86211231	intergenic_region	2.4674
1:267525106|267545008	exon	2.46711
5:39348509|39355021	exon	2.46704
9:48152108|48168468	exon	2.46626
4:46011689|46045505	exon	2.46607
3:78289762|78290558	intergenic_region	2.46494
5:67681766|67688990	exon	2.46446
7:31665249|31669318	exon	2.46416
6:10793050|10810964	intergenic_region	2.46416
8:29501557|29514108	exon	2.46293
13:120919103|120935351	exon	2.4628
1:266296454|266312704	exon	2.46135
13:34882055|34882541	exon	2.46076
6:60695388|60695898	exon	2.45953
7:89570629|89589111	exon	2.45938
18:5199558|5212308	exon	2.4591
11:69792527|69794145	exon	2.45802
9:120607167|120612451	exon	2.45786
8:113379681|113382488	exon	2.45705
13:30431233|30445612	exon	2.45584
9:26137742|26143371	exon	2.45572
4:40393080|40393660	exon	2.45465
12:60376419|60376920	exon	2.45459
13:146421223|146428798	exon	2.45454
4:72636561|72643259	exon	2.45408
13:134624946|134633963	exon	2.45333
18:51340815|51349397	exon	2.45253
9:97141576|97142970	intergenic_region	2.45154
14:15266221|15279098	intergenic_region	2.44916
3:47004817|47007823	exon	2.4488
1:112996635|113013582	exon	2.44662
1:266981815|266999838	exon	2.44536
1:99850708|99876774	exon	2.44475
15:112869863|112896614	exon	2.44451
3:42881922|42882168	exon	2.44386
16:20464783|20467611	exon	2.44245
13:202827128|202827455	exon	2.44209
6:84075836|84080165	exon	2.44143
1:253012174|253014268	exon	2.44091
15:88210866|88211674	exon	2.4408
6:64236415|64240458	exon	2.44043
1:227999397|228037829	intergenic_region	2.43917
17:58635283|58643708	exon	2.43899
3:30854370|30927691	exon	2.43888
13:2943236|2943437	exon	2.43767
9:118058399|118074614	exon	2.43751
11:4140485|4143040	exon	2.43692
6:98742427|98790460	exon	2.4368
8:84188605|84189357	exon	2.43676
13:65615096|65616634	intergenic_region	2.43484
6:103910117|103911289	exon	2.43097
8:78199194|78232669	exon	2.43092
3:53042582|53055099	exon	2.4299
10:39548178|39569959	exon	2.42696
18:9065917|9084316	exon	2.42582
3:32569056|32577584	exon	2.42434
10:45992309|46027671	exon	2.4239
1:77263699|77270404	exon	2.42292
14:20270674|20282065	exon	2.42251
4:77612564|77618720	exon	2.4216
X:61720719|61722343	exon	2.42125
15:110885008|110892958	exon	2.42021
3:28638834|28692651	exon	2.41974
6:54200798|54201346	exon	2.41941
3:122089927|122094251	intron	2.41926
4:106122922|106123902	exon	2.41897
1:33672928|33681370	exon	2.41852
3:11771884|11777751	exon	2.41835
14:125707566|125716203	exon	2.41707
4:67698424|67706849	exon	2.417
18:10292639|10300806	exon	2.41666
1:14813380|14817648	exon	2.41664
5:79664916|79670193	exon	2.41663
1:119487614|119500634	exon	2.41653
14:121310320|121320413	exon	2.4162
10:69212794|69235186	exon	2.41579
10:43647609|43676378	exon	2.4156
6:89127456|89131566	exon	2.41525
1:128387831|128388977	exon	2.41512
2:144609015|144612731	exon	2.41381
14:60813334|60813820	exon	2.41301
13:123716429|123737809	intergenic_region	2.41215
6:170137545|170143503	exon	2.41195
12:33289729|33290715	exon	2.41155
4:117360110|117367392	exon	2.41147
3:53073338|53077591	exon	2.41112
1:182184848|182194969	exon	2.41094
AEMK02000452.1:2281177|2295643	exon	2.41045
9:20102422|20104632	intergenic_region	2.40947
18:44996263|45011080	exon	2.40869
10:53197803|53202893	exon	2.40789
10:16560321|16607933	exon	2.40776
3:98047438|98064327	exon	2.40633
14:107993201|108013871	exon	2.40459
15:83193723|83194012	exon	2.40349
7:42252170|42277101	exon	2.40335
10:17468461|17468635	intergenic_region	2.40314
17:53037004|53043217	exon	2.40314
14:20214951|20238937	exon	2.40258
18:5252444|5254144	exon	2.40207
10:43606150|43614408	exon	2.4008
2:70827334|70836232	exon	2.39898
6:106936502|106994788	exon	2.39887
7:56259271|56261229	intergenic_region	2.39838
8:87799386|87820356	exon	2.39836
8:83267616|83268011	exon	2.39745
9:9143068|9149572	exon	2.39537
1:94557868|94561324	exon	2.39473
8:30613554|30621379	exon	2.39455
13:28871682|28873176	exon	2.39307
X:13589289|13636590	exon	2.39271
14:46985143|46993251	exon	2.39205
2:58456862|58478376	exon	2.39187
11:5587551|5602241	exon	2.39162
7:22010596|22011679	exon	2.389
13:147837956|147839301	exon	2.38894
7:23204849|23205352	exon	2.38833
4:90161231|90171499	exon	2.38502
13:200704929|200731785	intron	2.38353
15:118410055|118411610	exon	2.38277
13:71794794|71811678	intron	2.38256
14:92506004|92572138	intergenic_region	2.38159
1:216148995|216177064	exon	2.37995
14:71844195|71857332	exon	2.37975
7:80345062|80346071	exon	2.3785
1:163477441|163481032	exon	2.37832
5:21543057|21543230	intergenic_region	2.37781
2:83749749|83753655	exon	2.37719
7:20602716|20643868	exon	2.37428
11:23169655|23197868	exon	2.37351
4:3108315|3137676	exon	2.37314
13:68611370|68611602	exon	2.37282
13:199943264|199949594	exon	2.3728
14:128729497|128730587	exon	2.37237
9:8147104|8161582	exon	2.372
13:108671003|108676745	exon	2.37124
4:130322063|130339222	exon	2.37098
15:151025|154802	exon	2.37001
18:40708148|40710541	exon	2.36907
11:50762620|50773425	exon	2.36849
15:139967130|139986145	exon	2.36659
2:134908585|134908874	exon	2.36539
10:50648677|50649078	exon	2.36471
6:109117107|109171834	exon	2.36461
6:150442268|150465449	exon	2.36417
10:33229551|33231237	exon	2.36399
3:49135557|49135742	exon	2.36387
4:16033643|16034892	exon	2.36386
1:66353976|66356192	exon	2.36165
5:9494756|9495051	exon	2.36165
12:53615200|53633146	exon	2.3601
9:9103677|9149572	exon	2.35977
2:40910438|40920659	intergenic_region	2.35947
11:78543049|78543369	exon	2.3591
6:2564305|2567229	exon	2.35774
16:18249647|18258513	exon	2.35675
4:93736189|93738733	exon	2.35656
11:67767430|67782441	exon	2.35589
1:237126956|237127531	exon	2.35564
11:4338231|4345913	exon	2.35564
15:105173095|105196990	intron	2.35492
15:91510898|91514202	exon	2.35462
13:156861129|156875670	intergenic_region	2.35424
13:30522328|30524999	exon	2.35396
3:31250808|31253767	exon	2.35372
6:135569387|135570057	intergenic_region	2.35292
3:17693009|17693900	exon	2.35272
13:94319174|94320360	exon	2.3501
14:85576061|85579362	exon	2.34997
8:67573392|67578556	exon	2.34871
3:31255432|31258924	exon	2.34871
3:69222608|69225802	exon	2.34817
6:74739074|74741562	exon	2.34785
5:30878000|30880496	exon	2.34612
13:26160701|26169083	exon	2.3452
1:146142261|146194348	exon	2.34507
4:125831440|125835266	exon	2.34507
14:32734055|32737056	exon	2.344
X:98692876|98693534	exon	2.34364
7:7229300|7235206	exon	2.34344
7:23022971|23023608	intron	2.3434
2:65141048|65141379	exon	2.3433
4:34250050|34251517	exon	2.34112
2:136907206|136920524	exon	2.3404
3:114562189|114573941	exon	2.34012
X:20243402|20247157	exon	2.33974
6:168831728|168858417	exon	2.33945
9:19897760|19913189	exon	2.33854
15:106414678|106437731	exon	2.33828
15:112840121|112896614	exon	2.33818
2:141219340|141222143	exon	2.33757
9:107033908|107035544	exon	2.33672
10:63899363|63912175	exon	2.3365
2:81412625|81414301	exon	2.33533
4:72630918|72637790	exon	2.33523
3:117952014|117958024	exon	2.33495
1:189746194|189769062	exon	2.3344
7:64586117|64586778	exon	2.33417
6:43879422|43894306	exon	2.33254
14:135110370|135119581	exon	2.33171
7:4574943|4584896	intergenic_region	2.3317
6:145648571|145660214	exon	2.331
2:147170889|147175048	exon	2.33082
6:37201734|37204316	exon	2.33071
1:18987938|19005183	exon	2.32995
1:175412141|175432656	exon	2.32983
6:2564305|2574166	exon	2.3298
7:86024175|86032780	exon	2.32955
3:78013714|78014790	exon	2.3284
4:103318060|103326827	exon	2.32792
6:142627420|142629878	exon	2.32781
10:42490402|42510787	exon	2.32746
7:30619601|30627152	exon	2.32566
10:24788311|24799565	exon	2.32433
11:603753|604571	exon	2.32372
12:31358562|31388511	exon	2.32338
X:9518317|9519806	exon	2.32337
7:97242998|97252675	intron	2.32319
12:42589975|42596350	exon	2.32021
3:126564667|126584882	exon	2.31987
6:120269620|120278201	exon	2.3196
4:62146811|62187826	exon	2.31957
9:12162493|12166226	exon	2.31932
16:47810330|47817069	exon	2.31814
18:43322169|43328742	exon	2.318
9:19892116|19913189	exon	2.31764
13:4115487|4175247	exon	2.31735
13:165850549|165891486	exon	2.31666
1:182184848|182191805	exon	2.31514
6:91566041|91570358	exon	2.315
10:32569928|32576571	exon	2.31479
1:241671474|241734199	exon	2.31465
13:137373443|137376721	exon	2.31458
8:55614208|55623888	exon	2.31402
6:91566041|91575552	exon	2.31374
13:151811869|151818699	exon	2.31357
7:43895270|43897120	intron	2.31342
11:713800|714610	exon	2.31312
15:4207163|4211249	exon	2.3122
4:65209101|65219019	exon	2.31107
10:20455784|20492105	exon	2.31088
1:7594612|7598381	exon	2.31065
6:166989367|167024441	exon	2.30963
15:112808098|112896614	exon	2.30847
12:573171|585916	exon	2.30811
17:31807232|31817495	exon	2.30789
6:91593753|91605991	exon	2.30784
16:22257342|22258377	exon	2.30762
14:29689597|29707757	exon	2.3069
6:47317324|47317613	exon	2.3057
10:55828686|55918241	intergenic_region	2.30528
6:165903478|165984666	exon	2.30505
1:95846715|95847499	exon	2.30489
X:13044137|13044491	intergenic_region	2.30365
12:36458277|36461144	exon	2.30355
13:82958286|82961056	exon	2.30354
10:32800584|32819154	exon	2.30153
13:94238611|94254704	exon	2.29955
3:72262638|72270592	exon	2.29907
1:271368900|271384260	exon	2.29888
13:121571994|121577363	exon	2.29873
10:42646861|42647382	exon	2.29839
3:113272703|113324246	exon	2.29816
11:5524053|5581004	exon	2.29723
14:103551372|103564282	exon	2.2971
13:29901475|29916530	exon	2.29651
3:44109596|44122061	exon	2.29628
6:69106984|69170871	exon	2.29568
1:182147249|182169099	exon	2.29368
12:42750233|42762928	exon	2.29302
15:76166995|76170355	exon	2.29258
13:33880624|33882569	exon	2.29235
13:108842609|108854260	exon	2.29224
8:87130575|87132120	intron	2.29164
8:10406166|10433424	exon	2.29098
3:11771884|11782001	exon	2.29094
3:54832393|54850266	exon	2.29067
8:54838915|54855096	exon	2.28951
2:140023010|140040900	exon	2.2891
1:102571848|102574753	exon	2.28837
13:22209224|22219312	exon	2.28797
3:32569999|32577584	exon	2.28716
6:150321761|150327395	exon	2.28657
8:31230095|31244845	intergenic_region	2.28638
11:25749779|25761445	exon	2.2859
15:106414678|106431085	exon	2.28568
15:135707739|135716699	exon	2.28527
6:138964559|138981411	exon	2.28454
X:122348586|122354133	exon	2.28448
3:98062554|98064327	exon	2.28405
3:78309126|78318136	intergenic_region	2.28389
13:120778216|120779879	exon	2.28347
8:87799383|87828391	exon	2.28273
7:13921773|13929874	exon	2.28215
8:76607805|76609327	intron	2.2817
12:59319172|59331703	exon	2.2813
1:253034155|253056412	exon	2.28126
7:117697428|117698051	exon	2.28126
1:12514457|12528866	intergenic_region	2.28124
1:90238341|90269663	exon	2.27921
5:68310430|68329034	exon	2.2779
11:1004167|1009902	exon	2.27774
6:106936502|106954430	exon	2.2777
5:46731788|46732554	exon	2.27758
1:119735151|119740313	exon	2.2773
16:30397947|30408091	exon	2.27692
X:13554996|13636590	exon	2.27587
1:37122169|37167150	exon	2.27454
5:67208993|67209700	exon	2.27441
15:76103283|76105330	exon	2.27301
3:68942184|68942825	intron	2.27121
2:119798121|119798366	exon	2.27101
6:160413189|160415719	exon	2.26944
11:5503065|5546751	exon	2.26939
1:127175568|127207695	exon	2.26859
13:25705006|25715600	exon	2.26832
8:40275634|40276541	exon	2.26754
8:116014634|116022036	exon	2.26751
9:121631133|121631279	exon	2.26711
18:54336795|54404485	exon	2.26644
10:57250368|57252743	exon	2.26627
5:9373537|9374203	exon	2.26504
8:112685624|112686605	exon	2.26503
2:85594121|85604438	exon	2.26423
4:98500781|98502211	exon	2.26389
9:72153385|72160471	exon	2.26385
14:63220984|63237347	exon	2.26376
6:31978481|31980100	intergenic_region	2.26345
12:31337521|31362356	exon	2.26293
18:55401973|55411265	exon	2.26256
1:115553445|115579538	exon	2.26233
10:32817449|32843863	exon	2.26225
4:67698424|67722071	exon	2.26201
10:65179075|65191886	exon	2.26193
12:25066506|25069215	exon	2.26156
1:12551028|12560834	exon	2.26131
12:60361138|60376568	exon	2.26113
13:134998506|135020313	exon	2.26034
16:45565816|45654291	intergenic_region	2.25955
3:44105997|44122061	exon	2.25951
6:75038901|75043103	exon	2.25919
11:78382356|78383968	exon	2.2591
14:76369984|76377709	exon	2.25762
12:35952997|35999542	exon	2.25748
11:25937034|25941525	exon	2.25704
1:127787936|127788700	exon	2.25673
17:37852424|37854328	exon	2.2567
1:11656690|11658867	exon	2.25599
3:94668651|94674179	exon	2.25586
6:168664304|168665079	exon	2.25513
15:60405553|60414442	exon	2.25449
7:89570629|89617975	exon	2.25432
2:85462737|85478455	exon	2.25288
15:17697215|17698331	exon	2.25161
6:18553565|18562237	exon	2.25117
17:25124204|25132019	exon	2.25112
12:59273100|59283672	intergenic_region	2.25112
1:74737037|74738472	exon	2.251
5:67690123|67691844	exon	2.25075
1:100589850|100603238	exon	2.25061
15:133280528|133283709	exon	2.25041
2:5291535|5292935	exon	2.25035
1:9893445|9923857	exon	2.24917
12:27298750|27312593	exon	2.24892
6:54801799|54802488	exon	2.2485
1:130268080|130275035	exon	2.24845
5:35769902|35772923	exon	2.24818
16:50437615|50446698	exon	2.24788
2:102535641|102536007	exon	2.24781
14:71765050|71773116	exon	2.24762
4:68935650|68958236	exon	2.24691
3:97093420|97117811	exon	2.24642
6:129274086|129274744	intergenic_region	2.24633
4:79987800|79990116	exon	2.24596
7:53476795|53477217	exon	2.24533
10:45992309|46006364	exon	2.24528
1:608276|619011	exon	2.24507
3:47006767|47007039	exon	2.24402
4:39059673|39061776	exon	2.24351
15:106444273|106465899	exon	2.24288
12:5159731|5163734	exon	2.24285
14:62602234|62608494	exon	2.24274
9:104977276|104978823	exon	2.24263
X:43276238|43277042	exon	2.2426
2:88184110|88206327	exon	2.24212
7:90698518|90751496	exon	2.2413
3:125935450|125943717	exon	2.24047
6:164806301|164813540	exon	2.23914
1:122494128|122514658	exon	2.23765
4:93744902|93747422	exon	2.23717
1:223593900|223596456	exon	2.23596
3:112848358|112848897	exon	2.23565
13:38531389|38545830	exon	2.23557
1:87134227|87153004	exon	2.2347
5:68055984|68075752	exon	2.23468
2:129588957|129598465	exon	2.23451
14:71179829|71198359	exon	2.2343
5:83829027|83836287	exon	2.2341
4:124722046|124762455	exon	2.23378
1:146174106|146194348	exon	2.23377
10:23313239|23321391	exon	2.23344
9:124746022|124747461	exon	2.23342
X:91166764|91194084	exon	2.23318
1:163865640|163866262	exon	2.23281
14:131560094|131560323	exon	2.23262
X:112058370|112077442	intergenic_region	2.23236
12:59333941|59338842	exon	2.23154
8:5919976|5958222	intron	2.23115
18:1875193|1881411	exon	2.23011
1:131326820|131340853	exon	2.23002
6:106566592|106593940	intergenic_region	2.22988
14:40712179|40715025	exon	2.22977
1:115818646|115820705	exon	2.22863
4:93738637|93749340	exon	2.2284
14:105893635|105902806	exon	2.22834
15:125579052|125581390	exon	2.22784
1:175245670|175246746	exon	2.22645
10:42497973|42510787	exon	2.22643
1:119905146|119909321	exon	2.22634
15:76712407|76715565	exon	2.22624
12:1838275|1853441	exon	2.22591
9:45784065|45786789	exon	2.22588
9:136149896|136176358	exon	2.22579
10:24781611|24784588	exon	2.225
13:121003053|121006776	exon	2.2245
4:123713681|123731130	exon	2.22412
1:107957118|107957282	exon	2.22408
3:49493943|49496419	exon	2.22394
13:65823806|65830407	exon	2.22275
6:98559734|98564964	exon	2.22106
4:125780952|125783720	intron	2.22053
14:105787886|105788384	exon	2.22036
1:164420445|164422619	exon	2.21976
12:39036725|39037930	exon	2.21882
16:21172236|21179179	exon	2.21826
6:160879610|160879779	exon	2.21717
15:17669503|17672509	exon	2.2165
14:105125949|105141647	exon	2.21643
13:90108498|90137838	exon	2.21624
3:53682936|53687311	exon	2.21615
16:50458293|50478728	exon	2.2161
15:132587331|132605467	exon	2.2159
8:39008497|39040610	exon	2.21554
15:74668450|74673181	exon	2.21547
2:90580651|90594124	exon	2.21465
18:11436848|11447863	exon	2.21394
15:54398190|54411041	exon	2.21233
2:126428278|126447788	exon	2.20899
3:38483180|38484897	exon	2.20891
13:97912254|97913066	exon	2.20817
8:131823152|131824861	exon	2.20737
9:74285708|74300086	exon	2.20725
6:106936502|106939430	exon	2.20711
12:18820583|18832945	exon	2.20698
10:35008380|35013121	intergenic_region	2.20656
14:41775937|41778345	exon	2.20621
1:248463645|248468871	exon	2.20618
9:89715143|89716239	exon	2.20613
2:142280493|142282960	exon	2.20591
7:229160|252991	exon	2.205
6:103942064|103951953	exon	2.20489
2:6880349|6881507	exon	2.20477
2:140084500|140129045	intergenic_region	2.20466
15:75966720|75970294	exon	2.20456
13:133715518|133727006	exon	2.20424
3:33789131|33791943	exon	2.20225
12:35991800|35999542	exon	2.20209
17:5444093|5451779	exon	2.20202
2:142195747|142219557	exon	2.20174
7:69814386|69828037	exon	2.20169
11:25755742|25761445	exon	2.20138
13:34779561|34780761	exon	2.20106
3:40456609|40457300	exon	2.19986
11:5503065|5524214	exon	2.19881
7:32236046|32237142	exon	2.19871
13:150800036|150847269	exon	2.19792
6:10793084|10810964	intergenic_region	2.19775
7:13927362|13929874	exon	2.19749
12:31220402|31223236	exon	2.19666
17:11902170|11903620	intergenic_region	2.19617
6:58280940|58287583	intergenic_region	2.19614
5:35635564|35638764	exon	2.19547
3:114541805|114573941	exon	2.19542
7:89431025|89520131	exon	2.1948
7:89519703|89589111	exon	2.19473
3:57813373|57813525	exon	2.19469
9:45849114|45850697	exon	2.19448
2:73841767|73858570	exon	2.1939
10:42509363|42510787	exon	2.19381
15:77203628|77283482	exon	2.19314
3:44121881|44122061	exon	2.19302
X:91172542|91194084	exon	2.19299
18:44837492|44838430	exon	2.19265
9:74804078|74852463	exon	2.19261
14:9478895|9480356	exon	2.192
X:15042050|15048036	exon	2.19193
14:71881656|71882377	exon	2.19122
2:129669693|129675119	exon	2.19118
3:10962194|10962666	exon	2.19018
10:32824648|32827084	exon	2.18973
2:88057795|88070008	exon	2.18936
18:17515478|17533557	exon	2.18934
1:108459471|108486823	exon	2.18845
14:60482991|60504383	exon	2.18816
9:10229873|10258500	exon	2.18787
13:30544508|30547685	exon	2.18742
X:13050846|13052034	exon	2.18737
15:133288627|133290144	exon	2.1857
12:59331579|59338842	exon	2.18567
6:115000130|115000687	exon	2.18507
18:54227235|54270584	exon	2.1846
13:197055405|197067577	exon	2.18328
3:26701499|26703165	exon	2.18284
4:106166396|106176162	exon	2.18269
8:112677571|112678436	exon	2.18241
12:60348042|60376568	exon	2.18183
14:103553553|103564282	exon	2.18166
5:2600835|2692132	exon	2.18017
4:73108407|73120528	exon	2.17985
3:53270127|53270926	exon	2.17969
6:73196842|73206401	intron	2.17966
6:165903478|165903792	exon	2.17876
16:47933741|47935497	exon	2.1786
13:108816286|108820326	exon	2.17859
6:37809724|37816318	exon	2.17832
4:94405984|94438667	exon	2.17801
1:130268080|130277126	exon	2.1778
11:543480|562934	exon	2.17726
5:7960350|7961485	exon	2.17635
13:158685847|158688234	exon	2.17634
18:10276122|10300806	exon	2.17608
4:64886116|64888102	intergenic_region	2.1759
4:36218820|36219239	exon	2.17541
5:100294418|100311221	exon	2.17524
7:103562502|103608236	exon	2.1746
13:134308298|134309219	exon	2.17457
10:34992804|35013121	intergenic_region	2.17437
2:130959844|130963947	intergenic_region	2.17434
1:233025365|233033199	exon	2.17382
17:40248101|40253898	exon	2.17377
8:101673585|101693200	exon	2.17349
7:41829207|41831544	exon	2.1724
12:11112619|11114129	exon	2.17185
14:55992300|56002445	exon	2.17139
13:121052113|121059064	exon	2.17082
9:28120503|28122017	exon	2.17079
7:111745472|111747077	exon	2.17075
2:8949147|8949544	exon	2.1707
1:190672034|190672800	exon	2.1707
X:101180264|101183513	exon	2.17018
9:121683320|121685361	exon	2.16983
13:39468507|39471302	exon	2.16966
6:165729761|165731887	exon	2.16946
5:39663677|39689945	exon	2.16931
13:110784615|110789120	exon	2.16808
15:60397513|60403463	exon	2.1678
10:53089612|53104147	exon	2.1673
1:131111611|131120613	exon	2.16639
2:102535641|102539766	exon	2.16634
2:133638588|133638912	exon	2.16551
10:42552538|42555555	exon	2.16527
1:113128000|113131324	exon	2.16508
1:184205169|184218356	exon	2.16503
12:42750233|42750757	exon	2.16501
2:141254414|141256480	exon	2.16472
1:44305883|44306881	exon	2.1641
1:175244214|175245842	exon	2.1629
14:46965261|46973910	exon	2.16268
13:134387068|134389734	exon	2.16178
12:59320434|59323398	exon	2.1614
17:58621631|58643708	exon	2.16122
4:107843864|107853387	exon	2.16059
2:73322629|73330844	exon	2.16057
3:46142071|46151353	exon	2.16035
6:62642810|62647361	intron	2.15982
4:67653810|67657468	exon	2.15975
2:3124713|3126923	exon	2.15939
6:98457044|98457216	intergenic_region	2.15824
14:131989399|131994658	exon	2.15787
1:128517403|128521610	exon	2.15753
18:24717336|24782593	exon	2.15692
4:35481193|35486291	exon	2.15659
7:64854041|64864990	exon	2.15637
1:189390621|189406262	intergenic_region	2.15604
4:103302309|103326827	exon	2.15596
15:66336081|66336332	exon	2.15506
1:129651197|129662208	exon	2.15472
10:641703|645545	exon	2.15375
6:37151567|37166517	exon	2.15371
13:46987049|47002023	exon	2.15368
12:36123743|36154292	exon	2.15366
1:641934|643477	exon	2.15346
18:54336795|54349529	exon	2.15342
12:16953323|16954694	exon	2.15281
1:238015229|238018002	exon	2.15232
14:46993155|46996102	exon	2.15175
7:58850363|58868520	exon	2.15157
3:96116880|96124120	exon	2.1514
1:115575635|115595480	exon	2.15092
18:17911857|17947161	intergenic_region	2.15091
16:21537442|21540786	exon	2.15057
1:127803769|127806205	exon	2.15053
9:136163959|136176358	exon	2.14973
1:179614385|179618306	exon	2.14959
2:73322629|73322986	exon	2.14941
17:52996471|53014574	exon	2.14913
15:77234457|77283482	intron	2.14883
16:75354076|75355507	exon	2.14882
11:47845080|47851849	exon	2.14841
6:18549366|18551182	exon	2.14805
13:202806712|202807630	exon	2.14794
8:135780981|135786172	exon	2.1478
4:95600956|95614047	exon	2.14737
14:106768146|106773252	exon	2.14649
13:31673546|31683772	exon	2.14624
5:60168451|60168844	exon	2.14554
13:74991933|74998162	exon	2.14474
1:169551755|169559446	exon	2.14395
14:87507974|87508558	exon	2.14383
5:48577313|48594861	exon	2.14302
7:62714874|62737351	exon	2.14295
4:80977923|81047314	exon	2.1428
1:127066890|127068976	exon	2.14247
13:199943264|199946821	exon	2.1422
16:23735576|23745763	exon	2.14197
7:110475343|110506262	exon	2.14193
AEMK02000452.1:1677528|1679425	exon	2.14185
4:2484106|2484734	intergenic_region	2.14166
1:236043218|236061313	exon	2.14163
11:18313796|18315297	intergenic_region	2.14161
4:46186392|46203795	intron	2.14113
9:116495349|116556539	exon	2.14078
3:67569694|67571063	exon	2.14073
11:552302|562934	exon	2.14012
1:169987272|170023622	intergenic_region	2.13992
2:118773810|118774228	exon	2.13909
1:271368900|271392558	exon	2.13798
15:106233837|106246706	exon	2.13777
9:107064877|107075930	exon	2.13768
17:44164326|44166273	exon	2.13757
14:29673474|29684479	exon	2.13699
12:59331576|59338842	intron	2.13536
14:49380314|49424492	exon	2.13456
9:88762232|88764377	exon	2.13399
15:76466003|76491649	exon	2.13393
3:39466946|39478565	exon	2.1334
5:34363061|34384352	intergenic_region	2.13328
6:17352018|17356850	exon	2.13275
4:94405984|94446665	exon	2.13163
13:77068767|77075075	exon	2.13127
8:40180318|40215963	exon	2.13121
2:133845441|133879244	exon	2.13121
6:99228496|99229294	intron	2.13039
12:48687199|48712536	exon	2.12959
7:103654106|103691209	exon	2.12942
8:113916081|113917390	exon	2.12883
5:56935370|56938068	exon	2.1283
5:22005744|22009750	exon	2.1278
4:50447701|50462793	exon	2.12732
1:182704711|182720865	exon	2.12695
6:43887219|43887734	exon	2.12692
14:110846107|110846707	exon	2.12596
16:39980738|39984588	intergenic_region	2.1256
6:142596765|142602446	exon	2.12497
6:110753545|110779333	exon	2.12487
11:51540591|51554792	exon	2.12466
7:68514625|68533985	exon	2.12421
8:16716774|16755944	exon	2.12387
13:32471840|32478114	exon	2.12335
11:1364578|1371291	exon	2.12313
18:5075293|5109435	exon	2.12308
7:68514625|68539413	exon	2.12268
12:35952253|35999542	exon	2.12225
1:9923614|9923857	exon	2.1217
4:124733366|124762455	exon	2.12123
15:59387358|59393060	exon	2.12072
1:127175568|127177694	exon	2.12057
14:55105293|55105756	exon	2.12023
9:73094595|73102060	exon	2.1199
7:14454236|14455921	intron	2.11982
7:90698518|90794467	exon	2.11979
3:117885521|117903927	exon	2.11926
1:264019073|264020783	exon	2.11884
11:21327945|21342707	exon	2.11877
13:108816286|108829633	exon	2.11807
16:44484459|44506007	exon	2.11785
8:71436665|71437764	exon	2.11781
7:96347125|96353198	exon	2.11766
18:2648872|2661452	exon	2.11762
5:48254192|48254390	exon	2.11741
18:10392308|10396802	exon	2.11664
9:91146703|91148451	exon	2.11566
7:75753614|75753765	exon	2.11489
10:41229017|41257277	exon	2.11446
13:146036553|146078858	exon	2.11444
Y:39798808|39801237	exon	2.11385
4:65214828|65219019	exon	2.11346
13:35084780|35101407	exon	2.11332
2:136907206|136916014	exon	2.11323
7:86081593|86083505	exon	2.11308
3:113272703|113299665	exon	2.11278
10:20438111|20492105	exon	2.11235
12:15287153|15288986	exon	2.11234
5:79620408|79621132	exon	2.11194
13:197153999|197155841	exon	2.11188
5:82799606|82804808	exon	2.11083
6:170449954|170456107	exon	2.11041
14:9497312|9505715	exon	2.10944
4:129378277|129385680	exon	2.10834
1:248468603|248474020	exon	2.10822
6:106939301|106954430	exon	2.1081
13:30516967|30524999	exon	2.10798
5:45401089|45403216	exon	2.1077
3:94934784|94958933	exon	2.10757
7:48821286|48866128	exon	2.107
3:22810516|22822228	exon	2.10657
1:115575635|115585772	exon	2.10615
14:12826402|12837511	exon	2.10579
4:97566524|97576948	exon	2.10534
13:30524874|30547685	exon	2.10532
1:16368499|16374414	exon	2.10522
13:30538624|30547685	exon	2.10489
10:10038504|10066131	exon	2.10475
8:80928441|80928671	exon	2.10446
15:16258946|16277686	exon	2.10411
18:45647051|45738214	exon	2.10286
9:118068519|118074614	exon	2.1028
X:13305101|13306625	exon	2.10218
14:6745390|6746054	exon	2.10193
4:78124832|78139488	exon	2.10191
2:85592636|85593213	exon	2.10178
2:149795386|149799967	exon	2.1015
7:112405462|112411522	exon	2.10145
6:98229606|98233063	exon	2.10139
AEMK02000452.1:780716|785341	exon	2.10138
14:46180499|46194096	intron	2.10111
1:33280750|33284458	exon	2.10107
8:135346369|135358910	exon	2.10072
1:241671474|241699137	exon	2.10025
18:4697810|4703032	exon	2.09981
9:6555049|6561930	exon	2.09956
7:86006301|86009165	exon	2.09902
15:54310541|54312703	exon	2.09883
4:97552286|97576948	exon	2.09846
9:17394781|17398149	exon	2.09804
7:60731692|60732585	exon	2.09794
8:87643220|87644581	exon	2.09787
1:127195769|127207695	exon	2.09787
5:53828916|53838066	exon	2.09756
17:36469353|36470700	intron	2.09745
6:95852630|95853697	exon	2.0974
11:21778941|21793730	exon	2.09601
1:189763515|189809078	exon	2.09553
2:135356735|135361038	exon	2.09552
6:28311909|28312248	exon	2.09535
13:133710723|133727006	exon	2.09491
6:87615275|87617719	exon	2.09461
13:82256891|82285635	exon	2.09461
1:45173524|45175282	exon	2.09351
AEMK02000258.1:267866|269698	exon	2.09344
7:68514625|68526660	exon	2.09337
12:32060091|32067455	exon	2.09321
AEMK02000452.1:1966581|1984156	exon	2.09282
10:10038504|10073030	exon	2.09175
4:94324418|94324938	exon	2.09174
17:50931699|50933570	exon	2.09169
10:591642|598867	exon	2.09123
4:122384622|122384926	intron	2.09112
13:13968981|13979086	exon	2.09081
5:2619764|2692132	exon	2.09073
3:77371816|77378404	exon	2.08972
8:279183|280910	exon	2.08954
4:30784480|30818482	exon	2.08942
X:61765511|61767475	exon	2.08929
1:270229482|270242705	exon	2.08878
6:19130076|19141898	exon	2.08859
2:46469819|46472486	exon	2.08746
12:31263284|31264174	exon	2.08728
8:70193530|70206292	exon	2.08726
14:121316588|121318744	exon	2.08717
8:106645248|106656825	intergenic_region	2.08712
1:53397627|53413955	exon	2.08709
13:97912254|97995384	exon	2.08691
18:10416117|10420695	exon	2.08681
3:45358464|45378164	exon	2.08666
2:11158978|11165681	intergenic_region	2.08644
1:10099395|10175846	exon	2.08619
12:42750233|42758003	exon	2.08611
15:109428070|109441836	exon	2.0859
1:182344156|182348499	exon	2.08543
13:146263456|146274001	exon	2.08529
5:45235430|45273342	exon	2.08483
5:86207346|86211231	intergenic_region	2.08437
1:121217326|121235683	exon	2.0841
11:66535744|66536519	exon	2.08383
1:16307508|16307993	exon	2.08363
1:16368499|16371076	exon	2.08316
14:71844195|71844793	exon	2.083
1:131275849|131284557	exon	2.08287
15:106867717|106882819	exon	2.08236
13:94310914|94312044	exon	2.0812
9:114949606|114951665	exon	2.08052
X:13141690|13167464	exon	2.07997
6:44131596|44136685	exon	2.07971
7:51782208|51792316	exon	2.07913
3:24520185|24550737	intergenic_region	2.079
13:180606799|180638334	exon	2.07855
3:28428101|28428304	exon	2.07833
1:127638206|127639937	exon	2.07791
15:132692555|132697460	exon	2.07778
12:18487310|18492129	exon	2.07772
2:38993497|39012138	exon	2.07765
4:117720900|117742339	exon	2.07718
1:219010541|219028462	exon	2.07701
18:7804595|7806657	exon	2.07678
9:88762439|88764377	exon	2.07674
10:65582654|65630400	exon	2.07649
14:75890549|75897301	exon	2.07638
18:45736666|45738214	exon	2.07635
8:1172060|1185079	exon	2.07631
3:47741068|47746363	exon	2.07605
6:135651327|135660642	intron	2.076
8:55297984|55298812	exon	2.07592
6:63885769|63893464	exon	2.07567
8:96107183|96112066	exon	2.0755
11:21789455|21805764	exon	2.07548
13:195361319|195364404	exon	2.07457
6:106663782|106664835	exon	2.07331
8:124560982|124562303	exon	2.07327
8:66116493|66118189	exon	2.07324
12:1652850|1653791	exon	2.07322
3:107031560|107034523	exon	2.07265
13:200731731|200759988	exon	2.07226
13:95472307|95476811	exon	2.0722
4:103240688|103262146	exon	2.07138
6:1051422|1057079	exon	2.07137
1:121217326|121238262	exon	2.07063
6:32578261|32582576	exon	2.07053
9:89383377|89400450	exon	2.07053
13:133296684|133305955	exon	2.07031
8:30920209|30938242	exon	2.06977
14:71765050|71767362	exon	2.0696
14:71844195|71853159	exon	2.06929
13:38540108|38545830	exon	2.06907
4:94324418|94353369	exon	2.0689
3:113268078|113299665	exon	2.06839
12:42587230|42596350	exon	2.06832
9:55994299|55999883	exon	2.06747
4:93738637|93742580	exon	2.06703
14:131989399|132001995	exon	2.06684
3:113272703|113309553	exon	2.06673
1:182340847|182341116	exon	2.06665
10:42501579|42510787	exon	2.06564
1:161909790|161924707	exon	2.06555
4:72576154|72577564	exon	2.06537
9:2587898|2589883	intron	2.0651
X:49742406|49742743	intergenic_region	2.06484
X:17625328|17670873	exon	2.06449
8:29513969|29561547	exon	2.06358
8:84198495|84200866	exon	2.06321
8:96833216|96845587	exon	2.06305
17:26776910|26783795	exon	2.06302
13:34340389|34341705	exon	2.06285
9:11836758|11841300	exon	2.06281
8:167697|171693	exon	2.06259
6:19208372|19212750	exon	2.06253
2:151091931|151093067	exon	2.06249
13:83151533|83152060	exon	2.06189
10:20438111|20481282	exon	2.06176
9:19885865|19913189	exon	2.06133
7:56111793|56118531	exon	2.06119
5:7341106|7341743	exon	2.06051
AEMK02000452.1:1966581|2013236	exon	2.06043
9:82118876|82125031	exon	2.06041
17:14885760|14889597	exon	2.05991
15:59173726|59185795	exon	2.05888
3:73046115|73053892	exon	2.05847
1:269180444|269182615	exon	2.0578
15:70871225|70871703	intergenic_region	2.05758
8:70193530|70224123	exon	2.05723
14:125166873|125172090	exon	2.05717
2:40768231|40799240	exon	2.05665
16:40231897|40253338	exon	2.05656
2:80929268|80992288	exon	2.05645
2:147529367|147539236	exon	2.05588
6:82338701|82340051	exon	2.05568
10:13491755|13527498	exon	2.05562
14:71521813|71524495	exon	2.05558
13:200707866|200718953	exon	2.05551
9:122010986|122047770	exon	2.05551
1:242111791|242116331	exon	2.05535
16:45505037|45534837	exon	2.05534
2:80929268|80943020	exon	2.055
13:65723023|65724436	exon	2.05467
4:29038357|29068902	exon	2.05455
12:16172826|16181569	exon	2.05334
1:136226171|136229651	exon	2.05291
7:41827819|41831544	exon	2.05252
18:44885414|44890608	exon	2.05203
13:122727540|122750151	exon	2.05156
6:3279076|3279294	exon	2.05074
10:12654334|12657277	exon	2.05032
5:86208517|86211231	intergenic_region	2.04998
12:60353452|60376920	exon	2.0497
X:120935832|120945464	exon	2.04891
2:147821069|147826714	exon	2.0489
2:151068704|151069641	exon	2.04859
13:108671003|108677607	exon	2.04835
2:116783862|116793088	exon	2.04783
X:122199107|122203307	exon	2.04745
15:59181592|59185795	exon	2.04712
11:376042|380465	exon	2.04706
17:39143283|39144798	exon	2.04656
8:29493631|29514108	exon	2.04588
5:48291755|48292702	exon	2.04553
4:81754152|81769869	exon	2.0451
9:52332701|52334279	intergenic_region	2.04442
1:56001862|56006189	exon	2.04385
5:67681766|67690214	exon	2.04318
1:74043728|74052367	exon	2.04213
15:46236003|46236269	exon	2.04197
17:50689571|50695566	exon	2.04188
5:35880153|35889034	exon	2.04186
7:112394563|112411522	exon	2.04169
4:38110196|38111049	exon	2.04162
18:5199558|5218220	exon	2.04161
14:90616436|90618550	exon	2.04115
3:73046115|73062667	exon	2.04054
7:114252369|114259560	exon	2.04018
13:135019965|135062178	exon	2.0399
9:8147104|8158002	exon	2.03988
1:115791744|115820705	exon	2.03958
15:54402949|54411041	exon	2.03926
3:72335047|72340028	intergenic_region	2.03921
5:79458763|79460620	exon	2.0389
17:37114409|37127180	exon	2.0389
14:134280157|134282673	exon	2.03827
6:109165680|109171834	exon	2.03822
2:69564515|69565336	exon	2.03722
4:38517087|38518314	exon	2.03706
13:120987445|121006776	exon	2.0367
9:12155871|12166226	exon	2.03662
6:91243652|91243796	exon	2.03655
1:98929605|98931423	exon	2.03648
15:29932361|29939777	exon	2.03647
6:135159933|135179646	exon	2.03646
14:105160374|105167488	exon	2.03616
18:9065917|9079520	exon	2.03612
12:23880446|23887038	exon	2.03455
6:98733976|98790460	exon	2.03431
8:133695707|133705563	intergenic_region	2.03401
3:102243607|102261438	exon	2.03374
4:42180620|42189817	exon	2.0333
13:155584036|155600975	intergenic_region	2.03298
6:84077910|84080165	exon	2.0326
18:45736666|45774951	exon	2.0324
3:24687894|24700191	intergenic_region	2.03234
16:44484459|44486773	exon	2.03179
9:107013595|107035544	exon	2.03179
3:16318937|16344832	exon	2.03112
9:80688608|80696673	exon	2.0311
1:237157191|237157384	exon	2.0308
5:73631382|73653060	exon	2.03069
6:43973180|43974458	exon	2.0301
13:129427710|129460167	exon	2.03003
13:2981756|2983349	exon	2.02988
2:78884684|78886517	exon	2.02982
8:132069936|132074946	exon	2.02976
13:133296684|133312344	exon	2.0286
13:71719658|71720414	exon	2.02842
13:83159181|83160799	exon	2.02835
12:50206420|50213931	exon	2.02772
7:38438110|38439128	exon	2.02762
7:110475343|110477351	exon	2.02731
13:32460816|32478114	intron	2.02663
6:106683606|106685941	exon	2.02617
8:38624605|38653235	exon	2.0261
7:44837096|44843582	intergenic_region	2.02583
13:38538687|38545830	exon	2.02504
15:135924097|135931508	exon	2.02478
15:4136904|4150279	exon	2.02257
10:11446256|11459646	exon	2.02254
14:55880862|55886147	intergenic_region	2.02231
5:7320472|7321718	exon	2.02141
3:85570718|85584548	intergenic_region	2.02112
14:71491530|71494146	exon	2.02106
X:17615827|17639067	exon	2.02103
10:44830780|44849953	exon	2.02092
6:168716698|168717962	intergenic_region	2.02043
5:7341106|7345954	exon	2.02032
6:31774038|31774827	exon	2.01971
2:119928442|119930293	exon	2.01962
1:14416335|14457143	exon	2.01952
11:19577828|19578023	exon	2.01905
11:19200035|19204789	exon	2.01891
1:222604811|222606308	exon	2.01845
8:105029305|105034433	exon	2.01823
3:42028880|42036230	exon	2.01804
18:5199558|5208471	exon	2.01795
18:15347146|15348948	intron	2.01783
5:7338822|7345954	exon	2.0173
4:123979149|123998502	exon	2.01716
4:111089739|111090334	exon	2.01712
6:63557493|63558219	exon	2.01685
9:94017446|94017721	intergenic_region	2.01681
8:1372178|1377062	exon	2.01678
6:34107266|34112786	exon	2.01675
4:14683288|14685886	exon	2.01674
7:68401378|68402796	exon	2.0166
4:6343203|6392035	exon	2.01657
8:82913302|82927163	exon	2.01649
4:111084473|111090334	exon	2.01613
5:46065927|46078034	exon	2.01547
X:57425172|57425431	exon	2.01538
17:43759621|43769684	exon	2.01526
5:21868121|21870915	exon	2.01522
15:74668450|74690511	exon	2.01484
1:263873074|263916275	exon	2.01437
9:107487157|107490153	exon	2.01437
3:45358454|45378164	intron	2.01383
15:112958594|112965950	exon	2.01321
9:136128059|136176358	intron	2.01298
1:222581769|222582812	exon	2.01284
1:189746194|189748073	exon	2.01257
1:189757487|189809078	exon	2.0125
9:45877120|45880176	exon	2.01245
14:67335372|67335733	intergenic_region	2.01139
3:118237708|118256221	exon	2.01134
6:128432266|128438018	intergenic_region	2.01102
1:22285744|22352249	intron	2.01088
3:117899269|117903927	exon	2.01059
10:48538970|48562529	exon	2.01023
6:87872214|87874230	exon	2.0102
3:5090410|5091217	exon	2.01002
13:123445565|123447842	exon	2.00988
18:48390265|48393448	exon	2.00955
1:149525672|149541172	exon	2.00903
3:38483180|38483694	exon	2.00868
12:27531355|27538247	exon	2.00832
12:37509450|37517080	exon	2.00828
12:48377167|48381478	exon	2.00772
4:7060626|7060877	exon	2.00739
7:114252369|114256593	exon	2.00718
6:74817822|74824581	exon	2.00717
7:88163866|88165789	exon	2.00705
15:60396962|60403463	exon	2.00684
1:163475931|163485045	exon	2.00669
X:101525185|101536227	exon	2.00578
14:56073932|56077868	exon	2.00553
1:182709191|182720865	exon	2.00552
5:16872405|16881021	exon	2.00503
14:75895155|75897301	exon	2.00484
12:51657943|51680596	exon	2.00447
11:4104218|4118265	exon	2.00425
14:9497312|9498411	exon	2.0039
X:92597675|92623219	exon	2.00388
14:105901068|105911675	exon	2.00357
1:263873074|263940366	exon	2.00319
9:36006414|36016257	exon	2.00262
17:25030862|25034381	exon	2.002
8:9237485|9240109	exon	2.00132
4:72636561|72657500	exon	2.00127
2:39512865|39561502	exon	2.00103
7:91622714|91636049	exon	2.00099
1:108998382|109014684	exon	2.00096
2:73829182|73852681	exon	2.00049
3:53231004|53238013	exon	2.00032
2:85895664|85901430	exon	2.00022
1:203314609|203323652	exon	2.00015
4:123957581|123998502	exon	1.99985
X:88089031|88091886	exon	1.99939
1:121343117|121348284	exon	1.99933
13:208153446|208153985	intron	1.99903
6:99495382|99505669	exon	1.99882
2:27885606|27899766	exon	1.99881
2:27910180|27915494	exon	1.99878
X:112022477|112039014	intergenic_region	1.99875
12:51636713|51642686	exon	1.99855
2:117419182|117427557	exon	1.99787
13:17582876|17593554	intron	1.99768
1:190648253|190654424	exon	1.99726
9:26899161|26905802	exon	1.997
7:117718801|117728559	exon	1.99673
14:29444013|29445557	exon	1.99655
15:105192557|105215674	intron	1.99635
12:18487310|18497749	exon	1.99622
14:40012842|40101523	exon	1.99578
13:122746508|122750151	exon	1.99576
X:110890003|110963021	exon	1.99523
3:117952014|117953796	exon	1.99473
11:12828703|12838685	exon	1.9946
3:55227044|55234408	exon	1.99453
2:78999862|79010277	exon	1.99402
9:121616521|121617143	exon	1.99399
16:44513270|44525240	exon	1.99323
5:79423732|79437245	exon	1.99321
3:11781135|11787399	exon	1.99315
2:70829263|70836232	exon	1.99242
9:139437252|139438339	exon	1.9924
6:110753545|110758296	exon	1.99146
14:112705127|112714985	exon	1.99141
15:76454418|76491649	exon	1.99135
14:104037575|104039254	exon	1.99132
4:56569142|56583910	exon	1.99124
17:5359003|5410340	exon	1.99111
1:15310676|15312230	exon	1.99066
12:60366858|60373400	exon	1.99048
5:42541717|42543247	exon	1.98972
13:206612453|206626785	exon	1.98928
12:20126112|20129339	exon	1.98905
4:36796977|36840800	exon	1.98884
4:124722046|124744355	exon	1.98869
7:58196071|58200499	exon	1.98863
7:58112449|58117178	exon	1.98761
9:25826765|25853126	exon	1.98556
15:54027500|54037592	exon	1.98473
10:16510506|16607933	exon	1.98442
7:96458418|96461362	exon	1.98439
1:11694105|11735531	exon	1.98368
1:194001520|194004255	exon	1.98344
4:2868532|2880255	exon	1.98274
3:125929696|125943717	exon	1.98269
2:137591763|137592492	exon	1.98201
1:169408333|169430733	exon	1.98175
9:33806822|33808454	intergenic_region	1.98161
1:118790206|118794194	intergenic_region	1.98159
14:40502326|40502723	exon	1.98145
6:7029994|7037336	exon	1.9814
9:103997454|104081735	intergenic_region	1.98136
11:675689|676545	exon	1.98049
4:78124832|78125262	exon	1.98039
7:104241362|104243899	exon	1.98012
9:118068519|118083148	exon	1.97964
15:137824300|137825447	exon	1.97919
15:117672038|117672545	exon	1.97864
3:69294675|69317475	exon	1.97862
11:16094634|16116109	exon	1.9786
1:128119613|128120765	exon	1.97805
8:36470097|36502875	intergenic_region	1.97804
4:118211129|118230068	exon	1.97802
7:9656377|9662466	exon	1.97649
2:62389731|62392801	exon	1.97613
1:122565598|122565937	exon	1.97612
17:40144101|40145366	exon	1.97599
6:135562637|135564411	intergenic_region	1.97596
17:52996471|52998000	exon	1.97589
14:6338722|6339812	exon	1.97461
7:60723646|60728445	exon	1.97459
8:96841903|96842530	exon	1.97428
3:112848358|112871469	exon	1.97327
1:53409338|53413955	exon	1.97273
7:60748007|60757895	exon	1.97264
12:35290360|35291326	exon	1.97257
14:133814479|133818538	exon	1.9725
12:31220402|31221947	exon	1.97191
15:136215407|136238935	exon	1.97189
1:121330342|121335034	exon	1.97141
15:87983448|88018622	intergenic_region	1.97128
2:143725253|143728301	exon	1.97102
2:4449336|4479961	exon	1.97077
11:48089175|48097079	exon	1.97068
5:94095466|94097979	exon	1.97031
8:70193530|70194427	exon	1.9702
18:10292639|10321515	exon	1.97018
5:101541822|101572595	exon	1.97002
1:194294041|194294386	intergenic_region	1.96979
13:26160701|26161417	exon	1.96939
18:23909897|23913287	exon	1.96892
9:55976991|56013767	exon	1.96892
13:130504723|130520301	exon	1.96875
15:94830414|94839646	exon	1.96843
1:136226171|136226345	exon	1.96832
17:26785301|26795212	exon	1.96817
12:51640771|51680596	exon	1.96809
13:30516967|30564659	exon	1.96795
8:74367424|74370289	exon	1.96793
10:42669134|42669632	exon	1.96791
3:7501557|7508627	exon	1.9678
1:25701370|25703637	intergenic_region	1.9676
9:126322500|126326505	exon	1.96754
16:43997828|44055338	intergenic_region	1.96743
1:266986661|266999838	exon	1.96679
3:54832393|54848408	exon	1.96678
3:31250808|31266844	exon	1.96668
6:88999540|89002108	exon	1.9664
AEMK02000452.1:2123189|2134412	exon	1.96601
15:133258867|133268029	exon	1.9654
5:83925207|83925966	intron	1.96511
6:52613769|52615955	exon	1.96498
4:106156695|106159045	exon	1.96476
5:65712763|65713610	exon	1.96474
3:53348543|53349967	exon	1.9647
12:20329572|20332068	exon	1.96441
7:37701803|37713084	exon	1.96436
16:68333009|68342147	exon	1.96429
4:42022680|42029598	exon	1.96386
14:15459820|15528827	exon	1.96365
11:12858353|12862293	exon	1.96348
1:166036953|166037819	exon	1.96318
14:129676706|129679211	exon	1.96227
6:12234387|12245084	intron	1.96199
7:115487947|115500027	exon	1.96188
6:137561730|137571525	exon	1.96178
X:97752041|97754795	exon	1.96121
6:71217834|71218359	exon	1.96094
10:32800584|32843863	exon	1.96077
13:23093674|23103566	exon	1.9607
8:96827804|96845587	exon	1.96038
8:31213059|31217041	intergenic_region	1.9595
1:253024490|253056412	exon	1.95923
6:52971038|52992912	exon	1.95908
17:54371635|54374707	intron	1.95882
1:180236106|180237129	exon	1.95872
1:15310676|15320349	exon	1.95868
3:83349428|83358984	exon	1.9584
6:43867657|43879544	exon	1.95839
1:223565045|223572485	exon	1.95811
3:92035419|92046871	exon	1.95795
13:145888937|145903705	exon	1.95729
16:26576176|26589063	exon	1.95614
5:44344467|44356866	exon	1.95532
1:182161653|182194969	exon	1.95526
1:175300727|175309846	exon	1.95524
11:1253856|1254400	exon	1.95501
12:43673069|43691261	exon	1.95465
9:25831893|25853126	exon	1.9544
3:9628810|9629115	exon	1.95387
13:71896438|71897752	exon	1.95378
3:120105568|120121791	exon	1.95352
12:60370050|60376920	exon	1.95352
9:6361824|6376708	exon	1.95337
14:87501721|87508558	exon	1.95327
6:78877002|78880151	exon	1.95305
3:42001403|42012685	exon	1.95166
5:88253163|88273584	exon	1.95136
5:53832759|53838066	exon	1.95118
1:126674492|126678967	exon	1.95116
7:2368145|2373676	intron	1.95106
4:97796454|97797983	exon	1.95102
10:8361319|8386109	exon	1.95074
1:22880595|22901667	exon	1.95027
16:36266989|36285749	exon	1.94984
12:36103170|36105578	exon	1.94943
5:59915033|59935574	exon	1.94866
3:80265089|80268798	exon	1.94861
9:32266027|32287538	intergenic_region	1.94831
2:78894699|78895724	exon	1.94761
18:14212354|14226917	exon	1.94749
8:37863497|37871096	exon	1.94703
6:155709580|155724087	exon	1.94689
13:31891050|31891384	exon	1.94673
8:87502698|87502887	exon	1.94661
4:30784480|30789111	exon	1.94657
8:82957079|82957656	exon	1.94639
3:4264224|4279580	exon	1.94574
1:194063964|194065411	exon	1.94563
9:118014576|118058467	exon	1.94559
7:37692015|37694445	exon	1.94555
14:30929859|30936150	exon	1.945
13:146421223|146438569	exon	1.94458
6:98742427|98766305	exon	1.94415
13:24543515|24549947	exon	1.94398
5:6007304|6014815	exon	1.9439
7:100505665|100506161	exon	1.94388
2:88196738|88206327	exon	1.94379
3:107609926|107636043	exon	1.94365
15:66307135|66328905	exon	1.94343
1:103798188|103815098	exon	1.94338
5:59915033|59916786	exon	1.94335
13:199953987|199958845	exon	1.94307
16:51298744|51301436	exon	1.94267
12:53612425|53633146	exon	1.9426
6:34743079|34747797	exon	1.94252
17:11844341|11850285	exon	1.94195
6:78990898|78994000	exon	1.94119
9:17394781|17406791	exon	1.94101
5:56949727|56953481	exon	1.94097
14:932379|935525	exon	1.94086
2:59680628|59681693	exon	1.94037
10:12595562|12602812	exon	1.94037
14:15271328|15279098	intergenic_region	1.93928
8:40166606|40170839	exon	1.93898
12:3910376|3935423	intergenic_region	1.93787
7:58054321|58054733	exon	1.93774
4:2792392|2810920	exon	1.93758
11:49262112|49263275	exon	1.93755
8:38273589|38296131	exon	1.93743
1:99504018|99505136	exon	1.93737
3:16341633|16344832	exon	1.93735
1:57030072|57037382	exon	1.93716
3:94934784|94946499	exon	1.93692
10:8382470|8384507	exon	1.93681
1:252271582|252280307	exon	1.93658
9:19578839|19582636	exon	1.93652
17:50809337|50809917	exon	1.9363
7:60592097|60602546	exon	1.93569
13:108671003|108683011	exon	1.93569
5:35769902|35780762	exon	1.93561
5:35635564|35640848	exon	1.93477
6:129274086|129292759	intergenic_region	1.93475
2:8325816|8328630	intron	1.93384
9:105364564|105375049	exon	1.93381
2:81414130|81414301	exon	1.9338
10:9739375|9739872	exon	1.93373
13:200017893|200020785	exon	1.9337
11:18350469|18361632	exon	1.93313
13:23774623|23781254	exon	1.93306
1:242242621|242259806	exon	1.93261
9:234482|244142	exon	1.93259
8:83276933|83277400	exon	1.93257
17:49320124|49324971	exon	1.93226
13:140731010|140750477	exon	1.93222
9:65085167|65085907	exon	1.93157
9:121683320|121693272	exon	1.93152
14:919880|920515	exon	1.93089
14:54611059|54611244	exon	1.93053
13:147819550|147839301	exon	1.93046
9:118014576|118074614	exon	1.92997
13:157429171|157436827	exon	1.92991
5:3717600|3729566	exon	1.92964
5:33533423|33548592	exon	1.92964
4:79834117|79836538	exon	1.92933
4:90161231|90175000	exon	1.92909
16:24175667|24179590	exon	1.92893
7:117718801|117735703	exon	1.9287
14:46002385|46003540	exon	1.92867
5:98808700|98831312	exon	1.92829
8:39008497|39032833	exon	1.92825
14:46180499|46181839	intron	1.92783
6:168789896|168796206	exon	1.92755
1:107535162|107553238	intron	1.92753
3:77936961|77946126	exon	1.92727
10:48532138|48550130	exon	1.92718
4:93167325|93167765	exon	1.92686
8:5958155|5972711	exon	1.92663
9:234482|245431	exon	1.92581
4:34047036|34055774	exon	1.9258
5:6185346|6186572	exon	1.92524
3:18512814|18513266	exon	1.92458
1:270239105|270242705	exon	1.92436
9:92384248|92397915	intron	1.92427
13:30503366|30524999	exon	1.92417
2:139698624|139736914	exon	1.92397
3:38470924|38472523	exon	1.92373
1:271368900|271377311	exon	1.92368
3:69297254|69317475	exon	1.9235
9:42702176|42714121	exon	1.92328
14:8397217|8401299	exon	1.92251
10:29228248|29230143	exon	1.92246
4:118066785|118069700	exon	1.92132
3:7480870|7483847	exon	1.92093
9:130629259|130663786	exon	1.92065
11:13246347|13262673	intergenic_region	1.92027
3:102849438|102850385	exon	1.92022
X:26646459|26669106	exon	1.92022
18:17598680|17629822	exon	1.92017
15:46425015|46429747	exon	1.9201
9:75628054|75646985	exon	1.91973
X:13096943|13167464	exon	1.91943
3:4256520|4279580	exon	1.91905
10:11693303|11694808	exon	1.91874
10:29028959|29035802	exon	1.91856
6:54722894|54723246	exon	1.91815
18:14243638|14259662	intergenic_region	1.91806
1:189746194|189809078	exon	1.91786
8:115461381|115463477	exon	1.91763
7:117563656|117564011	exon	1.91743
1:127746552|127748026	exon	1.91728
5:42740180|42755389	exon	1.91703
6:17706791|17726847	exon	1.91702
X:13266919|13277476	exon	1.91665
8:114266870|114285079	exon	1.91663
13:30503366|30512528	exon	1.91622
13:200020688|200025874	exon	1.91615
3:68162977|68163379	exon	1.91588
11:21856562|21857923	exon	1.91579
15:25157152|25157483	exon	1.91571
1:64281137|64286360	exon	1.91541
18:14746966|14749243	exon	1.91525
2:45662319|45662912	intergenic_region	1.91498
9:102378852|102381489	exon	1.91475
9:91034272|91063050	exon	1.91472
5:82167469|82175957	exon	1.91451
3:6981006|6993212	exon	1.91448
14:131989399|132000084	exon	1.91384
8:964857|992003	intergenic_region	1.91341
8:125092162|125121806	exon	1.91337
3:80682521|80684454	exon	1.91317
1:152738680|152751454	exon	1.913
2:38993497|39013842	intron	1.91254
4:122275847|122285360	exon	1.91251
2:78981930|78992552	exon	1.91239
4:70910191|70911789	exon	1.91235
4:103308694|103326827	exon	1.91204
5:68380565|68426856	exon	1.9119
6:150442268|150496440	exon	1.91189
6:109131969|109171834	exon	1.91151
14:99295985|99298358	intergenic_region	1.91136
13:123315534|123321471	exon	1.91127
17:63037555|63038892	exon	1.9111
3:42881922|42902838	exon	1.91102
2:78884684|78885044	exon	1.91073
6:158272289|158278908	exon	1.91065
3:31258831|31266844	exon	1.91058
2:3054099|3056376	exon	1.91007
14:124656262|124665397	exon	1.90965
12:51625930|51629888	exon	1.90963
5:69788160|69789623	intron	1.90945
18:5236417|5239829	exon	1.90932
2:78892190|78893995	exon	1.90927
15:86556414|86561911	exon	1.90908
3:37528197|37540796	exon	1.90895
17:12061716|12084564	exon	1.90857
18:2648872|2654761	exon	1.90841
7:20251809|20273243	exon	1.90819
2:16002950|16007375	exon	1.90812
6:75647810|75648439	exon	1.90763
6:70383718|70407992	exon	1.9074
6:149811360|149885073	exon	1.90729
11:5587554|5602241	exon	1.90707
12:11034812|11036944	exon	1.90682
3:92207885|92208281	exon	1.90673
1:146154356|146194348	exon	1.90579
13:180606799|180641372	exon	1.90567
8:33422988|33432916	exon	1.90564
15:25140315|25143159	exon	1.90562
12:48687199|48687418	exon	1.90552
7:88150859|88172966	exon	1.90501
16:49087201|49090713	intron	1.90496
11:4615097|4630378	exon	1.90492
13:68846781|68855419	exon	1.90437
11:22284603|22288235	exon	1.90425
8:133838809|133841340	exon	1.90423
5:101541822|101568428	exon	1.90356
8:43826688|43839063	exon	1.90348
X:46725946|46726525	exon	1.90343
9:52743673|52750537	exon	1.90331
13:123445565|123450518	exon	1.90283
5:13656788|13659307	exon	1.90281
8:40198261|40215963	exon	1.90237
5:68310430|68321820	exon	1.90179
18:9065917|9104859	exon	1.90176
10:14217434|14218735	exon	1.90171
9:91130605|91148451	exon	1.90165
2:136501203|136508938	exon	1.90158
13:202874107|202875571	exon	1.9015
6:109193862|109200845	exon	1.90148
2:142190605|142202172	exon	1.90127
14:132485606|132488764	exon	1.90071
14:71852747|71853159	exon	1.90042
AEMK02000258.1:54214|56796	exon	1.89993
15:118320252|118327364	exon	1.89954
11:25758593|25761445	exon	1.89937
11:64261142|64267916	exon	1.89878
1:90220788|90269663	exon	1.89846
9:114146082|114150565	exon	1.89822
1:27450521|27478260	exon	1.89813
1:169952761|170023622	intergenic_region	1.89795
1:33271334|33278592	exon	1.89776
18:10794878|10800526	exon	1.8976
3:77375906|77378404	exon	1.8974
9:2587898|2600243	intergenic_region	1.89736
9:36537603|36540781	exon	1.89711
10:43443984|43446589	exon	1.89662
9:7476478|7502740	exon	1.89616
18:23914587|23954673	exon	1.89596
15:77176707|77178397	exon	1.89573
6:44129896|44138702	exon	1.89569
3:107135278|107141679	exon	1.89566
15:133924880|133929332	exon	1.89539
5:73380414|73387814	exon	1.89516
3:6981006|6988833	exon	1.89513
12:32060088|32062771	intron	1.89496
1:163211217|163212239	exon	1.89485
13:202796617|202807630	exon	1.89465
3:53042582|53042832	exon	1.89463
16:34779426|34803686	exon	1.89463
15:60404225|60414442	exon	1.89456
15:59387358|59407422	exon	1.89415
6:62640652|62647361	intron	1.89375
17:49278762|49289662	exon	1.89372
3:107198689|107229406	exon	1.89364
1:175376702|175378595	exon	1.89363
18:9402838|9409053	exon	1.89331
12:38103106|38109151	exon	1.89316
8:106610532|106656825	intergenic_region	1.89301
10:13516188|13527498	exon	1.89301
12:59331576|59342844	intron	1.893
X:46314295|46315147	exon	1.89276
11:11160922|11181394	exon	1.89246
13:157615688|157628266	exon	1.89228
13:18526605|18529971	exon	1.89133
18:40703655|40710541	exon	1.89115
5:59877187|59935574	exon	1.89108
11:77498616|77503607	exon	1.89106
16:23740869|23745763	exon	1.8905
1:163300048|163303160	exon	1.89001
3:113142605|113148454	exon	1.88888
4:127660153|127660453	exon	1.88827
14:46982871|46985309	exon	1.88823
8:133695707|133759076	intergenic_region	1.88816
11:3840386|3850282	intergenic_region	1.88698
3:24509926|24514291	intergenic_region	1.88675
11:18313796|18361632	intergenic_region	1.88639
18:1589912|1592709	exon	1.88634
8:97050978|97062775	exon	1.88584
3:112636837|112653047	exon	1.88569
8:104526994|104527268	exon	1.88551
2:64840343|64840811	exon	1.88514
5:68354014|68397143	exon	1.88512
12:22812395|22813863	exon	1.88461
2:118058168|118060611	exon	1.88438
1:152723999|152737450	exon	1.88429
5:68354014|68380700	exon	1.88352
15:105207423|105215674	intron	1.88349
2:131043898|131045975	exon	1.88347
12:13501057|13501309	exon	1.8831
1:106150521|106167768	exon	1.88306
X:59899345|59900555	exon	1.88192
12:38501975|38506507	exon	1.88187
X:122419678|122423242	exon	1.88181
3:8178822|8179434	exon	1.88171
15:100751882|100758035	exon	1.88154
12:25067552|25069215	exon	1.88106
2:100850406|100863402	exon	1.88083
1:54494181|54502778	exon	1.88
11:21807483|21813745	exon	1.87989
9:51905088|51911408	intron	1.87986
7:2915755|2918865	intron	1.87951
1:44163930|44171097	exon	1.87947
13:95696483|95703536	exon	1.87935
10:44830780|44833945	exon	1.87918
13:137806868|137808141	exon	1.87915
9:105332138|105333913	exon	1.87906
6:106951359|106954430	exon	1.87905
17:39197685|39225969	exon	1.87904
9:44607455|44610643	exon	1.87848
7:20283341|20289763	exon	1.87829
X:96997114|96998433	exon	1.87824
15:101568489|101597399	intergenic_region	1.87815
1:163189295|163197984	exon	1.87814
15:88482354|88486742	exon	1.878
14:128973895|128975267	exon	1.87798
1:190648253|190649258	exon	1.87788
5:42538537|42551710	exon	1.87784
13:120810086|120810310	exon	1.8778
4:67700132|67722071	exon	1.87718
1:169540497|169559446	exon	1.87702
13:31604187|31613159	exon	1.87655
15:76257717|76257937	intron	1.87648
5:85285642|85286475	exon	1.87623
12:35952997|35960199	exon	1.87552
15:101575465|101597399	intergenic_region	1.87489
16:44513270|44517349	exon	1.87488
11:4639811|4652306	exon	1.87478
2:147582261|147598180	exon	1.87452
18:38826704|38843265	exon	1.87434
9:10229873|10301245	exon	1.874
7:31677976|31681220	exon	1.87374
6:46104858|46105348	exon	1.8732
15:100960873|100971421	exon	1.87317
14:56054324|56068594	exon	1.87285
12:59854566|59862377	exon	1.87245
10:59834812|59836887	exon	1.87241
1:227998338|228037829	intergenic_region	1.87221
14:136307328|136335070	exon	1.87178
1:53397627|53440883	exon	1.87177
X:110702579|110704651	exon	1.87172
8:130301303|130302163	exon	1.87139
6:75042627|75043103	exon	1.87085
13:121056218|121059064	exon	1.87076
X:67336836|67356454	exon	1.87073
4:73102552|73120528	exon	1.86988
6:164165294|164167667	exon	1.86983
14:124868787|124896623	exon	1.86924
Y:9407816|9414823	exon	1.86917
[truncated: 14,876 more rows]

## Sheet: Fig. 2e
Fig. 2e Distribution of host genes encoding different numbers of circRNA isoforms.
Num of circRNA	Num of hosting gene
1	2043
2	958
3	566
4	377
5	248
6	192
7	143
8	113
9	83
10	58
11	46
12	36
13	29
14	23
15	13
16	17
17	10
18	12
19	5
20	3
21	5
22	2
23	2
24	2
25	2
27	1
28	2
30	2
34	1
40	1
44	1

## Sheet: Fig. 2f
Fig. 2f Distribution of conservation scores of different types of circRNA.
circRNA ID	Type	Score
1:100589850|100597672	exon	0.217327
1:100589850|100603238	exon	0.218027
1:100589850|100613174	exon	0.183538
1:100589850|100624993	exon	0.158605
1:100589850|100626668	exon	0.177815
1:100589850|100626714	exon	0.178856
1:100597460|100603238	exon	0.248007
1:10070672|10099544	exon	0.0542619
1:10099395|10175846	exon	0.0850571
1:10175652|10175846	exon	0.784231
1:103718639|103738168	intron	0.110846
1:103798188|103815098	exon	0.122109
1:104454418|104458383	exon	0.121874
1:105998541|106000228	exon	0.172014
1:106148090|106150609	exon	0.325523
1:106150521|106167768	exon	0.106819
1:106150521|106171073	exon	0.110695
1:106302232|106339367	exon	0.103279
1:106314173|106317699	exon	0.183023
1:106314173|106339367	exon	0.0994379
1:106913171|106916291	exon	0.125983
1:106923369|106924847	exon	0.190329
1:107535162|107553238	intron	0.259827
1:107763496|107763896	exon	0.8356
1:107925741|107931133	exon	0.115002
1:107957118|107957282	exon	0.930479
1:108280330|108287575	exon	0.184058
1:108459471|108486823	exon	0.116444
1:108482616|108486823	exon	0.185373
1:10906|18696	exon	0.151464
1:109291824|109294665	exon	0.211716
1:109475381|109475967	intron	0.408155
1:109944956|109953251	exon	0.108799
1:111618721|111622652	exon	0.125769
1:112564260|112566303	exon	0.152763
1:112823454|112828063	exon	0.123163
1:112924141|112928033	exon	0.207761
1:112981689|112981947	exon	0.908962
1:112981689|112996761	exon	0.0981835
1:112996635|113013582	exon	0.142698
1:113128000|113128579	exon	0.677995
1:114356387|114360879	exon	0.0906371
1:114880144|114881141	intron	0.229203
1:115244389|115263755	exon	0.107884
1:115526932|115585772	exon	0.157719
1:115553445|115579538	exon	0.113061
1:115553445|115585772	exon	0.110177
1:115553445|115595480	exon	0.118263
1:115575635|115585772	exon	0.136673
1:115575635|115595480	exon	0.132797
1:115791744|115820705	exon	0.0925069
1:116401169|116427156	exon	0.112085
1:119079826|119091715	exon	0.19256
1:119147938|119152992	exon	0.183103
1:119275121|119278638	exon	0.153475
1:119372718|119384719	exon	0.110492
1:119424605|119433463	exon	0.0918208
1:119424605|119449446	exon	0.0826509
1:119429440|119449446	exon	0.0825222
1:119449303|119452229	exon	0.102592
1:119487614|119489972	exon	0.130336
1:119487614|119500634	exon	0.0742605
1:119497906|119501982	exon	0.116686
1:119542574|119550992	intron	0.062802
1:119728606|119728807	exon	0.989554
1:119735151|119740313	exon	0.167213
1:119738115|119740313	exon	0.342331
1:119871910|119878715	exon	0.100423
1:119871910|119905302	exon	0.0958637
1:119874679|119884431	exon	0.0908598
1:119876497|119905302	exon	0.0966345
1:119905146|119909321	exon	0.0788574
1:12056480|12058925	exon	0.0953095
1:120922905|120933928	exon	0.15056
1:121098416|121104566	exon	0.122078
1:121172071|121178619	exon	0.128961
1:121172071|121182126	intron	0.119855
1:121173353|121178619	exon	0.128375
1:121217326|121221648	exon	0.205785
1:121217326|121228255	exon	0.170128
1:121217326|121230821	exon	0.138025
1:121217326|121235683	exon	0.109155
1:121217326|121238262	exon	0.106359
1:121330342|121335034	exon	0.173534
1:121338445|121348284	exon	0.126755
1:121343117|121348284	exon	0.121288
1:122494128|122498068	exon	0.267728
1:122494128|122514658	exon	0.225709
1:122565598|122565937	exon	0.713534
1:126088916|126091137	exon	0.155527
1:126665145|126674610	exon	0.129167
1:126674492|126678967	exon	0.117524
1:126914266|126922332	exon	0.112276
1:127036187|127053985	exon	0.176889
1:127053481|127059116	exon	0.121305
1:127058901|127068976	exon	0.133821
1:127066890|127068976	exon	0.167081
1:127175568|127177694	exon	0.228684
1:127175568|127196307	exon	0.182061
1:127175568|127207695	exon	0.161324
1:127195769|127196307	exon	0.402829
1:127195769|127207695	exon	0.111686
1:127746552|127748761	exon	0.241453
1:127748574|127750235	exon	0.307417
1:127787936|127788700	exon	0.224115
1:127787936|127806205	exon	0.138355
1:127803769|127806205	exon	0.153468
1:127972861|127977436	exon	0.129911
1:127977231|127987394	exon	0.125263
1:127998645|128008819	exon	0.12095
1:128008667|128008819	exon	0.910621
1:128284940|128293100	exon	0.195634
1:128284940|128295890	exon	0.189525
1:128284940|128303784	exon	0.207542
1:128372164|128373685	exon	0.171267
1:128387831|128388977	exon	0.247826
1:128517403|128521610	exon	0.130358
1:128531219|128562067	intron	0.131257
1:129062737|129078630	exon	0.144349
1:129078448|129085684	exon	0.153352
1:129102981|129114618	exon	0.106988
1:129114501|129124614	exon	0.106837
1:129597881|129602162	exon	0.195227
1:129601956|129602162	exon	0.860662
1:129687076|129688206	exon	0.883791
1:129841831|129843054	exon	0.237243
1:129900964|129901843	exon	0.202026
1:129988313|129990525	exon	0.237898
1:130089894|130103599	exon	0.091748
1:130247720|130278467	exon	0.115585
1:130255152|130256849	exon	0.213995
1:130268080|130275035	exon	0.120194
1:130268080|130277126	exon	0.139616
1:130275526|130277126	exon	0.214039
1:131111611|131120613	exon	0.156875
1:131262572|131273283	exon	0.114951
1:131264914|131271767	exon	0.123498
1:131275849|131284557	exon	0.14285
1:131278582|131284557	exon	0.150617
1:131284456|131288341	exon	0.0734643
1:131326820|131331148	exon	0.234234
1:131326820|131340853	exon	0.14455
1:131330996|131340853	exon	0.0959368
1:131532627|131539474	exon	0.0974496
1:131532627|131585593	exon	0.0975333
1:132753332|132768452	exon	0.108709
1:132924804|132963031	exon	0.0878104
1:135665660|135669968	exon	0.119433
1:136157112|136164328	exon	0.0910369
1:136190466|136195600	exon	0.114752
1:136226171|136226345	exon	0.939206
1:136226171|136229651	exon	0.120594
1:137638041|137638586	exon	0.920071
1:138471133|138472413	exon	0.27925
1:145568782|145572777	exon	0.107687
1:145793906|145798752	exon	0.0538337
1:146128967|146194348	exon	0.0653655
1:146142261|146194348	exon	0.0727127
1:146154356|146194348	exon	0.0752837
1:146174106|146194348	exon	0.0720765
1:146194240|146200405	exon	0.0732145
1:147695218|147718675	exon	0.073976
1:148078038|148079470	exon	0.495617
1:14817548|14851175	exon	0.107318
1:149478221|149488620	exon	0.412794
1:149525672|149541172	exon	0.0672732
1:149525672|149542825	exon	0.0689679
1:15310676|15312230	exon	0.10732
1:15310676|15313904	exon	0.088363
1:15381005|15393198	exon	0.0643219
1:15442942|15443446	intergenic_region	0.583436
1:158660377|158683129	exon	0.0709841
1:158679672|158683129	exon	0.149729
1:158729842|158732238	intron	0.113556
1:159277862|159279434	exon	0.140114
1:159341717|159350894	exon	0.0987966
1:159349941|159368396	exon	0.120514
1:159388089|159390684	exon	0.0977811
1:159390070|159390684	exon	0.0928905
1:161613529|161616334	exon	0.0756706
1:161909790|161924707	exon	0.0748191
1:161909790|161930861	intron	0.0731559
1:16213456|16224015	exon	0.182147
1:163020391|163020678	exon	0.573456
1:163026219|163044247	exon	0.0810076
1:163040326|163042228	exon	0.122255
1:16307508|16307993	exon	0.629025
1:163189295|163189984	exon	0.372485
1:163189295|163197984	exon	0.180431
1:163211217|163212239	exon	0.295942
1:163294087|163297213	exon	0.178922
1:163294087|163300254	exon	0.139057
1:163300048|163303160	exon	0.133677
1:163457570|163467256	exon	0.174139
1:163475931|163481032	exon	0.197778
1:163475931|163485045	exon	0.15458
1:163477441|163481032	exon	0.179947
1:163477441|163485045	exon	0.140089
1:16354443|16357982	exon	0.135221
1:163571159|163584738	exon	0.112823
1:163582925|163584738	exon	0.191482
1:163582925|163598122	exon	0.142354
1:16368499|16371076	exon	0.234528
1:16368499|16374414	exon	0.140177
1:16369649|16371076	exon	0.275517
1:163865640|163866262	exon	0.639239
1:1639166|1663793	exon	0.0536822
1:16406041|16413956	exon	0.149038
1:164420445|164422619	exon	0.207475
1:164420445|164433489	exon	0.0959021
1:164422473|164433489	exon	0.0846703
1:164573120|164597755	intergenic_region	0.0796119
1:1654692|1659650	exon	0.0829065
1:1654692|1663793	exon	0.0631566
1:1657903|1663793	exon	0.0676663
1:165996063|165996507	exon	0.972321
1:165996063|166044981	exon	0.12122
1:165996063|166058413	exon	0.113117
1:166033284|166037819	exon	0.161172
1:166033284|166044981	exon	0.138565
1:166036953|166037819	exon	0.308955
1:166036953|166044981	exon	0.14406
1:166036953|166058413	exon	0.0972009
1:166036953|166073595	exon	0.112543
1:168870864|168884181	exon	0.0795064
1:169503333|169559446	exon	0.122523
1:169540497|169559446	exon	0.14799
1:169551755|169559446	exon	0.177299
1:169713656|169718710	exon	0.238884
1:169782984|169789871	exon	0.139733
1:169821469|169829760	exon	0.105499
1:169834356|169848010	exon	0.148593
1:169987272|169990453	intergenic_region	0.146984
1:169987272|170023622	intergenic_region	0.124298
1:175149204|175149728	exon	0.994804
1:175221564|175223532	exon	0.262112
1:175221564|175235006	exon	0.130538
1:175244214|175245842	exon	0.216474
1:175244214|175246746	exon	0.21229
1:175245670|175246746	exon	0.314172
1:175300727|175306182	exon	0.229686
1:175412141|175432656	exon	0.112438
1:175422949|175430411	exon	0.0979438
1:175438488|175438963	exon	0.225732
1:179614385|179618306	exon	0.108418
1:179614385|179619207	exon	0.132376
1:179628011|179636388	exon	0.113674
1:179956841|179958477	exon	0.526681
1:179969603|179987349	exon	0.107719
1:179984091|179997417	exon	0.112253
1:180187757|180195770	exon	0.153084
1:180200260|180224084	exon	0.0894558
1:180354440|180375104	exon	0.158152
1:181383486|181394458	exon	0.132061
1:182134580|182139525	exon	0.135431
1:182184848|182194969	exon	0.105229
1:182338671|182341116	exon	0.108816
1:182340847|182341116	exon	0.73707
1:182344156|182348499	exon	0.205503
1:182688834|182720865	exon	0.1237
1:182698437|182720865	exon	0.13212
1:182704711|182720865	exon	0.130326
1:182709191|182720865	exon	0.137362
1:184205169|184218356	exon	0.0902498
1:184914188|184920865	exon	0.179795
1:184923503|184937075	exon	0.105199
1:186442612|186443769	exon	0.323234
1:186442612|186448216	exon	0.159094
1:187403408|187411824	exon	0.114566
1:188406319|188428886	exon	0.138987
1:18889322|18904036	exon	0.0503247
1:18956801|18978518	exon	0.0553041
1:189746194|189748073	exon	0.194353
1:189746194|189757590	exon	0.161247
1:189746194|189763655	exon	0.165523
1:189746194|189769062	exon	0.192712
1:189757487|189769062	exon	0.2372
1:189763515|189769062	exon	0.271339
1:189763515|189809078	exon	0.155404
1:18987938|19005183	exon	0.0882111
1:18987938|19005220	intron	0.0881068
1:190326744|190342964	exon	0.0945649
1:190648253|190649258	exon	0.355788
1:190648253|190654424	exon	0.164297
1:190665201|190666540	exon	0.419538
1:190672034|190672800	exon	0.24844
1:193950368|193954291	exon	0.183751
1:193968395|193977483	exon	0.126534
1:194001520|194004255	exon	0.157038
1:194001520|194011399	exon	0.116121
1:194063964|194065411	exon	0.123132
1:194103432|194104564	exon	0.26341
1:196196559|196200169	exon	0.162832
1:19842578|19882686	exon	0.0893633
1:200544218|200547674	intergenic_region	0.143178
1:200918911|200922046	exon	0.123461
1:202026730|202048390	exon	0.11363
1:202156543|202207406	exon	0.123299
1:202207302|202254632	exon	0.122672
1:202479171|202536998	exon	0.101418
1:202536297|202536998	exon	0.946458
1:202581852|202586866	exon	0.336928
1:203396554|203404306	exon	0.09306
1:203458278|203476159	exon	0.144473
1:203515105|203516233	exon	0.69243
1:203515105|203537078	exon	0.133633
1:203531906|203537078	exon	0.120998
1:203531906|203547745	exon	0.147312
1:203536417|203537078	exon	0.241295
1:203536417|203538914	exon	0.171474
1:203560906|203561227	exon	0.88695
1:203730146|203731785	exon	0.118564
1:203735591|203740464	exon	0.109617
1:203764776|203764954	exon	0.323279
1:20528195|20531840	exon	0.175487
1:207190793|207194651	exon	0.10894
1:207190793|207199968	exon	0.0733984
1:207223705|207243608	exon	0.124345
1:207858354|207861882	exon	0.161041
1:20803183|20826456	exon	0.103166
1:208322288|208389714	exon	0.1293
1:208355018|208364542	exon	0.167733
1:208360882|208389714	exon	0.145273
1:208364424|208397303	exon	0.188281
1:20908952|20913116	exon	0.171399
1:21426530|21428157	exon	0.158131
1:21445575|21475169	exon	0.0985339
1:215371012|215389275	exon	0.154649
1:215754530|215771774	exon	0.0907469
1:215771556|215801788	exon	0.0777538
1:216148995|216177064	exon	0.150058
1:216148995|216199042	exon	0.120492
1:216209672|216210109	intron	0.728184
1:216332768|216333648	exon	0.303209
1:216354670|216355572	exon	0.257924
1:216892031|216901186	exon	0.172072
1:216914275|216951002	exon	0.149957
1:217636229|217644074	intron	0.262517
1:217643588|217644074	exon	0.909924
1:217764385|217794582	intron	0.155614
1:217786693|217794582	intron	0.240467
1:217793463|217794582	exon	0.749127
1:218048427|218089010	exon	0.130775
1:219010541|219028462	exon	0.0853673
1:219184718|219186921	exon	0.248754
1:219288682|219300769	intergenic_region	0.043473
1:219288682|219335118	intergenic_region	0.0831662
1:219334298|219373029	intergenic_region	0.0505203
1:219700610|219730732	exon	0.0810452
1:219753933|219770212	exon	0.103994
1:219792137|219792520	exon	0.708784
1:222582659|222587312	exon	0.164952
1:222604811|222606308	exon	0.306546
1:222616863|222623637	intergenic_region	0.0487315
1:222616863|222630383	intergenic_region	0.044458
1:22268062|22285821	intron	0.0624947
1:22268062|22352249	intron	0.106567
1:222714845|222717493	exon	0.163222
1:22274446|22285821	intron	0.0677716
1:22285744|22296030	intron	0.0599497
1:22285744|22352249	intron	0.118588
1:22285747|22296030	intron	0.0596922
1:22285747|22352249	exon	0.118547
1:223565045|223572485	exon	0.143385
1:225154199|225159215	exon	0.173917
1:226169657|226187581	exon	0.0622255
1:227999397|228037829	intergenic_region	0.13787
1:228034714|228037829	intergenic_region	0.0951793
1:22880595|22901667	exon	0.0704944
1:22891664|22898956	exon	0.0648612
1:22891664|22901667	exon	0.0691657
1:230179268|230182141	exon	0.185258
1:231086277|231088476	exon	0.156989
1:231086277|231094062	exon	0.10822
1:235976285|235983215	exon	0.127017
1:236043218|236061313	exon	0.266155
1:236455988|236456145	exon	0.17478
1:236979547|236987058	exon	0.0798104
1:236981975|236987058	exon	0.0766172
1:237125135|237143164	exon	0.119386
1:237126956|237127531	exon	0.478898
1:237126956|237130214	exon	0.155667
1:237132632|237157384	exon	0.100917
1:237157191|237157384	exon	0.999943
1:238015229|238018002	exon	0.208696
1:238326242|238329262	intergenic_region	0.118523
1:238594023|238595675	intron	0.379963
1:238594023|238609475	exon	0.215583
1:239805018|239832709	exon	0.119587
1:239831054|239832709	exon	0.0650395
1:239891232|239905198	exon	0.0869968
1:239891232|239911248	exon	0.0897522
1:240538542|240543747	exon	0.0621632
1:241445489|241476900	intergenic_region	0.13726
1:241671474|241734199	exon	0.139767
1:241809453|241824281	exon	0.119617
1:241817442|241824281	exon	0.137316
1:241819404|241824281	exon	0.139988
1:242111791|242116331	exon	0.426357
1:246620912|246657127	exon	0.0913047
1:246866711|246874253	exon	0.093418
1:248463645|248468871	exon	0.10359
1:248463645|248474020	exon	0.0834019
1:248467612|248468871	exon	0.103226
1:248468603|248474020	exon	0.0885731
1:250014513|250014805	exon	0.713836
1:250036615|250044396	exon	0.136832
1:250124673|250126801	exon	0.146734
1:251656778|251746871	intron	0.0812687
1:252431131|252435454	intron	0.096297
1:252434585|252435454	intron	0.123633
1:252995231|253000302	exon	0.117219
1:253012174|253014268	exon	0.224949
1:253012174|253038696	exon	0.0938357
1:253012174|253056412	exon	0.0993928
1:253024490|253056412	exon	0.103386
1:253034155|253038696	exon	0.102641
1:253034155|253056412	exon	0.104926
1:253131828|253139379	exon	0.139462
1:253514454|253516759	exon	0.168242
1:253514454|253532500	exon	0.0674589
1:253826501|253827778	exon	0.22605
1:253842995|253853400	exon	0.127745
1:253852814|253853400	exon	0.213791
1:253902154|253903280	exon	0.14936
1:25523036|25528664	exon	0.270462
1:25540027|25554960	exon	0.162751
1:25924751|25924903	exon	0.903092
1:26003763|26009173	exon	0.0697816
1:260549830|260564338	exon	0.0934102
1:261237316|261241906	exon	0.14658
1:262373910|262406756	exon	0.169004
1:263804087|263814895	exon	0.120606
1:263873074|263916275	exon	0.133817
1:263873074|263940366	exon	0.114838
1:263932775|263940366	exon	0.105632
1:263932775|263985711	exon	0.156011
1:264019073|264020783	exon	0.152661
1:264052246|264118531	exon	0.132249
1:264094123|264097152	exon	0.356331
1:264644525|264660644	exon	0.20876
1:264683712|264782210	exon	0.205602
1:265335411|265357264	exon	0.163748
1:265678763|265687811	exon	0.107434
1:265729318|265751600	exon	0.103481
1:266014574|266018477	exon	0.158583
1:266296454|266312704	exon	0.184012
1:266296454|266321713	exon	0.169818
1:266309590|266312704	exon	0.524019
1:266947329|266999838	exon	0.0930726
1:266981815|266999838	exon	0.13537
1:266981815|267028781	exon	0.136504
1:267525106|267545008	exon	0.124686
1:267600878|267620502	exon	0.0966658
1:268624313|268625276	exon	0.337591
1:268709660|268710184	exon	0.286198
1:269060539|269060949	intron	0.7912
1:269180444|269182615	exon	0.0717698
1:269273100|269276331	exon	0.197914
1:269275987|269276331	exon	0.640231
1:270050053|270057945	intron	0.0860403
1:270112842|270131332	exon	0.0578668
1:270229482|270242705	exon	0.0558088
1:270239105|270242705	exon	0.10919
1:270874729|270897897	exon	0.0976532
1:270899688|270900268	exon	0.350781
1:271119129|271120458	exon	0.186412
1:271129115|271134394	exon	0.0871504
1:271368900|271377311	exon	0.0874357
1:271368900|271381091	exon	0.0718213
1:271368900|271384260	exon	0.0909299
1:271368900|271392558	exon	0.0865996
1:271551340|271561877	exon	0.0882883
1:272109026|272112771	exon	0.0883261
1:272123164|272127308	exon	0.125531
1:272180596|272187627	exon	0.0593927
1:272182173|272187627	exon	0.0440406
1:272655138|272657447	intergenic_region	0.271816
1:273342081|273347767	exon	0.0714448
1:273343550|273347767	exon	0.0676937
1:27450521|27478260	exon	0.0715904
1:27472676|27478260	exon	0.172396
1:27473761|27478260	exon	0.173784
1:27509740|27516455	exon	0.111491
1:27966285|27975041	exon	0.129026
1:28572083|28574012	exon	0.137623
1:28572083|28589887	exon	0.112294
1:28659701|28685342	exon	0.113768
1:29027848|29042644	exon	0.130793
1:30989809|30991395	exon	0.19903
1:31303623|31305779	exon	0.262825
1:31866411|31884019	exon	0.105075
1:31866411|31887984	exon	0.0993773
1:31869827|31880012	exon	0.121592
1:31879858|31887984	exon	0.0749932
1:31879858|31890783	intron	0.116329
1:31898626|31907257	exon	0.0668808
1:31898626|31914812	exon	0.0696048
1:31914715|31926264	exon	0.0543306
1:31980772|31982095	exon	0.315272
1:32324753|32354628	exon	0.0882578
1:3302132|3302802	exon	0.159672
1:33252908|33260042	exon	0.0573706
1:33271334|33278592	exon	0.0757412
1:33280750|33284455	exon	0.0867581
1:33280750|33284458	exon	0.0873483
1:33672928|33676063	exon	0.157397
1:33672928|33685503	exon	0.128917
1:36964151|36977054	exon	0.107862
1:36986917|36994867	exon	0.183953
1:37122169|37167150	exon	0.0807381
1:37122169|37182851	exon	0.0770443
1:41076032|41083592	exon	0.120622
1:41083415|41101166	exon	0.103791
1:41144282|41177466	exon	0.0931377
1:44163930|44171097	exon	0.184469
1:44305883|44306881	exon	0.179905
1:44323601|44329819	exon	0.10066
1:44930393|44935340	exon	0.129728
1:45173524|45175282	exon	0.313931
1:45173524|45175843	exon	0.308267
1:45173524|45177436	exon	0.30475
1:45173527|45175282	exon	0.312946
1:45173527|45175843	exon	0.307466
1:45173527|45177436	exon	0.304029
1:45175190|45175843	exon	0.388458
1:4775755|4843415	exon	0.06472
1:49916145|49945305	exon	0.127251
1:50832070|50838859	exon	0.107201
1:50857708|50938120	intron	0.0940715
1:50870876|50913936	exon	0.0898314
1:52130362|52152735	exon	0.0866193
1:52134346|52179177	exon	0.067212
1:52146557|52179177	exon	0.0686063
1:53134618|53157947	exon	0.0780629
1:53377072|53382649	exon	0.0964524
1:53378683|53388118	exon	0.098855
1:53396207|53413955	exon	0.0920664
1:53397627|53397909	exon	0.397024
1:53397627|53413955	exon	0.0858924
1:53409338|53413955	exon	0.0716575
1:54487286|54502778	exon	0.157431
1:54494181|54502778	exon	0.173097
1:54528562|54529700	exon	0.193544
1:54576238|54576836	exon	0.479292
1:54576238|54581212	exon	0.173693
1:55666252|55669095	exon	0.29096
1:55937066|55954186	exon	0.107842
1:55995701|56000362	exon	0.138162
1:56001862|56006189	exon	0.142721
1:56001862|56018583	exon	0.126709
1:56001862|56034992	exon	0.124069
1:57030072|57031666	exon	0.261068
1:57030072|57037382	exon	0.166234
1:57679399|57683803	intron	0.192648
1:57682222|57683803	intron	0.17551
1:593018|598149	exon	0.0771756
1:608276|619011	exon	0.0529996
1:641934|643477	exon	0.102942
1:641934|653683	exon	0.107259
1:64281137|64286360	exon	0.284356
1:66353976|66356192	exon	0.548223
1:66420083|66425204	exon	0.142192
1:67363177|67363401	exon	0.980031
1:67439729|67445988	exon	0.154309
1:67510359|67523701	exon	0.085859
1:67576479|67584208	exon	0.166552
1:6898049|6902240	exon	0.221632
1:6900700|6902240	exon	0.171501
1:71002780|71020948	exon	0.139737
1:72733011|72738156	exon	0.16683
1:72737792|72738156	exon	0.766691
1:74026011|74028565	exon	0.105152
1:74029360|74030320	exon	0.225392
1:74038927|74046069	exon	0.133469
1:74043728|74052367	exon	0.125716
1:74045955|74052367	exon	0.119934
1:74737037|74738472	exon	0.899806
1:75463329|75482931	intergenic_region	0.0734574
1:75718076|75739270	exon	0.113777
1:75753869|75759232	exon	0.133117
1:7594612|7598381	exon	0.105579
1:7594612|7599773	exon	0.192717
1:7598843|7599773	exon	0.536853
1:76310990|76312578	intron	0.21061
1:76649382|76723195	exon	0.128209
1:76722000|76727151	intron	0.179199
1:76723120|76727151	exon	0.232925
1:76723120|76732079	intron	0.157436
1:76967217|76980603	intergenic_region	0.115814
1:77263699|77270404	exon	0.1366
1:77267171|77270404	exon	0.144353
1:77496129|77497415	exon	0.468115
1:79879036|79879318	exon	0.693716
1:79885359|79886038	exon	0.325093
1:79888363|79889690	exon	0.19758
1:81523667|81549093	intergenic_region	0.095872
1:83094579|83112794	exon	0.108368
1:83098177|83112794	exon	0.111415
1:84000860|84007243	exon	0.138656
1:84020523|84036212	exon	0.115774
1:84067432|84068030	exon	0.201823
1:85926481|85964180	exon	0.0906953
1:87134227|87153004	exon	0.0809677
1:87196635|87215583	exon	0.0916516
1:87210273|87215583	exon	0.1038
1:8822877|8825081	intergenic_region	0.559099
1:8949349|8964165	exon	0.0985317
1:8954955|8964165	exon	0.114239
1:90023734|90035887	exon	0.119778
1:90036440|90040011	exon	0.0833922
1:90183684|90203767	exon	0.130527
1:90192976|90220936	exon	0.121541
1:90220788|90269663	exon	0.0796963
1:90238341|90269663	exon	0.087091
1:9145728|9153261	exon	0.0729248
1:9191141|9195425	exon	0.0626997
1:92088708|92089971	exon	0.147196
1:94314527|94315177	intergenic_region	0.821682
1:95743460|95744239	exon	0.377185
1:95846715|95847499	exon	0.914949
1:96478827|96483856	exon	0.14462
1:96493194|96516009	exon	0.106399
1:96507478|96516009	exon	0.123721
1:97447508|97451864	exon	0.240509
1:97447508|97484275	exon	0.108742
1:98882666|98888929	exon	0.0775772
1:98929605|98931423	exon	0.151475
1:9893445|9923857	exon	0.101098
1:9923614|9923857	exon	0.862914
1:99504018|99505136	exon	0.178341
1:99557370|99558913	exon	0.113034
1:99612928|99617351	exon	0.093587
1:99850708|99853573	exon	0.194608
1:99850708|99876774	exon	0.175733
10:10038504|10066131	exon	0.0822815
10:10038504|10073030	exon	0.0874542
10:11323043|11329864	exon	0.105104
10:11344911|11352724	exon	0.0978929
10:11446256|11459646	exon	0.0874629
10:11603222|11654794	exon	0.0918718
10:11814359|11823816	exon	0.0576462
10:12595562|12602812	exon	0.0624503
10:12595562|12631297	exon	0.0618957
10:12654334|12657277	exon	0.200477
10:13471568|13527498	exon	0.0869723
10:13491755|13527498	exon	0.0918571
10:13516188|13527498	exon	0.088914
10:13791024|13791372	exon	0.568058
10:14049498|14050397	exon	0.27346
10:14217434|14218735	exon	0.155925
10:14666448|14667955	exon	0.341039
10:14737605|14755010	exon	0.102335
10:14786194|14794270	exon	0.115499
10:14826467|14850824	exon	0.0916296
10:14826467|14884976	exon	0.114458
10:15051106|15063364	exon	0.106321
10:15079659|15081536	exon	0.173678
10:15093187|15099375	exon	0.116998
10:16271612|16274729	exon	0.110197
10:16499157|16585651	exon	0.100672
10:16510506|16607933	exon	0.0892124
10:16541738|16607933	exon	0.0838213
10:16560321|16607933	exon	0.0812892
10:17226012|17233097	exon	0.1233
10:17478592|17488848	exon	0.287472
10:17489227|17491728	exon	0.293404
10:19826928|19842307	exon	0.119239
10:19842908|19848818	exon	0.14203
10:19846605|19848818	exon	0.0951348
10:19848717|19851428	exon	0.091145
10:19949148|19952852	exon	0.0876573
10:20065005|20073030	exon	0.136557
10:20065005|20078273	exon	0.102819
10:20423359|20438201	exon	0.093821
10:20438111|20481282	exon	0.110674
10:20438111|20492105	exon	0.102794
10:20455784|20492105	exon	0.121962
10:20469603|20487072	exon	0.181609
10:20469603|20492105	exon	0.154808
10:23289744|23290003	exon	0.886204
10:23313239|23321391	exon	0.0995968
10:24129789|24133305	exon	0.111928
10:24760509|24761243	exon	0.623281
10:24776756|24779098	exon	0.269667
10:24778940|24784588	exon	0.106963
10:24781611|24784588	exon	0.102742
10:24788311|24799565	exon	0.115814
10:24795546|24799565	exon	0.156348
10:25205440|25206443	exon	0.245863
10:25600746|25606516	exon	0.141748
10:25606345|25629631	exon	0.0686334
10:26146317|26218089	exon	0.120591
10:26180874|26195694	exon	0.107854
10:27764785|27790483	exon	0.0724181
10:29004981|29015131	exon	0.146448
10:29028959|29035802	exon	0.110753
10:29037750|29038934	exon	0.385625
10:29037750|29039234	intron	0.306586
10:29045535|29045857	exon	0.783018
10:29228248|29230143	exon	0.208605
10:29300932|29304243	exon	0.140708
10:31153774|31224915	exon	0.100358
10:31295417|31297552	exon	0.126549
10:31963251|31965078	exon	0.0877122
10:31963251|31969504	exon	0.0544906
10:31969409|31983374	exon	0.0714548
10:32569928|32576571	exon	0.189358
10:32569928|32588655	exon	0.163021
10:32700309|32706949	exon	0.100594
10:32800584|32819154	exon	0.079871
10:32800584|32827084	exon	0.0890834
10:32800584|32843863	exon	0.0977269
10:32817421|32827084	intron	0.107191
10:32817449|32819154	exon	0.0976703
10:32817449|32824801	exon	0.110168
10:32817449|32827084	exon	0.106914
10:32817449|32843863	exon	0.111478
10:32824648|32827084	exon	0.143526
10:32824648|32843863	exon	0.11898
10:32840622|32843863	exon	0.138748
10:32840622|32859397	exon	0.0983607
10:32855276|32862936	exon	0.095047
10:32855276|32870103	exon	0.105352
10:32859214|32870103	exon	0.112996
10:32869890|32870103	exon	0.882509
10:32912151|32933076	exon	0.0866596
10:33072026|33076699	intergenic_region	0.902465
10:33167907|33173745	exon	0.146564
10:33229551|33231237	exon	0.185111
10:33229551|33237248	exon	0.122368
10:33229551|33238811	exon	0.123537
10:33377620|33378645	exon	0.353259
10:34992804|35013121	intergenic_region	0.0616391
10:36913615|36979154	intergenic_region	0.0579883
10:39336826|39338712	exon	0.237095
10:39548178|39569959	exon	0.0455152
10:39569789|39608262	exon	0.0808295
10:39612304|39639417	exon	0.09621
10:39702021|39742757	exon	0.0827396
10:39995701|40011985	exon	0.0811056
10:40000114|40008813	intron	0.053553
10:40008568|40011985	exon	0.166861
10:41229017|41257277	exon	0.0562169
10:41251907|41257277	intron	0.0286413
10:41355865|41356191	exon	0.580187
10:41422347|41422612	exon	0.578205
10:41548991|41568111	intergenic_region	0.0968309
10:42063516|42079536	intergenic_region	0.0695128
10:42468077|42479927	exon	0.0897353
10:42468077|42490463	exon	0.086211
10:42490402|42510787	exon	0.0796105
10:42497973|42510787	exon	0.0955612
10:42501579|42510787	exon	0.0967494
10:42509363|42510787	exon	0.191066
10:42552538|42555555	exon	0.300129
10:42669134|42669632	exon	0.420634
10:43443984|43446589	exon	0.171041
10:43903119|43918659	exon	0.102551
10:43994555|43996556	exon	0.17984
10:45398745|45401522	exon	0.334698
10:45992309|46006364	exon	0.132092
10:45992309|46027671	exon	0.0854572
10:46002429|46006364	exon	0.121473
10:46475198|46489651	intron	0.0350894
10:46538292|46548424	exon	0.0547362
10:46538292|46563430	exon	0.0554686
10:46919939|46922983	exon	0.166295
10:48101948|48110019	exon	0.132017
10:48206021|48209078	exon	0.222506
10:48206021|48213577	exon	0.197666
10:48206021|48225744	exon	0.135306
10:48532138|48539052	exon	0.0825916
10:48532138|48550130	exon	0.0969497
10:48532138|48562529	exon	0.0974825
10:48538970|48550130	exon	0.110072
10:48551758|48562529	exon	0.11377
10:48562395|48573940	exon	0.142793
10:48814823|48824559	exon	0.140656
10:48815859|48818387	exon	0.202506
10:48816880|48822272	exon	0.182375
10:48818275|48827379	exon	0.0908432
10:48820847|48824559	exon	0.134465
10:48904200|48907143	exon	0.184157
10:48911448|48916899	exon	0.0920131
10:49096488|49099829	intron	0.114324
10:49151748|49160134	exon	0.0828081
10:49151748|49173378	exon	0.0711727
10:49156827|49173378	exon	0.0726219
10:50350337|50386113	intergenic_region	0.073944
10:50381461|50386113	exon	0.105869
10:50648677|50649078	exon	0.584025
10:50665596|50665836	exon	0.74761
10:50665747|50667813	exon	0.12831
10:50814869|50865438	exon	0.0658773
10:51701527|51708537	exon	0.0769646
10:52355810|52373877	exon	0.0506692
10:53089612|53104147	exon	0.285345
10:53103969|53169782	exon	0.111408
10:53144969|53169782	exon	0.13718
10:53197803|53202893	exon	0.169446
10:54298482|54323855	exon	0.0626238
10:57126906|57137646	intron	0.110095
10:57137536|57168112	exon	0.102559
10:57250368|57252743	exon	0.161839
10:5770011|5777849	exon	0.121594
10:57752327|57768401	intergenic_region	0.0824724
10:5777659|5806269	exon	0.0719907
10:5788969|5806269	exon	0.0659675
10:58021216|58033402	exon	0.0372337
10:585594|587855	exon	0.132965
10:591642|598867	exon	0.102223
10:59255465|59262208	exon	0.0562711
10:59745682|59752288	exon	0.0915738
10:59828289|59828867	exon	0.214
10:59834812|59836887	exon	0.0965739
10:59853390|59855657	exon	0.14818
10:59913525|59919743	exon	0.124314
10:59913525|59926809	exon	0.122075
10:59913525|59936017	exon	0.0907371
10:59926724|59944065	exon	0.0779413
10:59926724|59946194	exon	0.0787661
10:59957365|59963743	exon	0.152159
10:59963604|59974190	exon	0.0952099
10:59963604|59986966	exon	0.0975735
10:59970138|59970636	exon	0.432935
10:60355047|60380071	exon	0.0886672
10:60370744|60372560	exon	0.125639
10:63447679|63461757	exon	0.183562
10:63899363|63912175	exon	0.0639387
10:641703|645545	exon	0.0924126
10:641703|649528	exon	0.088416
10:641703|664540	exon	0.0767973
10:645447|649528	exon	0.0994915
10:65174467|65191886	exon	0.155231
10:65179075|65191886	exon	0.176007
10:65187800|65191886	exon	0.245121
10:65244719|65247076	exon	0.245625
10:65431654|65432182	exon	0.575662
10:68491183|68518239	exon	0.088236
10:68509412|68518239	exon	0.0893967
10:68512778|68518239	exon	0.0738514
10:68562244|68562567	exon	0.731959
10:68671265|68688441	exon	0.115622
10:68684614|68688441	exon	0.0526698
10:68959424|68961182	exon	0.229566
10:69186202|69212953	exon	0.0851067
10:69201376|69235186	exon	0.0837541
10:69212794|69235186	exon	0.0669631
10:701751|713164	exon	0.174087
10:701826|705049	exon	0.19072
10:745613|748642	exon	0.282339
10:754493|755788	exon	0.276276
10:8265577|8271193	exon	0.142903
10:8361319|8386109	exon	0.0947531
10:8382470|8384507	exon	0.363456
10:8382470|8386109	exon	0.271329
10:8950586|8978128	exon	0.125898
10:9612099|9614246	exon	0.217956
10:9739375|9739872	exon	0.295291
10:9780248|9786151	exon	0.076698
11:10976102|11001842	intergenic_region	0.0653687
11:10984951|11001848	intergenic_region	0.0567286
11:1107773|1109979	exon	0.137149
11:11156485|11161359	exon	0.155486
11:11156485|11181394	exon	0.0969755
11:11313988|11328212	exon	0.145667
11:1141224|1141776	exon	0.595333
11:1141224|1163643	intron	0.118343
11:1175308|1186009	exon	0.134559
11:12332034|12338581	exon	0.165751
11:1253856|1254400	exon	0.718258
11:12828703|12838685	exon	0.227599
11:12838255|12838413	exon	0.972742
11:12843297|12862293	exon	0.103416
11:12858353|12862293	exon	0.114796
11:13246347|13262673	intergenic_region	0.0878531
11:1335980|1364698	exon	0.0833747
11:1341589|1364698	exon	0.0904649
11:1355228|1364698	exon	0.113592
11:1364578|1371291	exon	0.0753159
11:13775004|13776697	intergenic_region	0.0438943
11:1425033|1429207	exon	0.0730483
11:1455412|1463356	exon	0.109062
11:16094634|16116109	exon	0.0996393
11:16102713|16144167	exon	0.086216
11:16398826|16408799	intron	0.124356
11:18217239|18229720	exon	0.0696841
11:18280391|18290494	exon	0.107214
11:18284009|18290494	exon	0.11186
11:18313796|18315297	intergenic_region	0.200627
11:18313796|18361632	intergenic_region	0.13825
11:18350469|18361632	exon	0.116477
11:18350469|18379057	exon	0.108321
11:18600238|18604222	exon	0.132894
11:19129663|19134837	intron	0.114575
11:19129679|19134837	intron	0.112421
11:19200035|19204789	exon	0.151817
11:19200035|19274010	exon	0.13268
11:19253377|19261165	exon	0.10575
11:19352012|19356078	exon	0.183827
11:20710449|20719541	exon	0.0581999
11:20710449|20767381	exon	0.0756321
11:20713782|20719541	exon	0.0713846
11:20767276|20804630	exon	0.0697444
11:21187073|21192626	exon	0.112249
11:21327945|21342707	exon	0.0986163
11:21336286|21342707	exon	0.121396
11:21766755|21772712	exon	0.1228
11:21778941|21786602	exon	0.176164
11:21778941|21793730	exon	0.120786
11:21786478|21793730	exon	0.095273
11:21789455|21805764	exon	0.116498
11:21791604|21805764	exon	0.134621
11:21797314|21805764	exon	0.124997
11:21804834|21808388	exon	0.22066
11:21804834|21813745	exon	0.166475
11:21807483|21808357	exon	0.246466
11:21856562|21857923	exon	0.159823
11:22116588|22128793	exon	0.0895904
11:22249417|22250409	exon	0.437716
11:22249417|22255527	exon	0.0950438
11:22284603|22288235	exon	0.170983
11:23169655|23170637	exon	0.228186
11:24138266|24156655	exon	0.0775043
11:24156582|24188050	exon	0.119957
11:24729025|24739289	exon	0.0754129
11:24732398|24739289	exon	0.0741504
11:25081807|25137323	exon	0.133994
11:25317027|25323047	exon	0.195494
11:25317027|25328875	exon	0.145881
11:25318969|25343890	exon	0.104413
11:25339034|25343890	exon	0.142184
11:25535681|25541852	exon	0.210427
11:25541019|25541852	exon	0.54825
11:25541724|25548240	exon	0.116821
11:25749779|25761445	exon	0.121699
11:25755742|25761445	exon	0.118413
11:25758593|25761445	exon	0.136338
11:25838073|25863874	exon	0.0698563
11:25876395|25884820	exon	0.112626
11:25884737|25885926	exon	0.328515
11:25937034|25941525	exon	0.154354
11:2737291|2741033	exon	0.12625
11:2848788|2851028	exon	0.176063
11:3193839|3208876	exon	0.139699
11:3208399|3208876	exon	0.591024
11:3234448|3237568	exon	0.187781
11:33391961|33392814	exon	0.865414
11:3959346|3960189	exon	0.168794
11:4104218|4118265	exon	0.0776459
11:4118125|4153663	exon	0.0862594
11:4140485|4143040	exon	0.191959
11:4140485|4158317	exon	0.106607
11:4338231|4345913	exon	0.101229
11:45034287|45035369	exon	0.310528
11:45138690|45139241	exon	0.350355
11:45138690|45141024	exon	0.199491
11:45216304|45246755	exon	0.108822
11:45372663|45374622	exon	0.542132
11:458635|468238	exon	0.157088
11:4639811|4652306	exon	0.0693564
11:47849408|47874304	intron	0.10028
11:48089175|48097079	exon	0.154845
11:49182456|49190737	exon	0.170755
11:49245622|49250759	exon	0.224806
11:49262112|49263275	exon	0.308922
11:50762124|50773425	intron	0.169404
11:50762620|50770811	exon	0.194635
11:50762620|50773425	exon	0.174317
11:509495|534240	exon	0.0569893
11:51362514|51374551	exon	0.119679
11:51531489|51531654	exon	0.694819
11:51531489|51534900	exon	0.112956
11:51531489|51540684	exon	0.100402
11:51531489|51547197	exon	0.101536
11:51531489|51554792	exon	0.11252
11:51540591|51551593	exon	0.13947
11:51540591|51554792	exon	0.139646
11:51547073|51554792	exon	0.160162
11:543480|562934	exon	0.0721529
11:5503065|5504002	exon	0.114651
11:5503065|5507316	exon	0.112748
11:5503065|5514367	intron	0.0631245
11:5503065|5524214	exon	0.0767304
11:5503065|5546751	exon	0.101856
11:5503065|5581004	exon	0.0888367
11:552302|555980	exon	0.110641
11:552302|562934	exon	0.0873256
11:5524053|5581004	exon	0.0954795
11:5577247|5581004	exon	0.135829
11:5577247|5588249	exon	0.123376
11:5587551|5602241	exon	0.152739
11:5587554|5602241	exon	0.152582
11:583672|587892	exon	0.198979
11:603753|604571	exon	0.872859
11:63701551|63711144	exon	0.139265
11:64100226|64126341	exon	0.103793
11:64100226|64133950	exon	0.0949881
11:64111450|64117242	exon	0.0703572
11:64133759|64138070	exon	0.088874
11:64261142|64267916	exon	0.0497889
11:64265532|64267916	intron	0.0529601
11:6556534|6560872	exon	0.107023
11:6647851|6651029	intergenic_region	0.0357389
11:66535744|66536519	exon	0.669465
11:67200730|67217022	exon	0.04252
11:67200730|67227374	intron	0.0443911
11:67216829|67217022	exon	0.829062
11:67216829|67227374	intron	0.0603626
11:67376986|67384484	exon	0.0720786
11:67409533|67411878	exon	0.152392
11:67477011|67524738	exon	0.0386713
11:675689|676545	exon	0.950267
11:675689|686516	exon	0.163923
11:675689|694132	exon	0.147498
11:67767430|67777056	exon	0.103267
11:67767430|67782441	exon	0.146869
11:67800290|67809543	exon	0.109155
11:67868220|67876147	exon	0.122923
11:68431679|68436457	exon	0.116784
11:68450305|68465704	exon	0.108345
11:68458898|68463198	exon	0.172822
11:69067104|69080842	exon	0.113437
11:69070568|69080842	exon	0.118097
11:70965212|70973460	exon	0.109396
11:70995656|70999816	exon	0.108077
11:713800|714610	exon	0.182707
11:713800|718039	exon	0.132159
11:74209709|74209992	exon	0.991729
11:74256035|74258629	exon	0.86338
11:77475172|77489240	exon	0.0372006
11:77489152|77512780	exon	0.0527634
11:77498616|77503607	exon	0.0554325
11:78343010|78352808	intergenic_region	0.0695196
11:78349882|78356609	exon	0.0503846
11:78382356|78383968	exon	0.161974
11:78382356|78392168	exon	0.096499
11:78543049|78543369	exon	0.609876
11:78629279|78632495	exon	0.14124
11:8940037|8941243	intron	0.0271323
11:8974451|8982801	exon	0.0894361
11:9139361|9149581	exon	0.0856955
11:9145564|9170916	exon	0.109407
11:9166634|9170916	exon	0.125379
11:962794|964414	exon	0.234491
11:965716|967060	exon	0.303151
12:11669306|11671052	exon	0.172532
12:11669306|11672541	exon	0.205549
12:13501057|13501309	exon	0.969399
12:13541404|13552091	exon	0.150633
12:13713600|13713973	exon	0.777895
12:14038571|14040563	exon	0.18735
12:14049645|14050487	exon	0.230753
12:14049645|14052979	exon	0.251518
12:14052832|14053613	intron	0.392853
12:14216841|14218889	exon	0.261002
12:14216841|14224962	exon	0.11752
12:14465466|14465624	exon	0.970541
12:14465466|14471485	exon	0.108577
12:14465466|14479879	exon	0.121411
12:14479742|14486463	exon	0.100423
12:14947634|14952420	exon	0.194155
12:15129637|15148368	exon	0.149565
12:15263850|15287245	exon	0.152424
12:15287153|15288986	exon	0.295555
12:16140336|16151248	exon	0.114764
12:16164207|16174077	exon	0.0788835
12:16172826|16181569	exon	0.0986049
12:16195632|16211961	exon	0.130293
12:16209070|16211961	exon	0.272937
12:16822210|16829262	exon	0.138566
12:16953323|16954694	exon	0.953399
12:17033862|17060678	exon	0.0632259
12:17044270|17060678	exon	0.0679499
12:17563577|17592041	exon	0.186606
12:17778419|17779633	exon	0.370153
12:18321661|18326321	exon	0.110173
12:1838275|1853441	exon	0.0431789
12:18487310|18492129	exon	0.177203
12:18487310|18497749	exon	0.114882
12:18794363|18832945	exon	0.168691
12:18820583|18832945	exon	0.136195
12:18832802|18846956	exon	0.129552
12:191433|193410	intergenic_region	0.106465
12:19572244|19573449	exon	0.23276
12:19773697|19784998	exon	0.108382
12:20126112|20129339	exon	0.181341
12:20126112|20136260	exon	0.154955
12:20312323|20313397	exon	0.333406
12:21118219|21126422	intergenic_region	0.147563
12:21797523|21798087	exon	0.529183
12:22606823|22607386	exon	0.436042
12:22812395|22813863	exon	0.185741
12:22843668|22847084	exon	0.0928728
12:2306701|2308584	exon	0.210767
12:23240963|23249145	exon	0.0838402
12:23336182|23336836	exon	0.246557
12:23707875|23711016	exon	0.379737
12:23818663|23848286	exon	0.107299
12:23848165|23859066	exon	0.187507
12:23857979|23859066	exon	0.310336
12:23859739|23862768	exon	0.209962
12:23880446|23887038	exon	0.151614
12:23928142|23930681	exon	0.135012
12:24326459|24328063	exon	0.262802
12:24327241|24328063	exon	0.365876
12:25065050|25069215	exon	0.129398
12:25066506|25069215	exon	0.116173
12:25067552|25069215	exon	0.243183
12:25503482|25504734	exon	0.324196
12:25813983|25814867	exon	0.391986
12:25974288|25979414	exon	0.20541
12:26987759|26989423	exon	0.327702
12:27230324|27250993	exon	0.148969
12:27247307|27248011	exon	0.377729
12:27249779|27250993	exon	0.276695
12:27274748|27275982	exon	0.240085
12:27298750|27312593	exon	0.148992
12:27305187|27329947	exon	0.09575
12:27531355|27538247	exon	0.0839642
12:31219376|31223236	exon	0.160916
12:31220402|31221947	exon	0.155405
12:31263284|31264174	exon	0.205003
12:31337521|31362356	exon	0.0754378
12:31358562|31388511	exon	0.108385
12:31358562|31398979	exon	0.109835
12:31592740|31634396	exon	0.123124
12:32060088|32067455	exon	0.0679039
12:32060091|32067455	exon	0.067931
12:33289729|33290715	exon	0.0988517
12:34155605|34162115	exon	0.114954
12:34980903|34987828	intron	0.104912
12:34980903|35008491	exon	0.132908
12:34980903|35015096	exon	0.143731
12:35287269|35301830	exon	0.12426
12:35290360|35291326	exon	0.215329
12:35290360|35301830	exon	0.12942
12:35330612|35361801	exon	0.096187
12:35345176|35361801	exon	0.0888184
12:35952253|35999542	exon	0.118706
12:35952997|35956744	exon	0.154101
12:35952997|35960199	exon	0.152859
12:35952997|35999542	exon	0.118548
12:35991800|35999542	exon	0.127065
12:36080372|36085357	exon	0.105222
12:36095775|36105578	exon	0.136443
12:36103170|36105578	exon	0.172099
12:36372064|36372744	exon	0.970988
12:36404219|36407664	exon	0.126025
12:36458277|36461144	exon	0.172809
12:36458277|36464396	exon	0.135294
12:37178174|37187452	exon	0.152511
12:37353245|37355669	exon	0.0935778
12:37509450|37517080	exon	0.12452
12:37636936|37641401	exon	0.135083
12:37657577|37666314	exon	0.121225
12:37856184|37858472	exon	0.171357
12:37921571|37928284	exon	0.111701
12:38083733|38085933	exon	0.210594
12:38103106|38109151	exon	0.199522
12:38501975|38506507	exon	0.263925
12:38922058|38924535	exon	0.136412
12:39036725|39037930	exon	0.295095
12:39079037|39089710	exon	0.150557
12:39086720|39089710	exon	0.16683
12:39143012|39144118	intergenic_region	0.425312
12:39840857|39847346	exon	0.100983
12:39904915|39918403	exon	0.155178
12:40224822|40229983	exon	0.165142
12:413917|418115	exon	0.0469415
12:413917|435701	exon	0.0516514
12:42219364|42223604	exon	0.112368
12:42587230|42596350	exon	0.227452
12:42589975|42596350	exon	0.188863
12:42592878|42596350	exon	0.24583
12:42750233|42750757	exon	0.467399
12:42750233|42758003	exon	0.1376
12:42750233|42758865	exon	0.135939
12:42750233|42762928	exon	0.127271
12:43006733|43024106	exon	0.0776871
12:43136319|43138995	intergenic_region	0.0293368
12:43344730|43344939	intergenic_region	0.0352579
12:43508452|43509462	exon	0.447419
12:43516178|43526438	exon	0.176839
12:43595390|43611935	exon	0.222559
12:43673069|43677207	exon	0.162463
12:43673069|43691261	exon	0.144386
12:43684482|43691261	exon	0.148884
12:4379524|4389995	intergenic_region	0.0656198
12:44486691|44543381	exon	0.152591
12:44939492|44940129	exon	0.522432
12:45141703|45145458	exon	0.16346
12:45688138|45693388	exon	0.164379
12:45694158|45708241	exon	0.123099
12:45694158|45712669	exon	0.1276
12:46188444|46193664	exon	0.136875
12:46286402|46299080	intron	0.126008
12:46553280|46560929	exon	0.108616
12:46836587|46857347	exon	0.120543
12:46853006|46854128	exon	0.192336
12:47185025|47204903	exon	0.125957
12:47758313|47760212	exon	0.152837
12:47882842|47884165	exon	0.402739
12:48377612|48381478	exon	0.090518
12:48409933|48413823	exon	0.236191
12:48503094|48503900	exon	0.549482
12:48532439|48543642	exon	0.114386
12:48687199|48687418	exon	0.855721
12:48687199|48712536	exon	0.109789
12:49892777|49895944	exon	0.252874
12:49900701|49916345	exon	0.0881302
12:49912798|49916345	exon	0.175827
12:50051179|50053009	exon	0.148005
12:50124950|50129314	exon	0.145417
12:50206420|50209164	exon	0.130614
12:50206420|50213931	exon	0.0945526
12:50266696|50270301	exon	0.0813753
12:50754539|50765106	exon	0.0635661
12:50766417|50782041	exon	0.0603649
12:50771970|50782041	exon	0.0662303
12:5159731|5163734	exon	0.152824
12:51619119|51636844	exon	0.0989052
12:51619119|51680596	exon	0.133184
12:51625930|51636844	exon	0.107157
12:51636713|51658146	exon	0.0986068
12:51636713|51680596	exon	0.145838
12:51657943|51680596	exon	0.197996
12:5284618|5285574	exon	0.305089
12:53612425|53633146	exon	0.110874
12:53615200|53628077	exon	0.130069
12:53615200|53633146	exon	0.107608
12:53659416|53661048	intergenic_region	0.221366
12:53659416|53661086	intergenic_region	0.213899
12:53703648|53728597	intergenic_region	0.09343
12:53721218|53728597	intergenic_region	0.0857238
12:5374046|5383722	exon	0.136363
12:54477951|54492240	exon	0.0761141
12:54519662|54536860	exon	0.0858792
12:5471981|5473179	exon	0.385719
12:5471981|5474791	exon	0.271866
12:55430702|55432293	exon	0.386833
12:55430883|55432293	exon	0.36309
12:56438413|56473522	exon	0.0822785
12:56464310|56490424	exon	0.0842381
12:56507123|56511329	exon	0.0665107
12:5678153|5678879	intergenic_region	0.224405
12:573171|585916	exon	0.113221
12:580548|585916	exon	0.100829
12:59273100|59283672	intergenic_region	0.0864671
12:59273100|59296987	intergenic_region	0.0904211
12:59273100|59342844	intergenic_region	0.10095
12:59319172|59323398	exon	0.122932
12:59319172|59331703	exon	0.0892565
12:59320434|59323398	exon	0.112875
12:59320434|59331703	exon	0.080158
12:59321588|59331703	exon	0.0839052
12:59331576|59342844	intron	0.0918212
12:59331579|59338842	exon	0.0983562
12:59331579|59342844	exon	0.0916648
12:59333941|59342844	exon	0.103094
12:59351567|59360421	exon	0.0949999
12:59353695|59360421	exon	0.149458
12:59541641|59546736	exon	0.10824
12:59744649|59748725	exon	0.169123
12:59758053|59782422	exon	0.0811166
12:60182783|60184718	exon	0.127369
12:60348042|60376568	exon	0.0973574
12:60348042|60376920	exon	0.098891
12:60349554|60366973	exon	0.109951
12:60353452|60376920	exon	0.11183
12:60361138|60373400	exon	0.0679236
12:60361138|60376568	exon	0.0752192
12:60361138|60376920	exon	0.0795103
12:60366858|60370222	exon	0.104749
12:60366858|60373400	exon	0.0664735
12:60366858|60376568	exon	0.0774605
12:60366858|60376920	exon	0.0835014
12:60370050|60376920	exon	0.0864673
12:60373334|60376920	exon	0.115134
12:60375325|60376920	exon	0.215156
12:60376419|60376920	exon	0.56343
12:6073486|6074110	exon	0.34563
12:6094989|6097800	exon	0.139934
12:6094989|6101624	exon	0.126555
12:61279324|61286652	exon	0.0774902
12:61283968|61286652	exon	0.128501
13:108462291|108474076	exon	0.118313
13:108467881|108476020	exon	0.113107
13:108671003|108676745	exon	0.115194
13:108671003|108677607	exon	0.12622
13:108671003|108683011	exon	0.113775
13:108810158|108829633	exon	0.115405
13:108816286|108820326	exon	0.187277
13:108816286|108829633	exon	0.135898
13:108816286|108854260	exon	0.152776
13:108842609|108854260	exon	0.136944
13:108851501|108854260	exon	0.237003
13:108874660|108880840	exon	0.115815
13:109739492|109748065	exon	0.0988456
13:10987093|10995197	intron	0.122345
13:110770451|110789120	exon	0.0644829
13:110784615|110789120	exon	0.14997
13:110784615|110827514	exon	0.0944146
13:110784615|110840910	exon	0.0866817
13:110788830|110840910	exon	0.0857154
13:110835616|110850407	exon	0.0693847
13:110913572|110916337	exon	0.111075
13:113685774|113715588	intron	0.0728015
13:118890834|118893405	exon	0.344881
13:120756800|120779879	exon	0.097826
13:120919103|120919498	exon	0.525496
13:120919103|120935351	exon	0.117455
13:120931036|120935351	exon	0.163773
13:120987445|121006776	exon	0.0973988
13:120987445|121017783	exon	0.0936115
13:120998390|121006776	exon	0.099088
13:121001092|121006776	exon	0.124632
13:121003053|121006776	exon	0.133205
13:121052113|121059064	exon	0.0905822
13:121056218|121059064	exon	0.111281
13:121161976|121163467	exon	0.197962
13:121571994|121577363	exon	0.197218
13:121571994|121596427	exon	0.148019
13:121727631|121728580	exon	0.180729
13:121795479|121802974	intron	0.0899369
13:121798856|121802974	exon	0.109783
13:121801041|121802974	intron	0.121225
13:121802237|121802974	exon	0.245811
13:121882226|121886954	exon	0.089888
13:122190540|122191051	exon	0.625493
13:122253049|122253298	exon	0.713923
13:122703175|122717863	exon	0.173467
13:122727540|122750151	exon	0.151715
13:122802362|122815400	exon	0.155165
13:123315534|123323118	exon	0.142741
13:123336694|123346342	exon	0.139465
13:123437550|123438399	exon	0.452362
13:123445565|123447842	exon	0.126141
13:123445565|123450518	exon	0.145947
13:123507119|123510745	exon	0.139584
13:123716429|123737809	intergenic_region	0.108152
13:12547887|12556359	exon	0.140874
13:126013636|126013836	exon	0.858782
13:126013636|126017553	intron	0.124895
13:12631992|12633500	exon	0.201507
13:127442412|127448471	exon	0.0891435
13:127442412|127456347	exon	0.0802388
13:130462909|130503673	exon	0.0858999
13:130504723|130520301	exon	0.0991443
13:130504723|130528924	exon	0.102217
13:130504723|130546860	exon	0.0932149
13:131590495|131596912	exon	0.0472211
13:131641552|131642260	exon	0.285422
13:132302321|132326005	exon	0.11565
13:132325910|132337788	exon	0.111425
13:132335769|132337788	exon	0.171902
13:132335769|132367470	exon	0.122293
13:132945576|132960807	exon	0.139288
13:132960754|132975398	exon	0.134655
13:132986164|132991254	exon	0.122881
13:132986164|133023430	exon	0.0934354
13:133048338|133052271	exon	0.233963
13:133296684|133305955	exon	0.104866
13:133296684|133312344	exon	0.104524
13:133302378|133304898	exon	0.158219
13:133302378|133312344	exon	0.119494
13:133304786|133312344	exon	0.123713
13:133308842|133312344	exon	0.118034
13:133636397|133637263	exon	0.215763
13:133636397|133640271	exon	0.108779
13:133710723|133715585	exon	0.105113
13:133710723|133727006	exon	0.0866354
13:133715518|133727006	exon	0.0847404
13:134233747|134234461	exon	0.17088
13:134233747|134235907	exon	0.0812892
13:134308298|134309219	exon	0.337715
13:134368710|134375519	intron	0.187291
13:134368710|134384091	exon	0.160808
13:134379236|134384091	exon	0.200973
13:134379236|134396257	exon	0.144326
13:134383979|134396257	exon	0.142966
13:134387068|134389734	exon	0.18462
13:134457403|134471156	exon	0.110369
13:134469516|134471156	exon	0.155716
13:134624946|134633963	exon	0.104652
13:134633853|134638504	exon	0.212052
13:134679992|134701371	intergenic_region	0.114101
13:134744258|134748142	exon	0.1558
13:134838956|134843425	exon	0.117474
13:134838956|134857989	exon	0.090373
13:134998506|135020313	exon	0.105795
13:134998506|135050353	exon	0.0867554
13:135007591|135020313	exon	0.152866
13:135019965|135062178	exon	0.0991928
13:135421792|135423185	exon	0.0686277
13:135510566|135536654	exon	0.054912
13:135702507|135702745	exon	0.890109
13:136447200|136448423	exon	0.295489
13:136447200|136457875	exon	0.126487
13:136457441|136457875	exon	0.51076
13:137185110|137195475	exon	0.105602
13:137185110|137226265	exon	0.153776
13:137373443|137376721	exon	0.142463
13:138771379|138775983	intergenic_region	0.133492
13:13882612|13911780	exon	0.0981976
13:138852352|138856159	intergenic_region	0.110443
13:138864478|138901324	intergenic_region	0.140727
13:139309728|139315155	exon	0.10399
13:13947112|13948652	exon	0.144383
13:13968981|13979086	exon	0.139064
13:13968981|13987364	exon	0.12974
13:13968981|14004211	exon	0.117603
13:13972826|13979086	exon	0.189088
13:13974863|13987364	exon	0.152744
13:13978971|13990507	exon	0.120384
13:13987176|14004211	exon	0.111337
13:13989649|13996540	exon	0.124954
13:13990369|13996540	exon	0.121057
13:13996394|14004211	exon	0.111149
13:140332549|140347934	exon	0.131027
13:140731010|140750477	exon	0.123853
13:140805618|140811588	exon	0.130348
13:140805618|140817139	exon	0.123524
13:145888937|145903705	exon	0.201119
13:145947949|145967306	exon	0.181765
13:145947949|145980115	exon	0.170837
13:146058078|146078858	exon	0.116366
13:146211073|146212596	exon	0.321528
13:146257331|146269532	exon	0.0967001
13:146263456|146274001	exon	0.0974473
13:1464115|1467192	exon	0.193684
13:146421223|146428798	exon	0.0972076
13:146421223|146435567	exon	0.0867478
13:146421223|146438569	exon	0.0862987
13:146924091|146925837	exon	0.197954
13:147814768|147839301	exon	0.106076
13:147817756|147839301	exon	0.11371
13:147819550|147839301	exon	0.110337
13:147837956|147839301	exon	0.286462
13:14841306|14877553	exon	0.121581
13:150533573|150539589	intron	0.104409
13:150539443|150549925	exon	0.0457457
13:150800036|150847269	exon	0.115681
13:151749720|151755737	exon	0.276995
13:151797392|151818699	exon	0.113386
13:151811869|151818699	exon	0.109975
13:1529653|1540269	exon	0.10677
13:156850804|156875670	intergenic_region	0.114033
13:156859072|156891152	intergenic_region	0.0965965
13:156861129|156875670	intergenic_region	0.13622
13:157383001|157384870	exon	0.200633
13:157429171|157436827	exon	0.213705
13:157615688|157620327	exon	0.125512
13:157622608|157622950	exon	0.225165
13:158599501|158601951	exon	0.437248
13:158683519|158686017	exon	0.13313
13:158685847|158688234	exon	0.143393
13:158702652|158706746	exon	0.157111
13:160189396|160204381	exon	0.0572844
13:165830313|165845973	exon	0.112959
13:165850549|165891486	exon	0.083336
13:165853872|165891486	exon	0.0856702
13:165965538|165984844	exon	0.108084
13:167824035|167842322	exon	0.138021
13:173530573|173566283	intergenic_region	0.159151
13:17582876|17587193	exon	0.145482
13:17582876|17593554	intron	0.127598
13:17582876|17602712	exon	0.114539
13:17612080|17618646	exon	0.148926
13:17661635|17661821	exon	0.873139
13:179314546|179316673	exon	0.158858
13:180606799|180638334	exon	0.0765135
13:180606799|180641372	exon	0.0726422
13:180658354|180660258	exon	0.221457
13:180658354|180663950	exon	0.149684
13:182167978|182173969	exon	0.0928062
13:182173765|182173969	exon	0.857268
13:18515099|18518523	exon	0.109081
13:18526605|18529971	exon	0.159331
13:18697128|18701877	exon	0.128557
13:189153678|189155128	exon	0.19655
13:189160834|189161341	exon	0.126353
13:189297186|189305963	exon	0.104583
13:189505179|189528484	exon	0.0568759
13:189505179|189541330	exon	0.0555579
13:189505179|189544139	exon	0.0624102
13:192380631|192389616	exon	0.1225
13:192412913|192414157	exon	0.331639
13:19310574|19311005	exon	0.17076
13:19401276|19405826	exon	0.084054
13:194843738|194859114	exon	0.0582395
13:195361319|195364404	exon	0.200344
13:195361319|195365295	exon	0.206005
13:195370476|195371826	exon	0.194836
13:195370476|195375057	exon	0.130239
13:195579179|195579471	exon	0.915451
13:196108009|196121374	exon	0.0562131
13:19614009|19620366	exon	0.271841
13:196147504|196160248	exon	0.119204
13:196159091|196160248	exon	0.0620953
13:196271083|196273952	exon	0.12313
13:196296302|196297455	exon	0.299942
13:19630228|19635663	exon	0.129362
13:19648665|19650634	exon	0.21377
13:196945758|196947295	exon	0.102327
13:197030438|197031113	exon	0.103283
13:197054745|197067577	exon	0.0624357
13:197055405|197067577	exon	0.0695553
13:197148771|197151492	exon	0.123502
13:197153999|197155841	exon	0.139542
13:197174624|197177241	exon	0.754021
13:197371647|197372023	exon	0.749218
13:197401675|197404484	exon	0.120271
13:198111616|198113589	exon	0.132329
13:198415894|198442601	exon	0.0968118
13:199922484|199926019	exon	0.257831
13:199943264|199949594	exon	0.0879597
13:199953987|199958845	exon	0.0741889
13:199956007|199958845	exon	0.0854292
13:200012496|200018021	intron	0.110607
13:200012507|200018021	intron	0.109528
13:200015260|200023406	exon	0.115274
13:200017893|200020785	exon	0.130817
13:200017893|200023406	exon	0.120734
13:200020688|200023406	exon	0.12548
13:200020688|200025874	exon	0.12226
13:200025571|200025874	exon	0.739579
13:200704929|200731785	intron	0.125122
13:200707866|200718953	exon	0.131387
13:200707866|200731785	exon	0.125215
13:200717819|200742575	exon	0.131297
13:200731731|200759988	exon	0.118059
13:201032394|201067154	intron	0.0493484
13:201040327|201067154	intron	0.0506241
13:201043326|201068601	intron	0.054514
13:201043326|201121879	intron	0.0597715
13:201067069|201068601	intron	0.126029
13:201067069|201121879	exon	0.0642958
13:202796617|202807630	exon	0.101884
13:202806712|202807630	exon	0.305948
13:202809350|202813718	exon	0.228656
13:202827128|202827455	exon	0.683339
13:202843807|202851505	exon	0.105174
13:202855455|202855936	exon	0.554318
13:202865202|202875571	exon	0.102701
13:202874107|202875571	exon	0.191712
13:203057197|203088031	exon	0.0890967
13:203086953|203088031	exon	0.0956384
13:204825458|204826392	exon	0.0838952
13:206168639|206184025	exon	0.0716521
13:206595223|206612556	exon	0.10044
13:206612453|206626785	exon	0.0462354
13:206986084|206990757	exon	0.137602
13:207997969|207998161	exon	0.678941
13:208153446|208153985	intron	0.0187594
13:208153446|208156323	intron	0.0470906
13:21697536|21717767	exon	0.154735
13:21762720|21781212	exon	0.100512
13:22169428|22172775	intron	0.0937122
13:22209224|22219312	exon	0.1025
13:22216776|22239729	exon	0.113624
13:23039894|23076853	exon	0.0973055
13:23293716|23296160	intron	0.0779707
13:23319029|23322097	exon	0.0658647
13:23774623|23778566	exon	0.113983
13:23774623|23781254	exon	0.155054
13:2462216|2466993	exon	0.103951
13:2500016|2500767	exon	0.281759
13:25391334|25398939	exon	0.0416851
13:25565162|25580092	exon	0.0976418
13:25579844|25610799	exon	0.0852108
13:25610672|25635155	exon	0.0554017
13:25706237|25715600	exon	0.0636986
13:25708751|25715600	exon	0.0571965
13:25900980|25904944	exon	0.0892003
13:26049210|26055264	exon	0.0761937
13:26061469|26063576	exon	0.106119
13:26076413|26091129	intergenic_region	0.0700083
13:26106926|26109530	intergenic_region	0.0796699
13:26160701|26161417	exon	0.31642
13:26160701|26169083	exon	0.262082
13:26259538|26259858	exon	0.38232
13:26364791|26365617	intergenic_region	0.09274
13:26682837|26686462	exon	0.212444
13:27669986|27676831	exon	0.0946472
13:27688725|27692457	exon	0.103251
13:2806687|2816507	exon	0.101758
13:28186007|28186499	exon	0.403836
13:28803826|28804775	exon	0.242661
13:28871682|28873176	exon	0.1958
13:28871682|28881814	exon	0.111551
13:29080531|29084355	exon	0.0635008
13:29428388|29431659	exon	0.100537
13:2943236|2943437	exon	0.954752
13:2943236|2946847	exon	0.0915468
13:2981756|2983349	exon	0.176527
13:2981756|2988731	exon	0.124221
13:29898476|29901609	exon	0.110811
13:29898476|29925370	exon	0.133572
13:29901475|29916530	exon	0.192336
13:29901475|29925370	exon	0.14306
13:29915862|29916530	exon	0.919137
13:29944690|29960782	exon	0.11546
13:29953610|29960782	exon	0.127882
13:30110846|30113591	exon	0.145524
13:30263943|30266907	exon	0.248753
13:30424846|30431494	exon	0.065282
13:30431233|30431494	exon	0.817821
13:30431233|30445612	exon	0.0619914
13:30431233|30455975	exon	0.0738288
13:30431233|30473996	exon	0.0681796
13:30472205|30512528	exon	0.075298
13:30472205|30524999	exon	0.0782797
13:30495982|30498307	exon	0.164423
13:30495982|30512528	exon	0.0706264
13:30495982|30524999	exon	0.0771195
13:30498194|30512528	exon	0.0595504
13:30500711|30524999	exon	0.072693
13:30503366|30512528	exon	0.0656446
13:30503366|30524999	exon	0.0784333
13:30503366|30564659	exon	0.0838282
13:30512469|30524999	exon	0.0866885
13:30512469|30547685	exon	0.0959899
13:30516967|30524999	exon	0.0806477
13:30516967|30547685	exon	0.0964829
13:30516967|30555481	exon	0.0937951
13:30516967|30564659	exon	0.0852693
13:30522328|30524999	exon	0.0967043
13:30524874|30547685	exon	0.10675
13:30533735|30564659	exon	0.0898872
13:30544508|30547685	exon	0.132133
13:30544508|30555481	exon	0.104321
13:30544508|30564659	exon	0.0839494
13:30681584|30685382	exon	0.0939712
13:30681584|30744517	exon	0.130931
13:30729707|30744517	exon	0.0996202
13:31573092|31575948	exon	0.116882
13:31604187|31613159	exon	0.0989819
13:31673546|31676127	exon	0.194408
13:31673546|31683772	exon	0.141602
13:31682729|31683772	exon	0.944731
13:31682729|31699415	exon	0.112613
13:31891050|31891384	exon	0.591683
13:31891050|31894444	exon	0.166887
13:31892691|31901336	exon	0.154531
13:32460816|32478114	intron	0.185117
13:32471840|32478114	exon	0.211473
13:32548617|32551325	exon	0.156371
13:32554728|32560025	exon	0.152969
13:32559768|32563493	exon	0.14671
13:32559768|32569679	exon	0.0975952
13:32562640|32563493	exon	0.129611
13:32661825|32662162	intron	0.218293
13:33862062|33864970	exon	0.202039
13:33880624|33882569	exon	0.0976046
13:34340389|34341705	exon	0.291167
13:34396257|34402773	exon	0.0819367
13:34769748|34772250	exon	0.238192
13:34779561|34780761	exon	0.188926
13:34799994|34814973	exon	0.109138
13:34824030|34825924	exon	0.226829
13:34831968|34834806	exon	0.147643
13:34856160|34882541	exon	0.185828
13:34876368|34882541	exon	0.194845
13:34882055|34882541	exon	0.646462
13:35084780|35101407	exon	0.137588
13:35224863|35232782	exon	0.0961053
13:35224863|35240738	exon	0.0843134
13:38450278|38452513	exon	0.163548
13:38465867|38472179	exon	0.225047
13:38538687|38545830	exon	0.159198
13:38540108|38545830	exon	0.134004
13:38541875|38545830	exon	0.156409
13:39412846|39414598	exon	0.159059
13:39468507|39468774	exon	0.655686
13:39468507|39471302	exon	0.148052
13:39470287|39482980	exon	0.102074
13:39471074|39486529	exon	0.110202
13:39498591|39503860	exon	0.147488
13:4115487|4120836	exon	0.460068
13:4115487|4151112	exon	0.121728
13:4115487|4175247	exon	0.106812
13:4253500|4294165	exon	0.0977356
13:43269743|43314110	intergenic_region	0.0916469
13:43778451|43805517	exon	0.0813308
13:4407150|4462661	exon	0.143231
13:46987049|46989304	exon	0.105763
13:46987049|47002023	exon	0.108541
13:48930998|48960285	exon	0.12888
13:50461899|50462859	exon	0.435898
13:50643756|50651009	exon	0.0869818
13:52433336|52439436	exon	0.46093
13:52433336|52446046	exon	0.504163
13:53090589|53106944	exon	0.0745443
13:5347922|5389067	exon	0.285909
13:5347922|5393008	intergenic_region	0.306587
13:5387101|5393008	intergenic_region	0.605825
13:54119777|54173527	exon	0.0947333
13:54139188|54144154	exon	0.131038
13:61230216|61238317	exon	0.142388
13:61681808|61687986	exon	0.141835
13:6340876|6347046	exon	0.13815
13:6431373|6485951	exon	0.125724
13:65723023|65724436	exon	0.190968
13:65821890|65830407	exon	0.279208
13:65823806|65830407	exon	0.271879
13:66114472|66116302	exon	0.244798
13:66126761|66130157	intron	0.0857035
13:66493801|66495580	exon	0.249178
13:67437822|67517641	exon	0.0687129
13:67738558|67778446	exon	0.0764564
13:68595603|68599780	exon	0.169583
13:68595603|68602058	exon	0.147477
13:68599627|68611602	exon	0.102376
13:68611370|68611602	exon	0.900489
13:68820770|68821056	exon	0.662822
13:68846781|68855419	exon	0.123453
13:69039990|69043142	exon	0.240464
13:6930900|6931470	exon	0.519617
13:6930900|6933794	exon	0.169806
13:7021801|7053012	exon	0.0739456
13:70366673|70372547	exon	0.0833801
13:70406477|70408175	exon	0.150106
13:71406117|71407910	exon	0.114861
13:71719658|71720414	exon	0.209861
13:71794794|71797638	exon	0.0853236
13:71794794|71811678	intron	0.0624037
13:71896438|71897752	exon	0.104264
13:71897446|71897752	exon	0.89116
13:72116572|72118925	exon	0.111963
13:73294632|73295032	intron	0.318544
13:73800008|73803519	exon	0.159664
13:73844884|73854861	exon	0.156513
13:73852451|73854080	exon	0.432179
13:74780831|74790021	exon	0.133549
13:74981093|74992069	exon	0.101972
13:74991933|74998162	exon	0.201212
13:75331671|75336899	exon	0.113782
13:75615215|75616395	exon	0.228647
13:75615215|75645292	exon	0.169482
13:75615215|75652667	exon	0.162182
13:77017884|77033590	exon	0.141071
13:77056559|77075075	exon	0.135409
13:77068767|77075075	exon	0.18835
13:77255800|77289518	exon	0.100583
13:77329662|77349444	exon	0.115979
13:77334366|77354110	exon	0.125127
13:77614171|77621218	exon	0.0626651
13:78890056|78898114	exon	0.146011
13:79490411|79496843	exon	0.0971227
13:82256891|82261474	exon	0.169074
13:82256891|82274534	exon	0.124177
13:82256891|82285635	exon	0.12907
13:82953747|82958345	exon	0.102437
13:82968536|82986053	exon	0.0787626
13:83074007|83079947	intergenic_region	0.236979
13:83116476|83125633	exon	0.142126
13:83143347|83144616	exon	0.210624
13:83143347|83147313	exon	0.140684
13:83150017|83152060	exon	0.158306
13:83151533|83152060	exon	0.438949
13:83156797|83160799	exon	0.19756
13:83159181|83160799	exon	0.280611
13:83180874|83190207	exon	0.171737
13:83377571|83384872	exon	0.133979
13:84675533|84724632	intergenic_region	0.10593
13:89308951|89313705	exon	0.0879323
13:89423754|89424993	exon	0.193504
13:89427501|89447329	exon	0.107186
13:90108498|90137838	exon	0.0964507
13:90776529|90780099	exon	0.133412
13:90798827|90802075	exon	0.112499
13:90836744|90839245	exon	0.133792
13:91310020|91314586	exon	0.150547
13:94310914|94312044	exon	0.211724
13:94319174|94320360	exon	0.238155
13:94336123|94338366	exon	0.114183
13:95472307|95476811	exon	0.207387
13:95472307|95504134	exon	0.0727147
13:95611482|95612850	intron	0.164524
13:95696483|95703536	exon	0.169832
13:95698444|95703536	exon	0.165802
13:95702963|95709483	exon	0.135385
13:95766107|95775714	exon	0.107093
13:96343946|96378417	intergenic_region	0.0926346
13:96377138|96378417	exon	0.204638
13:96819093|96819704	exon	0.433077
13:97912254|97913066	exon	0.2472
13:97912254|97995384	exon	0.142839
14:101502778|101508237	intergenic_region	0.19402
14:103433785|103438960	exon	0.126111
14:103437186|103438960	exon	0.361118
14:103437186|103446610	exon	0.191748
14:103551372|103561257	exon	0.135866
14:103551372|103564282	exon	0.13482
14:103551372|103569632	exon	0.13147
14:103553553|103564282	exon	0.136077
14:103569503|103610402	exon	0.176479
14:103572256|103579176	exon	0.171887
14:103786019|103796836	exon	0.149974
14:104037575|104039254	exon	0.189158
14:104064308|104070594	exon	0.184993
14:104443916|104497318	exon	0.152075
14:104448145|104455771	exon	0.165737
14:104811485|104815865	exon	0.183181
14:105160374|105167488	exon	0.12752
14:105458770|105460324	exon	0.516788
14:105787875|105788384	intron	0.39163
14:105787886|105788384	exon	0.379208
14:105866977|105902806	exon	0.170509
14:105893635|105902806	exon	0.192902
14:105901068|105912720	exon	0.130707
14:106711514|106715843	intergenic_region	0.0473845
14:106768146|106773252	exon	0.157067
14:106955287|106978586	exon	0.119647
14:106961380|106978586	exon	0.110643
14:107000193|107009646	exon	0.0757232
14:107425005|107440697	intergenic_region	0.140024
14:107993201|108013871	exon	0.120565
14:107993201|108023548	exon	0.117629
14:108009637|108013871	exon	0.224456
14:108023353|108023548	exon	0.994327
14:108094437|108099200	exon	0.139107
14:110851852|110854151	exon	0.124646
14:110981135|110982816	intron	0.176005
14:111316198|111335053	exon	0.148407
14:111320500|111320913	intron	0.486442
14:112000621|112002574	exon	0.316046
14:112015616|112016856	exon	0.269749
14:112495835|112514724	exon	0.284559
14:112705127|112714985	exon	0.289681
14:112711277|112712035	exon	0.572273
14:112711277|112714985	exon	0.312908
14:112836925|112838173	exon	0.167545
14:112836925|112844150	exon	0.131614
14:112981467|112990508	exon	0.189029
14:112981467|113006500	exon	0.187678
14:113026959|113036980	exon	0.238684
14:113059622|113063191	exon	0.286685
14:113324385|113343897	intron	0.174304
14:113409857|113410175	exon	0.567606
14:113680007|113699582	exon	0.134824
14:11389869|11390048	exon	0.757139
14:114323609|114323885	exon	0.699054
14:114831145|114842877	exon	0.085166
14:120987021|120989214	exon	0.371691
14:120993166|120996812	exon	0.234098
14:121310320|121318744	exon	0.179217
14:121310320|121320413	exon	0.16886
14:121316588|121318744	exon	0.298994
14:121316588|121320413	exon	0.209685
14:121439212|121439774	exon	0.522885
14:12221336|12222045	exon	0.0156943
14:122544572|122558010	exon	0.139164
14:122800310|122803915	exon	0.095237
14:122924723|122936073	exon	0.410109
14:123067285|123068586	exon	0.239889
14:123423852|123473893	exon	0.130665
14:124476703|124479066	exon	0.146536
14:124490594|124491817	exon	0.305511
14:124510110|124510805	intergenic_region	0.598326
14:124656262|124665397	exon	0.0665176
14:124664010|124665397	exon	0.252726
14:124868787|124896623	exon	0.0612335
14:125166873|125172090	exon	0.159342
14:125166873|125175655	exon	0.138349
14:125166873|125181216	exon	0.103435
14:125184324|125188721	exon	0.116555
14:125707566|125716203	exon	0.104986
14:12785630|12794559	exon	0.16202
14:128067405|128104855	intergenic_region	0.164418
14:128103247|128104855	exon	0.618661
14:12826402|12837511	exon	0.0951797
14:128384774|128396536	exon	0.0821812
14:128729497|128730587	exon	0.279694
14:128973895|128980222	exon	0.1094
14:128989157|128998804	exon	0.117496
14:128997093|128998804	exon	0.193869
14:129064959|129066036	exon	0.0552962
14:129529048|129529452	exon	0.712465
14:129639012|129643282	exon	0.132162
14:129645700|129655287	exon	0.139855
14:129647376|129664796	exon	0.147917
14:129676706|129679211	exon	0.180537
14:129793503|129798064	exon	0.126522
14:129793503|129801497	intergenic_region	0.178124
14:131201284|131207647	exon	0.18795
14:131238819|131250522	exon	0.0982377
14:131238819|131261017	exon	0.100168
14:131238819|131262177	exon	0.1067
14:131495285|131576631	exon	0.0704703
14:131498382|131560323	exon	0.0737007
14:131556704|131576631	exon	0.0800081
14:131557993|131576631	exon	0.0713824
14:131560094|131560323	exon	0.695404
14:131594118|131594386	exon	0.437625
14:131734687|131749855	exon	0.0363502
14:131808327|131809635	exon	0.678751
14:131989399|131994658	exon	0.0781269
14:131989399|132000084	exon	0.0741333
14:131989399|132001995	exon	0.0752937
14:131989399|132008878	exon	0.0650616
14:131994533|132001995	exon	0.0899513
14:133323002|133364036	exon	0.0380277
14:133492913|133495297	exon	0.179402
14:133810299|133813901	exon	0.145311
14:134162877|134170777	exon	0.0682483
14:134280157|134282673	exon	0.381406
14:134281823|134282673	exon	0.944793
14:135105256|135110444	exon	0.0396509
14:135110370|135119581	exon	0.0526506
14:136258011|136271400	exon	0.0543334
14:136267349|136271400	exon	0.0686807
14:136274382|136285139	exon	0.0620921
14:136307328|136335070	exon	0.060065
14:136389553|136392871	exon	0.0503257
14:136734384|136738577	exon	0.0779431
14:139089180|139090191	exon	0.240769
14:14989270|14992789	exon	0.100633
14:14989270|14998854	exon	0.0929712
14:14989270|15001827	exon	0.0979356
14:15015583|15018782	exon	0.155624
14:15382682|15459947	exon	0.0700701
14:15459820|15528827	exon	0.0669247
14:15908256|15926818	exon	0.119958
14:19327141|19338481	intergenic_region	0.0628721
14:20020705|20027094	exon	0.0849827
14:20116799|20116974	exon	0.988585
14:20168415|20178440	exon	0.12897
14:20168415|20203263	exon	0.0971982
14:20178343|20189932	exon	0.100574
14:20178343|20191373	exon	0.101126
14:20214951|20222118	exon	0.12002
14:20214951|20238937	exon	0.11625
14:20215236|20238937	exon	0.111392
14:20221955|20238937	exon	0.121311
14:20221955|20282065	exon	0.12199
14:20270674|20282065	exon	0.169334
14:20281913|20298983	exon	0.138569
14:22627732|22628176	exon	0.219208
14:22675136|22676397	exon	0.0950326
14:23307394|23307622	exon	0.56
14:23346047|23353660	exon	0.0922293
14:23351791|23353660	exon	0.215043
14:23351791|23359125	exon	0.12908
14:24746531|24756823	intergenic_region	0.131945
14:249923|278038	intron	0.0347681
14:28122866|28123179	exon	0.535075
14:28129329|28142370	exon	0.0676569
14:28137986|28149282	exon	0.0540932
14:28137986|28153788	exon	0.0520883
14:28770295|28770442	exon	0.802466
14:28826039|28827310	intron	0.0740595
14:29197788|29198724	exon	0.589911
14:29237697|29246014	exon	0.0462152
14:29273521|29290551	exon	0.0899604
14:29312415|29317009	exon	0.100568
14:29444013|29445557	exon	0.341589
14:29445336|29445557	exon	0.901775
14:29595810|29597059	exon	0.15349
14:29673474|29684479	exon	0.0850627
14:29673474|29710591	exon	0.0811991
14:29674052|29689007	exon	0.0855686
14:29689597|29693488	exon	0.0757191
14:29689597|29696108	exon	0.0818665
14:29689597|29707757	exon	0.0787322
14:29689597|29716650	exon	0.0678636
14:30246800|30252281	exon	0.322078
14:30369234|30371552	exon	0.203018
14:30929859|30936150	exon	0.0864585
14:30933737|30936150	exon	0.0984194
14:31091335|31091801	exon	0.369677
14:31522527|31527471	exon	0.195247
14:31524008|31527471	exon	0.144995
14:31602366|31614417	intron	0.122416
14:31692885|31716076	exon	0.0714979
14:31692885|31720137	exon	0.0877492
14:31819772|31823452	exon	0.110074
14:31987899|31991927	exon	0.144758
14:31987899|32000639	exon	0.0956626
14:32670161|32697940	exon	0.110062
14:32676383|32681071	exon	0.142344
14:32680443|32699910	exon	0.120624
14:32698567|32701663	exon	0.182726
14:32709878|32734205	exon	0.103355
14:32734055|32737056	exon	0.174152
14:34516318|34524306	intergenic_region	0.0450449
14:36101382|36101619	exon	0.979962
14:36366007|36377619	exon	0.142152
14:37526132|37526344	intergenic_region	0.00319457
14:39253307|39261600	exon	0.165461
14:39401661|39423474	exon	0.12786
14:39500094|39508032	exon	0.111799
14:39728910|39778580	exon	0.194703
14:40098524|40101523	exon	0.210527
14:40502326|40502723	exon	0.802254
14:40712179|40715025	exon	0.19204
[truncated: 14,948 more rows]

## Sheet: Fig. 2g
Fig. 2g The reverse complementary matches (RCMs) in the flanking sequences of back-splice junction (BSJ) sites of exonic circRNAs.
Type	Num	Percentage
SINE	10115	0.877201
LINE	297	0.0257567
Simple_repeat	1007	0.0873298
LTR	3	0.000260168
Low_complexity	103	0.00893244
DNA	6	0.000520336

## Sheet: Fig. 3a
Fig. 3a Volcano plot of DECs.
circRNA ID	logFC	P Value
8:5919976|5958222	-9.20028	0.0710948
16:43997828|44055338	-9.16491	0.0156916
2:139698624|139736914(KLHL3)	-9.12402	0.00261215
8:96833216|96845587(LARP1B)	-9.02812	0.0171738
4:2792392|2810920(PTK2)	-8.99332	0.00303186
9:91034272|91063050	-8.98336	0.078093
3:38470924|38472523(CREBBP)	-8.94159	0.0179397
3:6981006|6988833(CEP20)	-8.85965	0.00784456
11:4615097|4652306(USP12)	-8.79216	0.0087118
18:38826704|38843265(DPY19L1)	-8.74965	0.00118554
14:85924102|85930515	-8.71908	0.0264653
10:15051106|15053287(AHCTF1)	-8.66605	0.0230176
8:78122833|78125225(LRBA)	-8.58522	0.0484627
6:87615275|87651331	-8.5605	0.0954259
8:135295269|135296000	-8.5483	0.0514164
1:129659979|129662208(MGA)	-8.54298	0.0264888
4:123957581|123998502(CCDC18)	-8.52079	0.0294017
10:32862723|32870103(UBAP2)	-8.44663	0.0289663
AEMK02000682.1:262604|278294	-8.43274	0.062478
X:88089031|88091886	-8.43219	0.11583
2:136501203|136508938(PPP2CA)	-8.43188	0.0335701
9:107942182|107943187(NRCAM)	-8.42668	0.0302702
8:16726255|16755944(ADGRA3)	-8.42131	0.0334939
5:64097407|64098536	-8.39699	0.121267
2:86965051|86968676(AP3B1)	-8.3816	0.0352881
2:48999102|49020698	-8.37322	0.125553
13:120931036|120933597	-8.36787	0.126499
15:128371748|128420709(RHBDD1)	-8.36265	0.0395563
9:36769325|36777264	-8.34828	0.0369952
4:111415063|111433006(FAM102B)	-8.33562	0.040702
17:34790538|34795577	-8.31441	0.133985
4:105608968|105662329	-8.31141	0.0739526
1:22352136|22363099(HIVEP2)	-8.29853	0.0459737
11:24857303|24858237(DGKH)	-8.27913	0.0385989
8:101888560|101915158	-8.27659	0.139447
4:98182413|98182776	-8.22954	0.145093
3:113268078|113324246	-8.21253	0.0190953
12:59296805|59308104	-8.20394	0.0836515
9:118014576|118051337(COP1)	-8.17321	0.0433208
6:82337837|82340051	-8.1621	0.0865245
13:19614009|19616542	-8.14884	0.0871856
15:93205480|93243693	-8.14555	0.0944672
12:23185205|23207188	-8.12731	0.0961922
4:122875381|122897031	-8.12092	0.158075
1:169542723|169559446	-8.11961	0.0528683
3:113309399|113324246	-8.11705	0.0911096
15:117659530|117665522	-8.11701	0.158792
9:104960017|104984915(KMT2E)	-8.1078	0.0259309
14:54582074|54587908	-8.08876	0.16585
17:11844341|11888663	-8.0798	0.163702
13:121588580|121596427(KLHL24)	-8.07757	0.0244247
13:121657053|121670622	-8.07093	0.093299
9:93295752|93299321(CROT)	-8.05872	0.0232579
14:135053658|135056973	-8.05792	0.166669
6:120005203|120009916	-8.0503	0.167615
14:114097081|114196740	-8.03043	0.170895
15:54350524|54357745	-8.02578	0.114009
15:76257717|76257937	-8.02529	0.171829
15:44215601|44241240	-8.02342	0.172323
7:77823114|77827032	-8.01862	0.114666
6:23345402|23353759	-8.01215	0.059612
17:39197685|39213719	-8.00631	0.108114
5:34018844|34020069	-8.00316	0.112963
6:17352018|17379293	-7.99962	0.116408
1:270050053|270054710	-7.99218	0.176077
14:48248751|48256127	-7.98694	0.101412
17:1349987|1373924	-7.98284	0.17734
1:169482790|169542820	-7.9774	0.0529627
X:122353945|122363088	-7.9738	0.178651
5:79620408|79651318	-7.96497	0.103192
3:37566454|37571134	-7.95427	0.10411
7:60712543|60714689	-7.9373	0.114412
14:9478895|9498411	-7.92388	0.0641715
18:40685239|40687168	-7.92221	0.106609
15:132587331|132595859	-7.91319	0.136238
18:55401973|55403286	-7.91133	0.124707
12:37636936|37671584	-7.90011	0.186974
1:190326744|190326894	-7.90011	0.186984
7:68412590|68414400	-7.89301	0.187613
15:71385537|71385983	-7.89082	0.110715
14:23156332|23183466	-7.89063	0.188065
15:76207329|76258305	-7.86907	0.190666
1:253980692|253981779	-7.86492	0.0633431
14:104420117|104472745	-7.85829	0.19238
12:34831457|34835918	-7.85799	0.129984
1:209376189|209407691	-7.85763	0.19667
1:189433988|189463568	-7.85729	0.192686
10:12652205|12660660	-7.84796	0.197613
1:119505796|119516561	-7.8413	0.060389
7:4672137|4679086	-7.83918	0.113556
5:61760916|61767295	-7.8387	0.194863
2:142405144|142406328(HARS2)	-7.83823	0.0331198
8:72647759|72664721	-7.83487	0.195299
1:112973293|112974578	-7.82775	0.115445
10:44928914|44954321	-7.82706	0.0623362
6:91603895|91605991(ZMYM4)	-7.82589	0.0311148
10:598810|649528	-7.82318	0.114728
5:7649180|7660229	-7.81681	0.197933
7:113544990|113557219	-7.80187	0.199746
2:147845678|147846239	-7.78071	0.201936
1:96453516|96465249	-7.77973	0.137417
1:16299708|16307993	-7.77593	0.137477
15:106346274|106348475	-7.77379	0.150512
6:109519761|109524599	-7.77172	0.202864
13:206167156|206190153	-7.77087	0.134656
4:30105745|30158275	-7.76785	0.135773
1:253179680|253190897	-7.76719	0.118921
5:96961432|96975632	-7.76217	0.134922
12:40208079|40217764(CCT6B)	-7.76021	0.0153034
11:49830934|49846241	-7.76005	0.0646985
5:33533423|33545826	-7.75725	0.121854
10:59913525|59918554	-7.7523	0.120498
1:180536096|180552016	-7.7488	0.206076
3:114743498|114765885	-7.74745	0.206238
15:56099623|56117368	-7.734	0.12354
9:51880421|51883916	-7.73265	0.207682
14:76216343|76222147	-7.72625	0.134069
8:97000313|97005065	-7.72481	0.208274
6:58178665|58188371	-7.72217	0.208378
14:112987746|112990508	-7.71944	0.0684483
15:67101583|67116547	-7.71822	0.139339
5:42814872|42826288	-7.70669	0.210505
1:158261841|158264523	-7.69639	0.0773506
1:158985539|158988560	-7.69482	0.134017
16:22609253|22667557	-7.69279	0.211462
7:67576364|67580251	-7.69077	0.0751804
18:45769011|45774951	-7.68875	0.0737022
8:80787216|80841138	-7.68789	0.12655
4:125556186|125567874	-7.68458	0.21253
13:86452535|86471251(PLOD2)	-7.68199	0.0338887
15:126208321|126226750	-7.67974	0.0819301
X:83543725|83549491	-7.67924	0.213212
11:7016916|7032004	-7.6782	0.217879
13:117742145|117749582	-7.66666	0.125812
X:106836290|106845917	-7.66579	0.214282
5:5890224|5898852	-7.65826	0.21469
5:23950003|23977041	-7.65796	0.214695
1:179957822|179958477	-7.65486	0.138213
9:881885|915468(STK33)	-7.65365	0.0386028
14:77725911|77733586	-7.65235	0.215439
1:18943918|18978518	-7.63517	0.128134
3:1277701|1300791	-7.63499	0.217667
3:114420084|114420251	-7.63492	0.128189
5:103201167|103218141	-7.6329	0.150343
11:5587551|5608636	-7.63211	0.131031
13:43843931|43866961	-7.63081	0.129865
6:159936873|159939971	-7.62988	0.14984
12:42888795|42889190	-7.62793	0.218441
1:242815932|242822693	-7.62577	0.150642
3:54707686|54726541	-7.61903	0.21952
9:72483011|72495350	-7.6147	0.12967
1:90203529|90238411	-7.61344	0.129814
10:25548341|25569802	-7.61214	0.220304
3:122118085|122200101	-7.61116	0.220348
2:147613386|147618667	-7.60569	0.130379
X:94641464|94658620	-7.60492	0.221137
3:22660735|22666364	-7.60397	0.0869076
13:99973111|99974090	-7.60024	0.221688
1:64201816|64242361	-7.5962	0.221936
2:147509520|147539236	-7.59521	0.222033
5:68055984|68098015	-7.59519	0.130853
2:20122342|20170767	-7.59407	0.13333
7:37922045|37924159	-7.5925	0.0756782
6:52826986|52829147	-7.59052	0.131883
1:50644883|50663384	-7.58993	0.0719903
14:20281913|20323815	-7.58676	0.223428
10:46475198|46489946	-7.58482	0.131942
12:22206539|22208508	-7.58228	0.0770912
5:61345931|61351195	-7.58224	0.223851
12:55616729|55617376	-7.58224	0.223884
3:79072802|79110848	-7.58139	0.133312
10:48738890|48747553	-7.58102	0.143838
16:47656892|47681605	-7.57777	0.157068
8:1730681|1732481	-7.57316	0.225193
2:119795101|119798366	-7.57316	0.225219
9:2241756|2245860	-7.5725	0.0714563
13:46581983|46588424	-7.57244	0.259496
6:115711237|115760548	-7.56971	0.225364
18:44849544|44903054	-7.56302	0.225927
11:45275924|45312443	-7.56302	0.22594
15:66715703|66719164	-7.56078	0.226227
17:39157841|39169959	-7.55718	0.0895318
2:147609719|147616124	-7.55482	0.226988
10:24768866|24779098	-7.55479	0.226836
6:88952418|88953241	-7.55305	0.152044
2:79691211|79693839	-7.55226	0.0733044
2:10075620|10075910	-7.5502	0.227523
11:32709363|32764473	-7.5502	0.227545
2:142406868|142407330	-7.54944	0.135917
3:114749184|114755035	-7.54481	0.0786263
X:122348586|122351452	-7.54295	0.15856
16:4075999|4079598	-7.5397	0.228412
12:46306715|46307286	-7.52687	0.229604
5:58615983|58616411	-7.52498	0.229738
10:52338386|52355962	-7.52272	0.136424
4:3172175|3184987	-7.52167	0.136593
2:29713213|29724489	-7.52139	0.230152
10:20060944|20078273	-7.5187	0.0828043
14:49463681|49463832	-7.51743	0.230827
14:65691590|65700068	-7.51214	0.231248
6:96830163|96838123	-7.51194	0.231265
3:122178574|122181800	-7.51194	0.231302
6:101570971|101639695	-7.51062	0.15763
13:197195094|197198086	-7.50826	0.231634
6:117942103|117948715	-7.50739	0.137426
7:68514625|68565356	-7.50034	0.137816
8:807243|813826	-7.49858	0.081684
13:189312305|189318261	-7.4921	0.23305
11:1002755|1004282	-7.49034	0.233396
9:126322324|126322690	-7.48904	0.141684
8:91421539|91430668	-7.48874	0.233813
14:104131882|104152190	-7.4872	0.233798
2:130980339|130989275	-7.4858	0.233947
12:11115157|11119957	-7.48271	0.234254
16:47863435|47883657	-7.4809	0.234276
2:85620192|85622854	-7.47613	0.152519
13:117469104|117484972(GNB4)	-7.47328	0.0496485
4:111151356|111151658	-7.4725	0.235336
3:16320466|16328040	-7.46642	0.142835
1:16337729|16341714	-7.46592	0.235996
4:41994783|41995496	-7.46439	0.235994
4:37426857|37443006	-7.46221	0.14002
16:18238900|18291592	-7.46088	0.236366
12:585722|585916	-7.46088	0.236377
12:48369268|48369964	-7.4597	0.0901192
8:4173330|4173521	-7.45639	0.16405
AEMK02000258.1:54214|56796	-7.45363	0.13395
1:110718310|110719355	-7.44785	0.243073
3:53237779|53237939	-7.44749	0.261116
7:32559434|32574773	-7.44583	0.237893
3:40469709|40510377	-7.44552	0.237978
4:77414568|77414920	-7.4446	0.238098
9:116118641|116125397	-7.44377	0.238395
6:138880004|138914194	-7.4415	0.0786537
7:112641975|112645192	-7.44059	0.160899
4:36796977|36813802	-7.44009	0.144229
6:166971305|166989483	-7.4349	0.089781
14:121401240|121410532	-7.43461	0.239103
18:47422680|47452919	-7.43256	0.239384
8:74358626|74370289	-7.43184	0.239572
10:26180874|26212847	-7.42894	0.239686
13:34779561|34784879	-7.425	0.143763
11:78693305|78703726	-7.42367	0.240031
18:40259679|40285405	-7.42265	0.240124
13:145591894|145600623	-7.41949	0.240524
X:61691385|61722343	-7.41559	0.240739
2:5264502|5292935	-7.41516	0.092539
11:5932305|5933681	-7.41388	0.240932
18:54318200|54349529	-7.41383	0.143774
5:94348836|94375527	-7.41245	0.165862
1:128273663|128285099	-7.40403	0.241759
2:89359613|89384364	-7.39742	0.242374
10:14043513|14046123	-7.39704	0.144186
5:85193101|85194903	-7.39609	0.144723
3:45235536|45275921	-7.39333	0.242808
9:65844093|65848272	-7.39249	0.24286
4:36796977|36820628	-7.38788	0.148863
6:10805094|10810964	-7.38757	0.164706
10:17400030|17413241	-7.38745	0.243495
15:59162535|59185795	-7.38412	0.243597
1:75285237|75294266	-7.38077	0.24397
7:13850268|13855378	-7.38048	0.148043
11:4620688|4652306	-7.37562	0.250106
13:180619011|180626835	-7.37337	0.145919
3:41952796|41966999	-7.37069	0.245091
12:56055269|56063430	-7.36929	0.245244
1:8949349|8959898	-7.36583	0.16594
18:10316683|10329761	-7.36557	0.282898
13:116619235|116639771	-7.36409	0.161769
5:101568269|101595923	-7.36069	0.245998
15:85346297|85383122	-7.3566	0.246678
2:123355483|123365544	-7.35519	0.172191
6:168773659|168777710	-7.35441	0.284302
13:77325717|77326509	-7.35206	0.247065
17:50814382|50844309	-7.35123	0.24714
5:68093233|68096836	-7.34844	0.252529
14:15442399|15459947	-7.34214	0.147527
6:18075620|18076030	-7.34172	0.247605
7:96455157|96459821	-7.34156	0.253049
12:51625930|51658146	-7.33964	0.248071
6:42361146|42371577	-7.33824	0.247945
13:134558121|134570846	-7.33824	0.247967
1:249967177|249971713	-7.33768	0.160434
1:265977128|265977595	-7.33689	0.168817
15:84092401|84094790	-7.33656	0.248202
1:238082471|238086569	-7.33656	0.24821
7:37701803|37715110	-7.33226	0.248648
12:45141703|45147963	-7.32956	0.20052
13:108978844|108990498	-7.32797	0.0859888
X:48295226|48297247	-7.32735	0.249087
6:129081244|129099377	-7.32593	0.173865
13:179827162|179831189	-7.32267	0.273781
2:508167|509589	-7.32201	0.148803
10:12738033|12744135	-7.32073	0.255288
3:72871099|72888556	-7.31916	0.169192
9:107925497|107925641	-7.31445	0.296881
18:49176501|49179163	-7.31372	0.255894
13:39870679|39875159	-7.31222	0.250295
1:127790682|127803886	-7.31218	0.250277
1:207062965|207102051	-7.31159	0.149664
3:17482035|17482617	-7.30933	0.250777
10:59913525|59914874	-7.30933	0.250808
17:28012054|28021124	-7.30651	0.251062
3:114685738|114703915	-7.30257	0.0882282
12:34998808|35015096	-7.29741	0.251613
3:92761995|92768371	-7.2959	0.175561
2:29420678|29460724	-7.29511	0.153197
1:159289328|159298536	-7.29451	0.252054
11:49307682|49309007	-7.2943	0.153413
12:4379524|4379769	-7.29368	0.252113
3:97488478|97510040	-7.29028	0.151001
5:103106865|103107920	-7.28857	0.252745
6:140375308|140378888	-7.28496	0.253094
1:271397310|271413095	-7.2838	0.25316
2:140061237|140129045	-7.28307	0.153929
8:136887549|136888459	-7.28134	0.253586
3:97047928|97056433	-7.2808	0.165531
1:51402147|51417919	-7.27837	0.253681
12:23704145|23708669	-7.27723	0.253698
17:52355353|52363395	-7.27665	0.151529
1:163743155|163758473	-7.27434	0.0954846
12:14556718|14560474	-7.27212	0.254171
7:68212451|68215565	-7.27209	0.25425
6:82319332|82322110	-7.27209	0.254286
15:47648592|47649115	-7.2712	0.152472
2:147529367|147541928	-7.2704	0.172342
16:50956942|50977601	-7.27013	0.254346
7:98875116|98906985	-7.26732	0.25468
14:101526216|101527127	-7.26679	0.15208
7:52117182|52138494	-7.26675	0.254689
1:272101949|272127308	-7.26616	0.205474
1:90036440|90041679	-7.26366	0.189584
6:158758995|158759941	-7.26348	0.166561
2:149574481|149574643	-7.26215	0.255233
5:38584761|38620824	-7.26185	0.255381
6:79099871|79108480	-7.2593	0.0953116
6:106733902|106752875	-7.25724	0.173283
12:16852933|16868735	-7.25486	0.25596
3:47474368|47500226	-7.2512	0.255969
3:44544594|44547857	-7.2512	0.255973
4:16035643|16078903	-7.24904	0.261828
12:25147520|25149257	-7.24805	0.179706
13:31613050|31613426	-7.24521	0.155406
13:122703175|122712658	-7.2446	0.25659
11:712676|724858	-7.24444	0.156638
1:169462444|169542820	-7.23714	0.257
3:28967114|28988732	-7.23647	0.154629
8:116285423|116294261	-7.23426	0.263139
12:39986359|39991407	-7.23323	0.305468
13:32466924|32506478	-7.22944	0.177532
9:38263652|38283820	-7.22876	0.095847
4:95503981|95505682	-7.22587	0.257959
9:56957485|56973685	-7.22445	0.258107
15:77219097|77226409	-7.2223	0.0841435
5:83752665|83762760	-7.22159	0.258432
6:110728705|110758296	-7.2209	0.258497
12:34980903|35017149	-7.22001	0.258506
3:107143396|107151869	-7.21864	0.258593
3:57467639|57478744	-7.21775	0.176115
3:55437228|55449056	-7.21771	0.198278
1:230250825|230260047	-7.21469	0.258648
4:71936785|71947051	-7.21332	0.0517038
8:69385331|69387201	-7.21322	0.298893
13:28024036|28040627	-7.21322	0.298881
7:48065103|48066585	-7.21268	0.0840134
10:19098554|19114042	-7.21072	0.259205
15:114194690|114202452	-7.20885	0.155566
8:71167561|71176459	-7.20775	0.259722
13:89276695|89310673	-7.20402	0.0971295
13:200012483|200029646	-7.204	0.259988
7:68168858|68204994	-7.20106	0.260004
3:101473926|101476500	-7.19959	0.168785
6:94916096|94919427	-7.19903	0.0842668
5:31388337|31421836	-7.1983	0.168698
1:9873358|9923857	-7.19791	0.1556
2:80282605|80311110	-7.19743	0.168727
7:10120729|10132579	-7.19631	0.176778
X:20878645|20912062	-7.19476	0.105208
4:130714061|130723932	-7.19461	0.260534
13:22146471|22169634	-7.1932	0.155865
2:123376067|123380557	-7.19073	0.260915
13:134868380|134893726	-7.189	0.266783
5:28846156|28849992	-7.18558	0.169612
1:75228135|75257129	-7.1823	0.104247
9:105342003|105375049	-7.18119	0.261607
10:57201061|57212680	-7.18119	0.261619
10:57167881|57236044	-7.17992	0.261642
1:128098556|128120765	-7.17458	0.262166
14:136279166|136288993	-7.16935	0.26259
3:72580460|72606470	-7.16825	0.262577
11:68450305|68454998	-7.16783	0.26272
6:165729761|165749531	-7.16524	0.263069
10:59913601|59919743	-7.16497	0.26301
4:97392346|97394319	-7.16437	0.263005
1:31731076|31738697	-7.16231	0.157615
1:45294213|45294428	-7.15649	0.157585
1:179625093|179625496	-7.15586	0.202909
5:87005518|87020925	-7.15242	0.263622
8:1169137|1185079	-7.14966	0.0898295
9:6847770|6848301	-7.14888	0.264104
15:117631742|117639443	-7.14853	0.158976
5:33544650|33548592	-7.14742	0.264201
13:192380631|192396436	-7.14402	0.158423
18:24706099|24720051	-7.14386	0.264535
2:133418198|133422908	-7.14374	0.264624
11:49386738|49405279	-7.14216	0.185259
10:11797715|11813711	-7.14086	0.2647
6:142553966|142567926	-7.14055	0.264692
1:163469286|163481032	-7.13707	0.305093
3:28409717|28447699	-7.13671	0.171818
8:113907743|113923830	-7.13438	0.214443
6:106750398|106771048	-7.13258	0.159077
12:16156838|16174077	-7.12889	0.160076
7:58146865|58159593	-7.12811	0.186201
3:110418171|110428862	-7.12686	0.26558
2:16347522|16389509	-7.12686	0.265586
6:31902926|31917337	-7.12562	0.265582
6:28711467|28767831	-7.12492	0.265538
10:26180874|26212816	-7.12492	0.265549
1:187388814|187401467	-7.12456	0.160959
15:76207329|76235600	-7.12275	0.161838
13:77417167|77463301	-7.12119	0.266061
16:52295471|52295696	-7.12033	0.266062
14:28211839|28214584	-7.11954	0.160454
X:88089031|88095383	-7.11833	0.272074
11:5507246|5588249	-7.11833	0.272053
18:10297646|10321515	-7.11549	0.266215
1:128941013|128947102	-7.11447	0.266613
1:14810160|14817648	-7.11339	0.266634
14:8539346|8548419	-7.11251	0.293041
4:67698504|67706849	-7.11077	0.307704
5:82248113|82264806	-7.11026	0.272755
14:29590400|29594662	-7.10978	0.266849
13:23039894|23046560	-7.10938	0.187182
1:194314286|194334208	-7.10884	0.266791
2:94936432|94960601	-7.10788	0.161816
1:75272050|75287172	-7.10169	0.293874
14:54582074|54583366	-7.09828	0.267934
6:158274148|158278908	-7.09765	0.173914
9:36492935|36497094	-7.09744	0.309142
12:37178174|37216973	-7.09665	0.267944
1:169730557|169730927	-7.09579	0.267943
7:90984394|91033583	-7.09399	0.274066
12:45646409|45681661	-7.09083	0.268568
5:69921430|69921659	-7.08659	0.16207
12:35324119|35327369	-7.08578	0.274745
7:75970363|75972017	-7.08529	0.268708
12:16600920|16616586	-7.08445	0.269179
X:112025191|112039014	-7.08445	0.188547
2:142275529|142286873	-7.08437	0.269095
X:14789860|14801436	-7.08398	0.310135
7:97349830|97365660	-7.08002	0.16199
1:181739654|181743674	-7.07936	0.175079
16:18249647|18252875	-7.07702	0.269787
3:16167912|16168068	-7.07501	0.269814
18:46642120|46666313	-7.07501	0.269839
15:31402383|31473618	-7.07268	0.164769
15:54405977|54424166	-7.0713	0.320447
6:63556529|63558219	-7.06843	0.193838
15:105338294|105343286	-7.06834	0.164888
10:57723121|57723968	-7.06365	0.270502
11:21856562|21860927	-7.06274	0.27065
3:24550620|24566871	-7.06173	0.185915
X:106041824|106068949	-7.06087	0.277079
8:1438698|1449298	-7.06063	0.176457
5:94479159|94482115	-7.06023	0.176227
13:140502583|140520271	-7.06005	0.184676
11:2759221|2777854	-7.05919	0.271019
8:72039175|72055060(CCDC158)	-7.05771	0.046632
7:114644051|114675741	-7.05742	0.27117
2:78352353|78370930	-7.05729	0.271174
1:15213063|15250781	-7.05669	0.313015
8:135478564|135492357	-7.05669	0.312993
2:80702172|80703369	-7.05545	0.271404
9:26196047|26212510	-7.05479	0.271259
4:18498382|18499633	-7.05479	0.271285
1:108781124|108782411	-7.05394	0.271689
7:96452059|96456934	-7.0526	0.164143
11:70985898|70995807	-7.05213	0.271864
2:149811999|149813799	-7.05133	0.271853
8:84190231|84191349	-7.04968	0.27186
1:137910161|137926610	-7.04901	0.166392
9:121663762|121675065	-7.04813	0.272027
1:11663343|11669379	-7.04403	0.278481
7:59467220|59467815	-7.04284	0.314223
4:125286432|125297628	-7.04114	0.27244
13:95760812|95775714	-7.04112	0.163549
14:132588023|132592472	-7.04076	0.272561
6:27690142|27735505	-7.03985	0.204995
10:46839990|46849488	-7.03769	0.177318
1:234133105|234224243	-7.03429	0.272962
3:48750127|48750286	-7.03254	0.272975
1:265920720|265924230	-7.03239	0.273052
13:94320243|94329117	-7.02823	0.273502
1:202107433|202110999	-7.02803	0.273552
2:80667698|80669015	-7.02728	0.273729
6:80944863|80955730	-7.02702	0.163854
13:45336005|45352650	-7.02698	0.279835
2:78886398|78896781	-7.02653	0.186416
16:47810330|47850055	-7.0262	0.163908
15:84046604|84055194	-7.02593	0.273804
9:114013517|114013681	-7.02574	0.273784
4:130273733|130276188	-7.0243	0.204667
1:183496560|183507817	-7.02411	0.163963
8:1674941|1684846	-7.02407	0.21125
4:107828268|107837016	-7.0212	0.274246
13:79438040|79496843	-7.0212	0.274261
8:137464046|137472099	-7.01845	0.274406
8:93094617|93126952	-7.01845	0.27441
1:164554718|164583244	-7.01838	0.280505
3:92177219|92196690	-7.01838	0.280489
7:13444525|13445267	-7.01744	0.1643
18:17483728|17486082	-7.01733	0.180085
15:15687242|15689036	-7.01701	0.274319
1:116466531|116473868	-7.01701	0.27432
11:5719043|5734920	-7.01701	0.274327
2:136933661|136937721	-7.01611	0.274478
5:58162074|58176862	-7.0152	0.27443
6:99368179|99383980	-7.01501	0.16582
12:45719853|45733886	-7.01475	0.316885
12:46265797|46267356	-7.01475	0.316826
7:110518222|110518394	-7.01317	0.168115
1:225718524|225725336	-7.01269	0.274867
2:612879|614437	-7.01244	0.274897
16:50890851|50936259	-7.01244	0.2749
16:32417451|32417697	-7.01214	0.302401
11:11593798|11613286	-7.0101	0.275084
13:125016637|125020565	-7.00759	0.326652
15:66208610|66211225	-7.00692	0.275681
8:67440125|67445040	-7.00645	0.27566
4:82918471|82923165	-7.00493	0.117217
3:45589973|45590246	-7.0015	0.193572
5:80515811|80526783	-7.00141	0.189142
7:33031978|33033234	-6.99882	0.16584
1:20633122|20671055	-6.99672	0.165898
3:125766789|125767951	-6.99491	0.179725
9:98233585|98235872	-6.99195	0.276457
1:121172071|121176242	-6.99042	0.276833
1:129841754|129843054	-6.99042	0.276835
8:71384433|71384932	-6.99028	0.0985356
13:79452338|79496843	-6.99025	0.276849
1:53413840|53422321	-6.98942	0.169209
2:66903185|66909225	-6.98885	0.3043
12:14182275|14185034	-6.98816	0.276966
1:218088835|218113349	-6.9861	0.319627
1:37097947|37167150	-6.98585	0.276932
5:50952067|50952326	-6.98524	0.277009
17:13146223|13234142	-6.98524	0.277032
5:86103967|86176496	-6.98434	0.276946
6:27527251|27529866	-6.98242	0.167866
18:11068849|11108924	-6.98049	0.277582
AEMK02000682.1:264782|272452	-6.97792	0.277565
9:90504857|90510741	-6.97749	0.166339
9:107232477|107265450	-6.97467	0.189451
3:11279855|11288086	-6.9746	0.283751
4:3070732|3137676	-6.97339	0.277938
15:91510898|91516935	-6.97156	0.320751
4:7380004|7381369	-6.97148	0.27806
1:246836576|246839004	-6.96881	0.278043
4:129368386|129382155	-6.9686	0.278048
6:47062616|47063192	-6.96568	0.284792
X:19804087|19809733	-6.96568	0.284784
3:69289917|69317475	-6.96455	0.278606
7:92781228|92785790	-6.96392	0.278533
15:132659351|132724174	-6.96348	0.167259
9:8686562|8706531	-6.95897	0.278683
11:16451034|16452334	-6.95897	0.278692
4:105615861|105629263	-6.958	0.168633
1:25156781|25156925	-6.95758	0.279235
9:36625370|36658127	-6.95735	0.279135
7:86075115|86087677	-6.95671	0.2854
1:223584559|223585664	-6.95562	0.098152
13:53924604|53933671	-6.95495	0.279225
7:4708414|4709892	-6.9532	0.306957
1:107037535|107038333	-6.95059	0.27932
1:271796563|271862272	-6.95059	0.279325
2:113984750|113995634	-6.94768	0.286058
3:107038875|107105816	-6.94768	0.286051
5:2675422|2688900	-6.94753	0.191368
7:89570629|89571021	-6.94575	0.183615
14:35512985|35550644	-6.94505	0.170956
17:40362756|40365017	-6.94356	0.279963
6:80936662|80955730	-6.94327	0.183215
12:36543485|36568673	-6.94319	0.171215
15:78323079|78324962	-6.94203	0.323234
5:83968066|83984616	-6.94182	0.280342
1:265357209|265369337	-6.93944	0.201325
9:92308577|92313130	-6.93907	0.280424
3:111367830|111387110	-6.93907	0.280459
3:101473926|101487360	-6.93727	0.280566
X:68975772|68982692	-6.93473	0.201377
9:87800689|87840517	-6.93356	0.28076
6:13153271|13154899	-6.93356	0.280787
8:117282615|117287991	-6.93356	0.280793
3:113158463|113169452	-6.93356	0.280806
1:128359488|128392279	-6.93356	0.280815
2:80929268|80967737	-6.93331	0.281079
1:194554580|194555458	-6.93331	0.281085
6:92053744|92054631	-6.93325	0.281085
X:106836290|106841148	-6.93271	0.281071
4:121323380|121326079	-6.93271	0.281078
2:39002355|39012138	-6.92893	0.309043
3:78971737|78998646	-6.92788	0.183667
1:28621712|28625158	-6.92521	0.281226
1:207695988|207712705	-6.92521	0.281236
9:36437190|36456435	-6.92379	0.334431
3:58274405|58277631	-6.92209	0.192244
14:76768345|76777877	-6.92031	0.281734
13:83263189|83267490	-6.92025	0.288131
11:23168007|23197868	-6.91894	0.281724
12:11122487|11125448	-6.91758	0.281896
8:102250180|102258215	-6.91664	0.309873
12:20133518|20136260	-6.91624	0.282258
9:117984192|118018949	-6.91624	0.282259
10:64001882|64007028	-6.91509	0.282312
8:132162841|132165251	-6.91376	0.282333
10:53144969|53149101	-6.91301	0.229708
3:4253999|4254710	-6.91121	0.282371
13:18665942|18670875	-6.91085	0.193027
1:128416701|128451024	-6.90952	0.282399
14:39635800|39638619	-6.90537	0.171892
3:85932231|85938093	-6.90503	0.282882
15:106326283|106332960	-6.90503	0.282889
6:150318008|150378587	-6.90162	0.283027
1:188199167|188203953	-6.90058	0.283141
11:7025145|7032004	-6.89569	0.283521
11:583672|604571	-6.89566	0.218977
9:72152452|72178091	-6.89527	0.184578
13:140502583|140511590	-6.89446	0.212396
15:16258946|16286224	-6.89428	0.171506
11:62219493|62228953	-6.89394	0.283585
18:48399116|48400294	-6.89196	0.283626
12:22811222|22813863	-6.89137	0.185293
6:168777569|168796206	-6.88836	0.185539
1:116587072|116594933	-6.88686	0.284057
15:133258867|133259046	-6.88604	0.28408
8:103207676|103256161	-6.88576	0.219286
6:36440012|36457415	-6.88275	0.173484
5:30766401|30783155	-6.8819	0.284506
4:9923141|9924629	-6.88156	0.284499
14:10263019|10278743	-6.88156	0.284524
3:98019834|98035710	-6.88156	0.284524
4:36859553|36870911	-6.88058	0.284578
12:5374046|5397868	-6.87995	0.284562
12:51657943|51658146	-6.87848	0.219761
15:54268404|54271781	-6.87606	0.170707
1:18974328|18999931	-6.87482	0.185481
8:96772487|96794459	-6.87385	0.284696
5:85855328|85882666	-6.87385	0.284716
2:4608364|4615679	-6.87385	0.284736
5:29751201|29779626	-6.86853	0.285349
9:125950888|125957407	-6.86642	0.313593
15:118642051|118642237	-6.86544	0.329228
18:18251378|18276491	-6.86544	0.329209
1:100601423|100603238	-6.86449	0.171533
14:39870224|39874266	-6.86387	0.285761
11:22004762|22059413	-6.86173	0.285807
1:215771556|215789381	-6.8603	0.285837
1:98860451|98888929	-6.85919	0.195602
4:88784438|88791889	-6.8587	0.285804
15:100981699|101003317	-6.8564	0.285934
9:115893537|115939050	-6.8564	0.28594
10:42471090|42490463	-6.85607	0.171527
4:42327946|42342728	-6.85448	0.172444
6:43891991|43892141	-6.85413	0.292911
6:58178675|58178875	-6.85358	0.314841
12:13627284|13629876	-6.85287	0.286394
13:133710723|133738261	-6.85076	0.171934
6:62375375|62376393	-6.85052	0.201727
13:12631992|12635895	-6.84962	0.330669
1:163026219|163030003	-6.84894	0.286488
7:88650530|88652667	-6.84804	0.286532
7:68389778|68389954	-6.84746	0.172392
15:135653697|135663172	-6.84463	0.287071
7:67984885|68022775	-6.84443	0.293533
15:31176701|31203096	-6.84408	0.123031
2:38993497|39002476	-6.84404	0.287036
1:11716217|11735531	-6.84119	0.197191
6:79025954|79028243	-6.83972	0.287199
18:10416117|10444745	-6.83972	0.287218
4:22958279|22973488	-6.83912	0.287148
6:29925611|29976864	-6.83708	0.287698
2:6723029|6723810	-6.83708	0.287699
14:121427493|121432529	-6.83488	0.287742
1:263944125|263951267	-6.83482	0.341489
15:114264665|114338053	-6.83467	0.294181
7:103369161|103371167	-6.83467	0.294177
18:10276122|10283790	-6.83467	0.294172
14:29676249|29696108	-6.83363	0.331979
9:115916028|115932448	-6.83363	0.176513
1:265933833|265934231	-6.8328	0.28774
3:25217340|25225309	-6.83221	0.19651
12:50171610|50190203	-6.82923	0.288236
1:129611544|129620833	-6.82757	0.316813
13:206988957|206990757	-6.82584	0.288236
5:65705157|65718261	-6.82584	0.288238
15:82974214|82975360	-6.82484	0.294726
1:16220276|16224015	-6.8246	0.288218
9:26197373|26210913	-6.82441	0.188003
7:13404112|13405376	-6.8236	0.288203
2:102187614|102187896	-6.8231	0.173206
10:39569789|39569959	-6.8217	0.17302
4:117974928|117981685	-6.82097	0.173084
14:107997148|108013871	-6.82094	0.202959
9:115900089|115908456	-6.81885	0.288698
4:105608968|105641034	-6.81885	0.288707
4:97656026|97656763	-6.81848	0.288807
14:28362156|28364864	-6.81836	0.173596
1:122652352|122668343	-6.81745	0.203648
13:12631992|12647318	-6.81494	0.295296
4:111321010|111322769	-6.81494	0.295286
5:7029907|7034633	-6.81494	0.295263
18:1463489|1466144	-6.81438	0.317639
2:71220973|71240978	-6.81426	0.288719
6:12048643|12051359	-6.81228	0.173778
2:89823778|89825077	-6.81201	0.288891
9:72005482|72014352	-6.81167	0.19767
16:34798441|34810715	-6.8112	0.188443
11:25400319|25415356	-6.81077	0.289453
17:5611020|5614381	-6.81051	0.289438
13:196273761|196285939	-6.81051	0.289451
1:9167471|9195425	-6.80927	0.235446
3:24734126|24780227	-6.80874	0.289449
2:40921354|40936710	-6.80874	0.289454
9:12195434|12227414	-6.80545	0.28949
13:73484696|73493255	-6.80545	0.289508
12:22796162|22823172	-6.80498	0.295912
4:106850368|106875262	-6.8042	0.289468
8:97450058|97493320	-6.80392	0.178189
5:9493241|9495051	-6.80302	0.28948
1:203509289|203516233	-6.8011	0.334274
13:202827128|202839624	-6.80107	0.318387
6:108357160|108357319	-6.80107	0.318362
9:116495462|116556539	-6.80042	0.290049
2:86217810|86231558	-6.80042	0.290069
1:64096032|64136473	-6.79914	0.289923
15:123386771|123389330	-6.7987	0.174593
10:10169065|10170555	-6.79842	0.174153
1:163013886|163015393	-6.79819	0.20371
15:72462370|72495976	-6.79768	0.290066
X:111202016|111220783	-6.79483	0.198152
4:106166396|106179496	-6.79437	0.177822
12:23869319|23872399	-6.79407	0.290104
7:31444178|31463374	-6.79373	0.290105
14:13015550|13019811	-6.79373	0.290114
15:32395909|32398340	-6.79291	0.29017
3:31347407|31348716	-6.79168	0.290787
1:193991472|193994320	-6.79168	0.290806
2:40929361|40936710	-6.79055	0.290775
X:113136491|113144610	-6.79055	0.290778
16:18590468|18606977	-6.7898	0.217704
14:56701058|56702514	-6.78897	0.290732
1:49894310|49919338	-6.78764	0.319603
9:114949606|114974996	-6.7874	0.290757
13:50616105|50626044	-6.78436	0.290753
13:2460558|2479744	-6.78363	0.290769
6:7110311|7118605	-6.78288	0.291262
3:28985220|28988732	-6.78005	0.174873
2:78981930|78997458	-6.78004	0.291233
6:70417395|70418651	-6.77953	0.291224
13:39419838|39420490	-6.77906	0.239382
14:92568316|92572138	-6.77867	0.345715
15:77937140|77953016	-6.77867	0.345706
12:14556718|14569779	-6.77739	0.201279
4:90616351|90620631	-6.77619	0.291191
1:97428775|97451864	-6.77557	0.291211
2:124206800|124224119	-6.77466	0.297828
7:98844171|98931998	-6.77403	0.291306
1:110024594|110026321	-6.77356	0.291743
9:66305205|66309283	-6.77347	0.291692
9:12354517|12390415	-6.77347	0.291699
16:5996550|6002227	-6.77306	0.179748
6:53260945|53263839	-6.76895	0.291743
10:43375472|43377986	-6.76895	0.291774
15:15878160|15882489	-6.76834	0.291719
6:11335230|11340734	-6.76834	0.291722
X:92613898|92639671	-6.7661	0.210606
14:55850981|55880995	-6.76542	0.175165
14:23526779|23558415	-6.76442	0.298404
9:17589166|17592327	-6.76365	0.292371
6:158403641|158421974	-6.76323	0.292248
15:95614812|95630064	-6.76323	0.292251
AEMK02000258.1:281262|284674	-6.76296	0.292282
6:46384742|46385814	-6.76168	0.292342
5:67674585|67674779	-6.76051	0.292341
16:21179006|21192424	-6.76039	0.321308
2:114706886|114727393	-6.7592	0.201518
6:106705739|106752875	-6.75803	0.292335
14:63428276|63442574	-6.75803	0.292353
9:129268846|129273455	-6.75756	0.292363
12:13214453|13221925	-6.75646	0.206001
10:29506870|29535329	-6.75409	0.299552
13:157535498|157600510	-6.75409	0.299543
13:195361319|195362080	-6.7537	0.206346
1:33231517|33315782	-6.75211	0.175996
7:68824453|68837531	-6.75089	0.338188
8:55619378|55642319	-6.74863	0.200258
13:99987011|100035111	-6.7484	0.20093
13:50452918|50468263	-6.74773	0.293014
12:50827681|50839660	-6.74759	0.293039
13:32557718|32560025	-6.74715	0.293164
2:125569920|125585896	-6.74702	0.293044
14:50443181|50445373	-6.7467	0.293032
3:58325679|58346953	-6.7467	0.293043
11:67409533|67431103	-6.74519	0.193489
4:42327946|42349544	-6.74187	0.19147
8:96772487|96813424	-6.74159	0.191475
14:128986998|128989261	-6.74123	0.293612
1:158660377|158666073	-6.74123	0.29363
17:40217325|40238616	-6.73999	0.348684
2:79732660|79739265	-6.73949	0.293694
1:62004126|62056306	-6.73949	0.293697
14:40506483|40512047	-6.73807	0.293737
6:49660137|49662958	-6.73756	0.239766
15:68166327|68194828	-6.73575	0.294154
14:35484129|35487748	-6.73405	0.294204
11:45138690|45163333	-6.73248	0.294225
X:92584708|92584925	-6.73248	0.294227
6:28200860|28239952	-6.73222	0.294215
6:79150170|79180903	-6.73222	0.294217
17:39241334|39241636	-6.73222	0.294235
4:78253828|78264328	-6.73206	0.294183
8:1438698|1464262	-6.73135	0.294339
9:124755328|124755991	-6.72746	0.177118
15:65618878|65619068	-6.72736	0.294308
6:96667496|96668320	-6.72688	0.180787
1:79597877|79627218	-6.72582	0.18043
9:132959193|132966235	-6.72476	0.294875
2:135251745|135252430	-6.72107	0.294904
3:97148067|97148220	-6.71943	0.180479
9:116111679|116114679	-6.71707	0.192286
3:132710419|132714394	-6.71641	0.34051
14:71512064|71513016	-6.71641	0.340501
14:99082838|99100501	-6.71641	0.340501
3:51582353|51591525	-6.71622	0.295421
1:20873894|20880809	-6.71572	0.177518
6:67890522|67953692	-6.71493	0.295571
14:52088003|52095039	-6.71183	0.178936
14:136659898|136684752	-6.71033	0.295522
6:159740010|159757449	-6.70972	0.295563
9:125937698|125947715	-6.70216	0.178973
1:131098976|131106285	-6.70214	0.296026
12:1838275|1863780	-6.70135	0.302692
1:163475931|163493697	-6.7012	0.296065
2:82136892|82161993	-6.70028	0.296034
3:101487227|101490684	-6.70028	0.29604
13:12626206|12640189	-6.70024	0.351505
2:147628747|147629163	-6.69978	0.116887
2:91463902|91465447	-6.69951	0.296014
5:44052567|44077422	-6.69626	0.179027
9:89654873|89679081	-6.69557	0.296619
13:24501093|24502158	-6.69453	0.296601
11:23167016|23197868	-6.69453	0.296634
6:4228146|4231168	-6.69407	0.296595
15:66353137|66357727	-6.69396	0.195093
1:96708561|96715625	-6.68994	0.296622
12:23862659|23869452	-6.68994	0.296641
10:59913525|59957548	-6.68861	0.296589
7:61149154|61152225	-6.68655	0.297162
15:140296243|140296953	-6.68475	0.179098
15:83797506|83810337	-6.6824	0.29723
1:246656991|246709563	-6.6811	0.343083
18:5097620|5109435	-6.67995	0.352903
3:39697332|39697885	-6.67858	0.297189
17:61482067|61483921	-6.67858	0.297194
10:745613|761696	-6.67401	0.201514
9:123857043|123860174	-6.67211	0.297808
15:71363762|71385983	-6.67143	0.297848
1:49894310|49922888	-6.67143	0.297851
14:66652617|66667732	-6.67143	0.297858
14:41428540|41438049	-6.66979	0.179575
5:33110081|33112500	-6.66875	0.304577
7:28307680|28321338	-6.66647	0.180154
1:113412644|113412843	-6.66335	0.298527
10:27378645|27387394	-6.66311	0.344244
4:123403188|123409103	-6.66196	0.243822
6:7035508|7037336	-6.66077	0.327982
13:39877340|39896565	-6.66077	0.32798
1:265910791|265924230	-6.65662	0.29888
2:85592636|85594353	-6.65462	0.113038
9:65852795|65870202	-6.65273	0.180582
14:134135268|134140452	-6.65107	0.298976
5:88859287|88861412	-6.65105	0.179857
7:86028689|86029450	-6.65091	0.298996
13:202012870|202027140	-6.65091	0.299002
2:72665217|72665377	-6.64999	0.299031
4:72825865|72842008	-6.64785	0.179676
3:23087628|23102487	-6.64545	0.180642
3:126110023|126111196	-6.64489	0.345707
4:118404658|118409967	-6.64489	0.345696
3:80499967|80503895	-6.64455	0.299579
4:14693035|14693287	-6.64418	0.299553
7:9980131|9992700	-6.64135	0.182319
4:16054625|16055697	-6.63992	0.299628
13:121017656|121028836	-6.63921	0.29961
14:14992598|14998854	-6.63743	0.29963
1:223649234|223651138	-6.6354	0.306861
1:129891354|129892416	-6.6354	0.306858
9:12183356|12228418	-6.63432	0.300108
7:113126585|113138055	-6.63431	0.300211
12:20806500|20810305	-6.63431	0.300242
1:19764591|19766628	-6.63424	0.208075
1:136226171|136233586	-6.63404	0.211957
9:50484634|50486873	-6.6339	0.212862
9:38276635|38283820	-6.63285	0.300152
9:89697660|89735776	-6.63087	0.196656
16:44660356|44661219	-6.62665	0.300252
3:67555109|67562138	-6.62644	0.346522
9:27806609|27810999	-6.62644	0.346488
3:91727286|91757136	-6.62644	0.34648
7:69716529|69717922	-6.62618	0.181084
17:40141818|40145366	-6.62449	0.300852
7:97289213|97306981	-6.62449	0.300866
1:264096441|264109507	-6.6241	0.300814
13:72643995|72644521	-6.6241	0.300814
17:38012333|38034591	-6.62309	0.300793
13:129358377|129380924	-6.62309	0.300802
18:39120104|39120275	-6.62303	0.30078
9:36729254|36744700	-6.62111	0.30085
9:130297504|130354127	-6.62111	0.300852
1:11731352|11735531	-6.62005	0.0991574
9:33565820|33567446	-6.61736	0.300778
2:96763497|96799044	-6.61736	0.300785
6:150621760|150652670	-6.61605	0.300917
15:138511|160664	-6.61587	0.330894
3:102953382|102957560	-6.61587	0.33087
10:24129789|24130387	-6.61586	0.300879
X:112077295|112077442	-6.61461	0.301514
X:92585304|92614043	-6.60954	0.301493
18:9054972|9104859	-6.6086	0.301525
3:72379636|72379832	-6.60776	0.347956
1:162429653|162441181	-6.60776	0.347938
2:47511193|47530845	-6.60745	0.181246
9:60426606|60433133	-6.60595	0.301516
9:92551617|92590370	-6.60595	0.301517
5:34524406|34541419	-6.60466	0.302156
17:49643920|49649580	-6.6013	0.302075
AEMK02000489.1:51584|51729	-6.60125	0.308892
9:32915852|32920023	-6.60125	0.308891
7:34342511|34349050	-6.60059	0.332126
3:76697523|76707647	-6.59983	0.302112
13:83151531|83152060	-6.5958	0.35876
6:14754391|14754764	-6.5958	0.358739
9:75628054|75696496	-6.59493	0.302176
9:8286373|8292911	-6.59442	0.302183
5:69825738|69830501	-6.59165	0.302693
16:24135432|24148012	-6.59165	0.302694
1:183746105|183749073	-6.59165	0.302732
4:81156524|81172586	-6.58689	0.302706
1:187445189|187446366	-6.58659	0.302697
1:175489791|175506411	-6.5863	0.182304
14:39651467|39668306	-6.58542	0.302782
7:89417476|89431122	-6.58523	0.198016
7:91104405|91105338	-6.58514	0.332871
3:111768685|111769554	-6.58514	0.332869
18:10283699|10286174	-6.58455	0.302748
16:75349053|75351605	-6.58075	0.303252
3:26685470|26690578	-6.57924	0.303304
4:122253260|122326946	-6.57804	0.310153
8:118782935|118783540	-6.57804	0.310142
3:57498630|57505370	-6.57682	0.1985
5:35859923|35878920	-6.57636	0.303391
15:83177834|83180205	-6.57516	0.303414
4:34842959|34850285	-6.57484	0.303318
12:59773654|59777382	-6.57439	0.303488
14:87806050|87822845	-6.57397	0.360256
3:59653918|59654085	-6.57397	0.360249
1:182380377|182388778	-6.5712	0.235012
2:122884221|122897853	-6.57115	0.304
13:134744258|134745388	-6.57028	0.209382
6:129081244|129105019	-6.56964	0.350796
15:139014292|139024286	-6.56953	0.334227
5:85212563|85223028	-6.56953	0.334225
5:3717600|3754014	-6.56849	0.198825
6:64990419|64998509	-6.56724	0.303991
15:112963824|112965950	-6.56724	0.304009
13:202859235|202863802	-6.56724	0.30401
18:44837492|44859002	-6.56724	0.304024
13:68595006|68611602	-6.56695	0.303936
1:139595261|139599600	-6.56684	0.303985
1:263873194|263902480	-6.56628	0.310876
2:101314180|101336867	-6.56628	0.310855
13:71901773|71901969	-6.56423	0.304042
10:43521491|43522587	-6.5625	0.304019
18:607028|616932	-6.55936	0.30452
2:140536206|140539335	-6.55936	0.304534
11:25607727|25614436	-6.55847	0.30456
13:73892522|73898674	-6.55759	0.183196
15:74673073|74690511	-6.55731	0.237264
9:7305540|7306951	-6.55697	0.304548
1:98725588|98725770	-6.55697	0.30456
4:123091580|123147614	-6.55454	0.30453
12:19920599|19920968	-6.55444	0.311406
7:103608072|103623192	-6.55428	0.304576
1:180500585|180522960	-6.5502	0.351453
8:71246813|71257962	-6.54882	0.305177
7:116493961|116496238	-6.54882	0.305191
18:5107608|5168717	-6.5483	0.305092
6:135342857|135344123	-6.54494	0.305068
1:72717820|72736593	-6.54494	0.305069
9:116526514|116556539	-6.54494	0.30507
4:34250050|34254131	-6.54348	0.305154
5:85203059|85243804	-6.54348	0.305157
2:78986893|78993738	-6.54158	0.305081
4:94418169|94438667	-6.54158	0.305083
13:50421113|50422128	-6.54153	0.305106
2:150532063|150532237	-6.53549	0.305615
6:20903038|20907716	-6.53549	0.305617
9:104977276|104983103	-6.53431	0.211148
10:5812117|5812467	-6.53388	0.305628
8:86596057|86603539	-6.53307	0.305614
12:60370050|60376568	-6.53302	0.305639
10:48815859|48817035	-6.5328	0.305607
1:213593212|213593378	-6.53049	0.352752
13:173598529|173601872	-6.53049	0.352741
16:68132031|68133219	-6.53049	0.352729
6:36447444|36454891	-6.53045	0.31246
3:96563248|96563627	-6.53045	0.312456
13:17634120|17634264	-6.53045	0.312452
9:114949606|114968401	-6.53017	0.305616
1:161611162|161612268	-6.53017	0.30562
2:44772996|44778439	-6.52946	0.306141
7:114247352|114248970	-6.52941	0.306161
6:119472479|119473247	-6.5293	0.362847
5:16309169|16315966	-6.5293	0.362841
7:55880446|55892790	-6.5293	0.362823
12:25235501|25236446	-6.5267	0.30615
18:54325743|54368882	-6.5245	0.306246
18:10096619|10111030	-6.5245	0.306264
6:160713494|160752071	-6.52306	0.306225
1:207025890|207033485	-6.52249	0.306223
13:197170013|197170186	-6.52249	0.306225
16:36004050|36020239	-6.52165	0.336684
6:161838155|161838395	-6.52165	0.336678
8:133891626|133921350	-6.52165	0.336663
8:9265627|9305525	-6.52076	0.306194
13:29915862|29953736	-6.52076	0.306203
5:30796094|30819373	-6.5183	0.313147
18:55851216|55855793	-6.51668	0.306767
12:53615200|53623226	-6.51606	0.111519
9:93509880|93528380	-6.5144	0.306828
X:36388349|36395160	-6.51188	0.306952
16:65538413|65541014	-6.51122	0.306844
11:21327945|21337189	-6.51051	0.354091
14:31715996|31720137	-6.51051	0.354083
1:187430487|187433652	-6.51027	0.306884
3:4264224|4269909	-6.50752	0.111771
7:21989394|22011679	-6.50721	0.306813
6:19376842|19377007	-6.50721	0.306819
8:102225989|102258215	-6.50721	0.306822
14:31289213|31295741	-6.50643	0.364287
1:138371349|138372065	-6.50643	0.364283
1:90611779|90634930	-6.50643	0.36428
X:18047385|18050018	-6.50643	0.364267
3:26222135|26237345	-6.50643	0.364264
12:20784237|20784842	-6.50605	0.314251
4:33234422|33292751	-6.50605	0.314244
13:89308951|89321227	-6.50552	0.185329
12:16478643|16484342	-6.50533	0.337953
16:28222042|28226049	-6.50509	0.307371
6:52977944|53015810	-6.50384	0.307356
2:66277511|66278429	-6.50201	0.307356
9:105413074|105414182	-6.50134	0.216709
14:54619239|54632670	-6.50119	0.307466
8:124759305|124774659	-6.49737	0.307395
13:28003420|28005518	-6.49536	0.308017
12:43520344|43526438	-6.49536	0.308019
12:11234860|11250327	-6.49502	0.307992
6:75647810|75651824	-6.49213	0.308045
8:65267575|65283360	-6.49178	0.201202
1:182565518|182577496	-6.49043	0.30811
3:114751270|114783650	-6.49025	0.355636
13:94230984|94275035	-6.48971	0.308095
6:160331849|160337941	-6.4895	0.307993
15:79368137|79369232	-6.48882	0.338762
1:87349469|87358609	-6.48882	0.338761
3:131376158|131420474	-6.48882	0.33875
10:59810368|59813097	-6.48435	0.308696
13:55652969|55692775	-6.4832	0.366019
1:98806874|98824409	-6.4832	0.366018
8:78129672|78165295	-6.4832	0.365975
AEMK02000682.1:429181|429354	-6.4832	0.365963
2:27150884|27176870	-6.48297	0.211306
17:37231572|37236803	-6.48123	0.315677
15:106636478|106643432	-6.47918	0.308776
1:144999899|145000175	-6.47906	0.202104
10:11233998|11249675	-6.47906	0.201836
9:1997234|2010183	-6.4778	0.308749
8:78042584|78043127	-6.47543	0.11361
6:115430557|115430997	-6.47331	0.201488
7:40929407|40933326	-6.47313	0.218681
1:263902377|263909041	-6.47273	0.308942
14:28791069|28791879	-6.47213	0.339693
14:31573461|31614417	-6.472	0.309513
7:67280598|67295396	-6.47119	0.309515
1:271389764|271392558	-6.47097	0.218613
4:66501313|66567101	-6.47011	0.202278
13:39367633|39373849	-6.4697	0.35726
2:7220916|7237912	-6.46936	0.309532
17:11894461|11908574	-6.46936	0.309564
7:34083499|34089247	-6.46926	0.202142
1:57390866|57393736	-6.46865	0.309592
15:77115558|77127562	-6.46293	0.309614
18:38311191|38313465	-6.46293	0.309616
9:131855849|131861400	-6.46142	0.309583
1:110043814|110045873	-6.46058	0.310166
9:32742623|32782963	-6.45796	0.310135
5:47402558|47404226	-6.45796	0.31015
14:53504793|53508088	-6.45776	0.310139
9:80725163|80762014	-6.45764	0.310278
5:101579751|101581158	-6.45598	0.317193
X:16283231|16287343	-6.45598	0.317175
1:130673682|130676496	-6.45524	0.186539
7:47442793|47444085	-6.45508	0.310238
13:118886059|118893405	-6.45508	0.310242
4:95613286|95648111	-6.45406	0.310221
13:143005927|143021248	-6.45176	0.310239
X:17721672|17747481	-6.44885	0.358007
1:169530570|169551854	-6.4487	0.310809
13:158820704|158822665	-6.44696	0.310819
14:107976914|108013871	-6.44654	0.310853
16:21480186|21480336	-6.44501	0.310811
5:16309169|16333246	-6.44501	0.310815
7:68232475|68237587	-6.44434	0.186927
5:68352521|68426856	-6.44388	0.202927
X:91698860|91704684	-6.44348	0.241095
7:97210404|97223007	-6.43879	0.310826
8:31853223|31900809	-6.43864	0.218689
13:108829483|108854260	-6.43837	0.310854
14:54570486|54596781	-6.43814	0.3417
4:106962934|106980982	-6.43659	0.217076
14:71492866|71496948	-6.43586	0.311402
12:890861|894397	-6.43558	0.369689
6:109476131|109483312	-6.43558	0.369686
1:90061233|90084791	-6.43558	0.369679
9:72041413|72044514	-6.43558	0.369678
15:109442851|109443068	-6.43395	0.213218
6:97994684|98006153	-6.43312	0.311452
16:34798441|34817575	-6.43312	0.311488
7:72921977|72946714	-6.43026	0.213673
6:86065117|86066585	-6.42769	0.359522
1:194063964|194074571	-6.42769	0.359513
3:59633380|59654085	-6.42674	0.311523
5:86207346|86244880	-6.42674	0.311528
6:57114613|57116664	-6.4244	0.222746
1:189346951|189406262	-6.42425	0.214252
1:11750859|11799068	-6.42408	0.312152
1:219008811|219017536	-6.42312	0.21501
13:146487463|146516645	-6.42305	0.312163
6:52754997|52758867	-6.42291	0.312069
10:24882635|24886140	-6.42291	0.312079
18:38290833|38313465	-6.42232	0.312106
14:100391400|100411095	-6.42084	0.343203
13:106172504|106195811	-6.42084	0.343202
14:29673474|29680893	-6.4184	0.188076
1:96447977|96462807	-6.41751	0.312226
3:107146965|107147569	-6.41751	0.312227
2:4454067|4479961	-6.41639	0.312158
2:140718298|140757554	-6.41328	0.213813
4:98627783|98627945	-6.4129	0.312872
9:39556377|39591878	-6.41211	0.31283
17:49298226|49313377	-6.41117	0.371513
2:66903720|66909225	-6.41117	0.371489
7:14499880|14517025	-6.41117	0.371464
15:47217742|47236896	-6.40912	0.21419
1:12353964|12388087	-6.40823	0.312889
3:54882969|54888235	-6.40623	0.361319
6:96830263|96838123	-6.40623	0.361303
8:114064875|114075123	-6.40623	0.361281
11:1002788|1004282	-6.40565	0.312866
18:28866140|28894089	-6.40334	0.344271
2:81583264|81584662	-6.40334	0.344246
15:787022|793654	-6.39888	0.31375
X:95465108|95470360	-6.3988	0.313685
7:110473200|110477351	-6.39763	0.313779
11:983225|998700	-6.39725	0.313775
8:102166675|102184088	-6.39725	0.313776
12:36362691|36388515	-6.39725	0.313789
8:54930799|54944999	-6.397	0.18961
13:27682396|27688847	-6.39677	0.204893
18:46212166|46213267	-6.39435	0.221357
5:39575008|39612892	-6.39209	0.313676
17:39001497|39001762	-6.39209	0.313696
1:54494181|54511387	-6.39209	0.313718
11:15724448|15728105	-6.39085	0.320777
13:30512469|30555481	-6.39085	0.320761
7:111710894|111747077	-6.38978	0.314326
2:142257252|142257590	-6.38978	0.314336
14:726873|749275	-6.38978	0.31435
4:130322063|130342752	-6.38948	0.314375
13:148143814|148192442	-6.38948	0.314377
14:20281913|20317651	-6.38879	0.31438
12:52614564|52614773	-6.38879	0.314387
18:2644120|2661452	-6.3884	0.314412
X:41275981|41311804	-6.38694	0.205604
13:73800008|73822953	-6.38633	0.373256
7:88142523|88154611	-6.38633	0.373244
11:19200035|19261165	-6.38561	0.345653
13:139248310|139248527	-6.38561	0.345641
13:199939869|199942376	-6.38561	0.345611
9:118014576|118083148	-6.38561	0.345599
2:85597417|85606040	-6.38561	0.345597
8:97048106|97066896	-6.38561	0.345596
1:216914275|216933620	-6.38515	0.189428
1:49931983|49945305	-6.38452	0.208408
1:8261228|8265748	-6.38443	0.362869
10:29492324|29521608	-6.38443	0.36284
11:49322689|49345836	-6.38443	0.362818
13:31891050|31901336	-6.38443	0.362812
12:38103106|38104919	-6.38443	0.36281
16:18605661|18611479	-6.38443	0.36279
9:102268789|102333587	-6.38443	0.362778
8:96772487|96773545	-6.38334	0.314368
5:51124340|51126892	-6.38278	0.31436
6:586614|589023	-6.38001	0.314465
16:45570683|45570850	-6.37859	0.314408
14:76216904|76222147	-6.37746	0.321531
6:76139721|76145388	-6.37746	0.321497
18:37735317|37736017	-6.37399	0.190094
8:4137277|4139326	-6.37173	0.315174
9:6345348|6352989	-6.37159	0.31519
2:123350000|123380557	-6.37048	0.315152
7:27322682|27327910	-6.37048	0.315156
X:106777156|106779888	-6.37048	0.315172
X:11386578|11398827	-6.36902	0.189917
6:142456011|142468767	-6.36868	0.315109
3:57467639|57485713	-6.36868	0.315128
10:46480094|46548424	-6.36767	0.346448
9:128016254|128072806	-6.36705	0.189536
5:15231735|15238095	-6.36395	0.322833
10:8265577|8307135	-6.36231	0.364469
10:59970138|59985371	-6.36231	0.364461
17:29351216|29370641	-6.36108	0.315766
6:92283683|92283879	-6.36108	0.315772
6:153777108|153791657	-6.36106	0.374875
5:21560934|21562332	-6.36106	0.374861
1:115270673|115274463	-6.36106	0.374857
X:82795281|82815851	-6.3581	0.315711
18:25948735|25973400	-6.35454	0.315898
10:43903313|43918659	-6.35454	0.315903
17:52974200|53000592	-6.35454	0.315905
1:175244214|175264989	-6.35454	0.315917
6:11353743|11394182	-6.35447	0.315859
1:128423905|128441443	-6.35444	0.315845
X:90328143|90366320	-6.35368	0.191751
12:35324119|35361801	-6.35123	0.316503
1:230322185|230338398	-6.35123	0.31651
1:19641982|19644100	-6.35091	0.316495
13:203325937|203330171	-6.35053	0.190468
7:91375955|91382847	-6.35048	0.316516
12:56200298|56249990	-6.35048	0.316551
1:57030072|57038889	-6.34952	0.316465
2:123109947|123113346	-6.3495	0.347924
15:15928996|15935249	-6.34937	0.191736
3:106331763|106336858	-6.34576	0.316487
4:95846818|95856054	-6.34454	0.223374
12:38741143|38744279	-6.34289	0.223425
1:270096257|270131332	-6.34195	0.208821
11:65374899|65415710	-6.34151	0.31648
5:16530534|16531299	-6.34139	0.316484
18:2618422|2649184	-6.34139	0.316495
2:102358233|102367636	-6.33984	0.365278
7:68889674|68890094	-6.33981	0.316506
11:11160922|11171651	-6.33981	0.316515
9:135374724|135382865	-6.33699	0.317166
14:56076519|56077868	-6.33576	0.317148
2:118424623|118425541	-6.33536	0.104066
1:270215583|270227227	-6.33534	0.376524
2:15293721|15295047	-6.33534	0.376523
3:45298635|45358617	-6.33534	0.37651
9:127566656|127590730	-6.33379	0.193244
13:96987778|96992576	-6.33281	0.317128
1:189748000|189809078	-6.33281	0.317149
8:31024321|31030177	-6.3318	0.317176
2:85573904|85583208	-6.33172	0.317197
2:81747189|81758927	-6.33172	0.31722
14:46472265|46475788	-6.33172	0.317244
10:20469603|20481282	-6.3311	0.348774
2:6755051|6757042	-6.3311	0.348764
14:113797218|113797404	-6.32906	0.317257
9:26122619|26125971	-6.32818	0.317239
17:40234078|40253898	-6.3274	0.191378
16:55467793|55468035	-6.32553	0.317867
12:60715101|60715806	-6.32392	0.192337
12:35870501|35874053	-6.32264	0.325117
16:34525577|34556104	-6.32214	0.317945
12:60012086|60014396	-6.32214	0.317953
17:39051479|39057344	-6.32187	0.317909
16:34791656|34810715	-6.32187	0.31791
5:65718095|65719144	-6.32187	0.317993
7:47481942|47507122	-6.32187	0.317995
3:28463269|28472918	-6.32187	0.317999
6:95222722|95224301	-6.31897	0.19149
5:94445111|94446651	-6.31847	0.318089
17:24962251|25034381	-6.31821	0.317988
14:107419006|107445893	-6.31701	0.366767
15:117662473|117674783	-6.31623	0.318016
1:22318163|22352249	-6.31265	0.248047
1:271368904|271377311	-6.31246	0.350156
18:44166842|44186515	-6.31242	0.318619
1:229388738|229389064	-6.31194	0.31861
7:20656117|20657619	-6.30916	0.37812
1:128852873|128864219	-6.30916	0.378115
6:67458158|67458350	-6.30916	0.378115
3:24200150|24210767	-6.30916	0.378103
18:10575431|10577149	-6.30916	0.3781
11:16054076|16060504	-6.30916	0.378094
15:76455417|76491649	-6.30916	0.378091
3:102948289|102954400	-6.30913	0.318551
6:149787537|149821093	-6.3086	0.325748
13:202806712|202821966	-6.3086	0.325742
3:114424561|114444771	-6.30785	0.31855
15:50441741|50460532	-6.30785	0.318554
2:32141836|32191496	-6.30785	0.318557
13:28151062|28151391	-6.30732	0.31856
1:250303121|250305379	-6.30732	0.318598
1:111512665|111528208	-6.30732	0.318599
14:75233246|75295452	-6.30264	0.318626
6:31572853|31589385	-6.302	0.318614
1:184865299|184867070	-6.302	0.318633
1:113999219|114003385	-6.30195	0.318643
13:162388403|162401582	-6.3014	0.31862
9:12102961|12104252	-6.2978	0.22779
13:108973992|108978979	-6.29632	0.319417
2:133682261|133695724	-6.29603	0.319313
6:79773606|79797620	-6.29483	0.319331
6:62371863|62376411	-6.29443	0.326523
10:21059504|21094604	-6.29382	0.36847
12:12801758|12807169	-6.29382	0.368468
8:132691987|132735346	-6.29381	0.368463
2:136502742|136504825	-6.29369	0.319386
12:50206420|50226240	-6.29358	0.351074
1:71059257|71074187	-6.2907	0.247586
X:20540454|20552328	-6.28524	0.320023
14:80310930|80314018	-6.28327	0.320004
1:44913515|44916343	-6.28249	0.379732
5:12644891|12648623	-6.28249	0.379704
9:39494895|39504434	-6.28249	0.379701
6:53547967|53549030	-6.28249	0.379699
15:76953746|76954798	-6.28184	0.192599
16:20428309|20432466	-6.28148	0.320023
6:95652504|95657337	-6.28105	0.319981
6:63815231|63818153	-6.28039	0.319976
10:41666482|41732745	-6.28011	0.32707
8:87652044|87652360	-6.27939	0.31997
2:5771243|5771392	-6.27444	0.351755
18:38700870|38705234	-6.27444	0.351748
12:36105362|36110086	-6.27444	0.351742
1:2492456|2498776	-6.27408	0.320674
10:8382007|8386109	-6.27408	0.320686
X:64316847|64332342	-6.27351	0.320667
4:118194042|118199768	-6.27351	0.320674
8:84208682|84211827	-6.27351	0.320677
1:7421864|7424450	-6.27351	0.32068
10:24783202|24788445	-6.27351	0.320684
[truncated: 16,024 more rows]

## Sheet: Fig. 3b
Fig. 3b Volcano plot of DEMs.
[truncated: 284 more rows]

[truncated: 18 more sheets: Fig. 3c, Fig. 3e, Fig. 4a, Fig. 4b, Fig. 4c, Fig. 4d, Fig. 5b, Fig. 5c, Fig. 5e, Fig. 5f, Fig. 5g, Fig. 5h, Fig. 6b, Fig. 6c, Fig. 6e, Fig. 6f, Fig. 6g, Fig. 7c]
